# Supplementary material for: Copper bioavailability is a KRAS-specific vulnerability in colorectal cancer
Source: Nat Commun. 2020 Jul 24;11:3701. doi: 10.1038/s41467-020-17549-y (PMC7381612; doi:10.1038/s41467-020-17549-y)
Supplement: Supplementary file 4 — Supplementary Data 1 [file 41467_2020_17549_MOESM4_ESM.xlsx]

## Sheet: Transcriptome
Aubert et al.	Copper bioavailability is a KRAS-specific vulnerability in colorectal cancer
Supplementary Data 1: Transcriptome of IEC-6 ±KRASG12V analyzed by genome-wide RNA-sequencing. List of up- and downregulated genes expressed as Log2 (FC KRAS/Control).
Gene_id	Transcript_id(s)	Location	Gene	Fold-Change_(KRAS/Control)	LOG2(FC)
ENSRNOG00000016753	ENSRNOT00000022598,ENSRNOT00000074572	18:74461055-74485139	Slc14a1	4700.67	12.1986
ENSRNOG00000056697	ENSRNOT00000077973	2:155718359-156009526	Kcnab1	4539.8	12.1484
ENSRNOG00000012720	ENSRNOT00000016975	1:32634796-32643771	Irx4	4299	12.0698
ENSRNOG00000032626	ENSRNOT00000012310,ENSRNOT00000091704	8:5676665-5698579	Mmp3	4291	12.0671
ENSRNOG00000002217	ENSRNOT00000003012	14:10692764-10714524	Plac8	3961.98	11.952
ENSRNOG00000002154	ENSRNOT00000002927,ENSRNOT00000091558	14:6782012-6793558	Mepe	3038	11.5689
ENSRNOG00000016456	ENSRNOT00000022056	1:248132090-248147029	Il33	2861.74	11.4827
ENSRNOG00000005093	ENSRNOT00000006969	13:51815215-51930972	Lgr6	2781	11.4414
ENSRNOG00000008943	ENSRNOT00000011892,ENSRNOT00000089318	5:17056419-17061837	Penk	2735.62	11.4176
ENSRNOG00000031849	ENSRNOT00000041420	15:26587179-26678420	RGD1310110	2598.62	11.3435
ENSRNOG00000003765	ENSRNOT00000005023	X:54734385-54738513	Nr0b1	2563.15	11.3237
ENSRNOG00000028992	ENSRNOT00000047848,ENSRNOT00000049681	1:140762758-140824441	Acan	2284.8	11.1579
ENSRNOG00000005727	ENSRNOT00000007615	3:52175547-52212412	Galnt3	2180.4	11.0904
ENSRNOG00000014339	ENSRNOT00000059724	16:29674699-29741521	Anxa10	2003.85	10.9686
ENSRNOG00000036703	ENSRNOT00000054983	1:199555722-199576932	Itgax	1973	10.9462
ENSRNOG00000029342	ENSRNOT00000041096	3:52777214-52849907	Scn7a	1898	10.8903
ENSRNOG00000018690	ENSRNOT00000025355,ENSRNOT00000083225	1:42492761-42587721	Rgs17	1774.23	10.793
ENSRNOG00000045771	ENSRNOT00000073039	4:70252366-70330803	Chl1	1590.67	10.6354
ENSRNOG00000055527	ENSRNOT00000080097,ENSRNOT00000084438	18:31112623-31136200	Arap3	1527.25	10.5767
ENSRNOG00000016147	ENSRNOT00000022383	1:106998623-107038704	Slc17a6	1488.33	10.5395
ENSRNOG00000024620	ENSRNOT00000034216,ENSRNOT00000073493	1:241072072-241155537	Mamdc2	1466.5	10.5182
ENSRNOG00000046643	ENSRNOT00000073099	12:19074583-19114399	Cyp3a9	1382.78	10.4334
ENSRNOG00000003887	ENSRNOT00000005168	14:60764409-60796116	Lgi2	1380.5	10.431
ENSRNOG00000007467	ENSRNOT00000010627,ENSRNOT00000074007	10:94170789-94206535	Ace3	1366.67	10.4164
ENSRNOG00000012521	ENSRNOT00000016826	15:39945095-39949393	Shisa2	1221	10.2538
ENSRNOG00000002024	ENSRNOT00000002793,ENSRNOT00000043938,ENSRNOT00000067439	14:25589762-25958227	Epha5	1187	10.2131
ENSRNOG00000025365	ENSRNOT00000032116	16:72268943-72289156	Ido2	1171.5	10.1941
ENSRNOG00000024277	ENSRNOT00000051382	12:15802564-15844173	Card11	1165	10.1861
ENSRNOG00000001618	ENSRNOT00000002206	11:38251955-38274217	Ripk4	1077.67	10.0737
ENSRNOG00000000940	ENSRNOT00000001248	12:9034308-9205905	Flt1	1075.5	10.0708
ENSRNOG00000016978	ENSRNOT00000022765	1:198528635-198531201	LOC308990	1031.25	10.0102
ENSRNOG00000012721	ENSRNOT00000058162,ENSRNOT00000078395,ENSRNOT00000078701,ENSRNOT00000080095,ENSRNOT00000080317,ENSRNOT00000091985	19:33928356-33991703	Ednra	1017.5	9.99081
ENSRNOG00000053239	ENSRNOT00000080288	8:44847157-44975457	Clmp	1016	9.98868
ENSRNOG00000056151	ENSRNOT00000080165	2:21559368-21698937		1009.5	9.97943
ENSRNOG00000018092	ENSRNOT00000024458	17:24416651-24435790	Cd83	979	9.93517
ENSRNOG00000004438	ENSRNOT00000006219,ENSRNOT00000080621	7:133400485-133586677	Cntn1	945	9.88417
ENSRNOG00000053200	ENSRNOT00000077652,ENSRNOT00000081067,ENSRNOT00000083988,ENSRNOT00000088747,ENSRNOT00000091881,ENSRNOT00000092056	9:86312501-86571765	Dock10	938	9.87344
ENSRNOG00000015461	ENSRNOT00000020919,ENSRNOT00000077331	9:85560863-85626094	Serpine2	936.467	9.87108
ENSRNOG00000025980	ENSRNOT00000030754	3:110982553-110983098	LOC691418	885	9.78953
ENSRNOG00000001287	ENSRNOT00000001732	12:17309834-17311112	Gper1	850.5	9.73217
ENSRNOG00000058340	ENSRNOT00000081518	7:143528204-143538579	Krt79	842	9.71768
ENSRNOG00000038432	ENSRNOT00000058547	13:88557860-88577691	Sh2d1b2	755.75	9.56177
ENSRNOG00000019390	ENSRNOT00000026234	8:130416355-130421871	Klhl40	674	9.3966
ENSRNOG00000013408	ENSRNOT00000059571	9:45901741-46081880	Npas2	616	9.26679
ENSRNOG00000004890	ENSRNOT00000006789	7:105353913-105592804	Adcy8	516	9.01123
ENSRNOG00000008839	ENSRNOT00000012137,ENSRNOT00000051858,ENSRNOT00000082969	4:147274107-147399380	Pparg	503.857	8.97687
ENSRNOG00000013279	ENSRNOT00000018090	1:263968134-264004008	LOC681458	500.667	8.96771
ENSRNOG00000002460	ENSRNOT00000003409	13:27449934-27463010	Serpinb2	477.725	8.90004
ENSRNOG00000010283	ENSRNOT00000013701	9:67546408-67571871	Cd28	445	8.79766
ENSRNOG00000002042	ENSRNOT00000002807	14:3058993-3068371	Gfi1	402.5	8.65284
ENSRNOG00000015411	ENSRNOT00000020735	4:155386711-155401480	Apobec1	402	8.65105
ENSRNOG00000058111	ENSRNOT00000077401	2:47000323-47096961	Itga2	391.667	8.61348
ENSRNOG00000003866	ENSRNOT00000005143,ENSRNOT00000091514	13:45314933-45318878	Cxcr4	390.5	8.60918
ENSRNOG00000008911	ENSRNOT00000012080	5:164913906-164927869	Draxin	388.333	8.60115
ENSRNOG00000027024	ENSRNOT00000032236	13:71179910-71185216	Rgs16	368	8.52356
ENSRNOG00000005652	ENSRNOT00000007788,ENSRNOT00000090847	4:138269142-138787525	Cntn4	357	8.47978
ENSRNOG00000015903	ENSRNOT00000021491,ENSRNOT00000081173	4:117743710-117882464	Add2	353	8.46352
ENSRNOG00000004298	ENSRNOT00000006004	7:78769807-78847974	Dpys	343	8.42206
ENSRNOG00000037436	ENSRNOT00000056654	6:147315328-147394269	Macc1	339	8.40514
ENSRNOG00000010347	ENSRNOT00000013833	4:165529294-165541314	Styk1	337.5	8.39874
ENSRNOG00000055451	ENSRNOT00000083143	2:27713880-27780119	Gcnt4	335.75	8.39124
ENSRNOG00000019183	ENSRNOT00000026038	10:56953691-56962161	Alox15	335.333	8.38945
ENSRNOG00000012168	ENSRNOT00000035839,ENSRNOT00000090699	17:8505996-8520147	Fbxl3-ps1	324.571	8.34239
ENSRNOG00000014259	ENSRNOT00000019101	5:140692779-140698609	Mycl	301	8.23362
ENSRNOG00000004810	ENSRNOT00000006389,ENSRNOT00000051184	3:128155069-128419545	Plcb1	297.5	8.21675
ENSRNOG00000023941	ENSRNOT00000037570	9:43179795-43251400	Fam178b	295.125	8.20518
ENSRNOG00000029861	ENSRNOT00000032185	8:85640055-85645718	Gsta2	294.5	8.20212
ENSRNOG00000028043	ENSRNOT00000034090,ENSRNOT00000078746	14:18820168-18839595	Cxcl3	290.636	8.18307
ENSRNOG00000021186	ENSRNOT00000035765	2:166856784-166866195	Otol1	288.733	8.17359
ENSRNOG00000003064	ENSRNOT00000004094	14:71798651-71814523	Bst1	276.5	8.11114
ENSRNOG00000016361	ENSRNOT00000022234,ENSRNOT00000041407	9:81816872-81844364	Plcd4	275.929	8.10815
ENSRNOG00000004805	ENSRNOT00000066855,ENSRNOT00000091978	10:85988367-86004209	Stac2	267	8.0607
ENSRNOG00000031599	ENSRNOT00000048692	13:88606894-88622788	Sh2d1b	262.235	8.03472
ENSRNOG00000000618	ENSRNOT00000000767	6:88447749-88917070	Mdga2	261.375	8.02998
ENSRNOG00000020552	ENSRNOT00000027891	1:220826560-220835066	Fosl1	250.189	7.96688
ENSRNOG00000058308	ENSRNOT00000086961	10:68248655-68517564	Asic2	242.625	7.92258
ENSRNOG00000038784	ENSRNOT00000025556,ENSRNOT00000065693	18:58354648-58499836	Piezo2	235.25	7.87805
ENSRNOG00000038091	ENSRNOT00000044424	2:144591755-144614064	Sohlh2	232.881	7.86345
ENSRNOG00000042460	ENSRNOT00000065137	7:65159944-65275408	Hmga2	232.151	7.85892
ENSRNOG00000016685	ENSRNOT00000022364	18:64114933-64116524	Mc5r	229	7.8392
ENSRNOG00000024636	ENSRNOT00000039005	4:40381685-40385349	Gpr85	224.333	7.8095
ENSRNOG00000061182	ENSRNOT00000077750,ENSRNOT00000087138	X:152218707-152237361	Gabre	221.667	7.79225
ENSRNOG00000010270	ENSRNOT00000013646,ENSRNOT00000042301	5:169293904-169331163	Espn	219.25	7.77643
ENSRNOG00000013330	ENSRNOT00000018630	16:14328160-14348046	Cdhr1	215.5	7.75154
ENSRNOG00000001926	ENSRNOT00000002640	11:77815181-77830416	Cldn1	212	7.72792
ENSRNOG00000002652	ENSRNOT00000065045,ENSRNOT00000092203	10:61177936-61361250	Rap1gap2	210.865	7.72017
ENSRNOG00000014776	ENSRNOT00000020700	19:19704859-19727081	Adcy7	209.4	7.71012
ENSRNOG00000018797	ENSRNOT00000025460	8:128972311-129139251	Myrip	203.333	7.6677
ENSRNOG00000011533	ENSRNOT00000015583	19:15838714-15840990	Irx3	201.8	7.65678
ENSRNOG00000018054	ENSRNOT00000024292	2:26240385-26245533	F2rl2	201.792	7.65672
ENSRNOG00000016479	ENSRNOT00000022439	19:37330930-37345040	Plekhg4	200	7.64386
ENSRNOG00000005871	ENSRNOT00000007949	3:1452644-1468614	Il1rn	199.778	7.64225
ENSRNOG00000024870	ENSRNOT00000059269	7:30699476-31681182	Anks1b	196.286	7.61681
ENSRNOG00000010063	ENSRNOT00000013408	15:56666012-56735382	Htr2a	192.6	7.58946
ENSRNOG00000013312	ENSRNOT00000017884,ENSRNOT00000083693	13:57131395-57521836	Kcnt2	192.5	7.58871
ENSRNOG00000013257	ENSRNOT00000017761	9:60457215-60672246	Hecw2	190	7.56986
ENSRNOG00000021513	ENSRNOT00000038250	3:72273424-72289310	Rtn4rl2	181.25	7.50184
ENSRNOG00000057404	ENSRNOT00000086579	10:47632192-47666921	Slc47a1	171.667	7.42347
ENSRNOG00000054495	ENSRNOT00000083566,ENSRNOT00000085078,ENSRNOT00000090928	X:111122552-111137769	Cldn2	171	7.41785
ENSRNOG00000024728	ENSRNOT00000035915,ENSRNOT00000082208	16:9486832-9613528	Arhgap22	169.902	7.40856
ENSRNOG00000061910	ENSRNOT00000088355	14:87457647-87465374	Igfbp3	168	7.39232
ENSRNOG00000001174	ENSRNOT00000001559	20:10123651-10216548	Pde9a	168	7.39232
ENSRNOG00000056457	ENSRNOT00000087662	7:141370491-141377928	Gpd1	164.091	7.35835
ENSRNOG00000006853	ENSRNOT00000009034	5:109499418-109625723	Elavl2	159.833	7.32042
ENSRNOG00000010344	ENSRNOT00000036721	4:152737161-152835182	B4galnt3	159	7.31288
ENSRNOG00000050224	ENSRNOT00000075598	1:252497452-252536104	Stambpl1	157.545	7.29962
ENSRNOG00000002827	ENSRNOT00000066534,ENSRNOT00000082332	10:8312961-8654892	Rbfox1	153	7.25739
ENSRNOG00000017783	ENSRNOT00000024128	16:73372007-73410777	Sfrp1	153	7.25739
ENSRNOG00000001739	ENSRNOT00000002373	11:72135668-72157522	Mfi2	146	7.18982
ENSRNOG00000029212	ENSRNOT00000045532,ENSRNOT00000063821,ENSRNOT00000067456,ENSRNOT00000088313	2:18490102-18565842	Vcan	141.812	7.14784
ENSRNOG00000017459	ENSRNOT00000023637	17:80314186-80320681	C1ql3	141.143	7.14101
ENSRNOG00000008478	ENSRNOT00000011507	8:5522739-5533018	Mmp13	137.677	7.10515
ENSRNOG00000018378	ENSRNOT00000031542,ENSRNOT00000066826	17:81798756-82017682	Cacnb2	135.375	7.08082
ENSRNOG00000017105	ENSRNOT00000055723,ENSRNOT00000072735,ENSRNOT00000086125	2:221823687-222694627	Dpyd	134.286	7.06916
ENSRNOG00000033573	ENSRNOT00000041688	3:159368273-159384775	Sgk2	130.667	7.02975
ENSRNOG00000015567	ENSRNOT00000021270	9:47386626-47491907	Slc9a2	127	6.98868
ENSRNOG00000047697	ENSRNOT00000074533	20:14019861-14025068	Ggt1	119.44	6.90014
ENSRNOG00000007687	ENSRNOT00000010620	8:62723788-62745868	Sema7a	118.214	6.88526
ENSRNOG00000019645	ENSRNOT00000065501	14:83943977-84106997	Osbp2	117	6.87036
ENSRNOG00000003998	ENSRNOT00000005381	10:82770905-82785142	Sgca	114.75	6.84235
ENSRNOG00000025946	ENSRNOT00000036958	11:82466071-82621079	Igf2bp2	113.009	6.82029
ENSRNOG00000015602	ENSRNOT00000021170	18:8146971-8360684	Cdh2	112.558	6.81453
ENSRNOG00000014835	ENSRNOT00000020108,ENSRNOT00000020144	9:47134034-47182170	Il1rl1	112.411	6.81264
ENSRNOG00000010870	ENSRNOT00000014672	10:65621257-65634666	Foxn1	108.4	6.76022
ENSRNOG00000005018	ENSRNOT00000007069,ENSRNOT00000087242	3:51687809-51822250	Scn2a	101	6.65821
ENSRNOG00000037134	ENSRNOT00000011084	3:117897738-117990289	Shc4	100.083	6.64506
ENSRNOG00000010535	ENSRNOT00000014013	2:74360622-74693341	Cdh18	99.5	6.63662
ENSRNOG00000015232	ENSRNOT00000068645,ENSRNOT00000076537	1:242168462-242441247	Pip5k1b	98	6.61471
ENSRNOG00000012422	ENSRNOT00000016799,ENSRNOT00000086399	2:113984646-114384894	Tnik	95.3333	6.57491
ENSRNOG00000020045	ENSRNOT00000027186	16:8823872-8853430	Drgx	94	6.55459
ENSRNOG00000052758	ENSRNOT00000082616	6:37555182-37665064	Fam49a	94	6.55459
ENSRNOG00000010753	ENSRNOT00000046539	1:7816838-8038665	Aig1	93.5946	6.54835
ENSRNOG00000055305	ENSRNOT00000080152,ENSRNOT00000082805	7:125189827-125277689	Parvb	93	6.53916
ENSRNOG00000019440	ENSRNOT00000026489,ENSRNOT00000077952	1:81230612-81245996	Kcnn4	90.6	6.50144
ENSRNOG00000014795	ENSRNOT00000020044	2:5570008-5579894	Nr2f1	90.5	6.49985
ENSRNOG00000016284	ENSRNOT00000021792	1:243589607-243602926	Dmrt3	89.7143	6.48727
ENSRNOG00000004322	ENSRNOT00000006438,ENSRNOT00000006741,ENSRNOT00000074898	X:37790586-38196204	Sh3kbp1	89.4935	6.48371
ENSRNOG00000023549	ENSRNOT00000034744	1:3713750-3763392	Samd5	87.8734	6.45735
ENSRNOG00000032208	ENSRNOT00000075980,ENSRNOT00000076425,ENSRNOT00000076977	X:69730242-70220329	Eda	84.5556	6.40183
ENSRNOG00000000488	ENSRNOT00000000580	20:7136007-7138980	Hmga1	82.0619	6.35864
ENSRNOG00000015346	ENSRNOT00000020673	9:82680384-82699551	Obsl1	81.3333	6.34577
ENSRNOG00000009565	ENSRNOT00000012760	4:30546664-30556814	Pdk4	81.3333	6.34577
ENSRNOG00000022764	ENSRNOT00000039261	10:66870067-66873948	Evi2a	81.0352	6.34048
ENSRNOG00000036728	ENSRNOT00000035639	10:103467725-103481153	Cd300lb	81	6.33985
ENSRNOG00000005960	ENSRNOT00000036054	8:43315592-43336304	RGD1311744	81	6.33985
ENSRNOG00000057855	ENSRNOT00000079872,ENSRNOT00000080759	13:82479998-82535534	F5	80	6.32193
ENSRNOG00000004839	ENSRNOT00000046099	7:70452579-70459880	B4galnt1	79.7879	6.3181
ENSRNOG00000031469	ENSRNOT00000010045	8:27865350-27907911	Glb1l3	79.5	6.31288
ENSRNOG00000043451	ENSRNOT00000067875,ENSRNOT00000075989	14:6673686-6679901	Spp1	78.8028	6.30017
ENSRNOG00000008846	ENSRNOT00000011721	5:16791523-16799776	Plag1	78.7	6.29829
ENSRNOG00000051600	ENSRNOT00000078219,ENSRNOT00000078690,ENSRNOT00000087796,ENSRNOT00000090316,ENSRNOT00000091932	4:164470397-164900857	Klra5	78.0952	6.28716
ENSRNOG00000010819	ENSRNOT00000015474	2:127625737-127677499	Hspa4l	77.7576	6.28091
ENSRNOG00000030475	ENSRNOT00000041044	X:110404022-110411039	Mum1l1	76.5	6.25739
ENSRNOG00000030776	ENSRNOT00000045048	1:154579949-154599430	Sytl2	75.5385	6.23914
ENSRNOG00000024523	ENSRNOT00000038852	10:103266296-103301544	Dnai2	73	6.18982
ENSRNOG00000055751	ENSRNOT00000089540	11:78029038-78169648	P3h2	72.625	6.18239
ENSRNOG00000003486	ENSRNOT00000036040	13:92073668-92089980	Mnda	71.8228	6.16637
ENSRNOG00000023449	ENSRNOT00000029724	4:7314369-7321029	Atg9b	71	6.14975
ENSRNOG00000016011	ENSRNOT00000021471	1:40389638-40520447	Plekhg1	70.9394	6.14852
ENSRNOG00000019179	ENSRNOT00000025983,ENSRNOT00000082008,ENSRNOT00000085756	3:14614122-14644951	Ggta1	70.6325	6.14226
ENSRNOG00000047023	ENSRNOT00000075042,ENSRNOT00000085966	4:123516788-123557501	Aldh1l1	70	6.12928
ENSRNOG00000053400	ENSRNOT00000086245	2:235264219-235305781	Cfi	69	6.10852
ENSRNOG00000005954	ENSRNOT00000008403	4:138795327-138830117	Il5ra	68.25	6.09276
ENSRNOG00000018681	ENSRNOT00000025314,ENSRNOT00000025384	2:187344056-187352969	Nes	68.1388	6.09041
ENSRNOG00000033983	ENSRNOT00000051729	3:3291084-3295101	Sohlh1	68	6.08746
ENSRNOG00000003229	ENSRNOT00000051898,ENSRNOT00000060857	X:13261558-13279099	Tspan7	65.7868	6.03973
ENSRNOG00000047450	ENSRNOT00000072450	4:172942020-173005634	Lmo3	65	6.02237
ENSRNOG00000000878	ENSRNOT00000001174	20:4593389-4609631	Slc44a4	65	6.02237
ENSRNOG00000030151	ENSRNOT00000052063	4:38664066-39102807	Thsd7a	64.5	6.01123
ENSRNOG00000003468	ENSRNOT00000004649,ENSRNOT00000067005	13:100980574-101043110	Capn8	64.0556	6.00125
ENSRNOG00000032350	ENSRNOT00000049743,ENSRNOT00000079658	14:66598259-66749178	Kcnip4	62.9231	5.97552
ENSRNOG00000030880	ENSRNOT00000040165	X:138677580-138972684	Hs6st2	62.8208	5.97317
ENSRNOG00000002793	ENSRNOT00000003735	10:102136283-102143434	Sstr2	61.8333	5.95031
ENSRNOG00000009345	ENSRNOT00000012676	2:229644382-229718659	Ugt8	61.5	5.94251
ENSRNOG00000017256	ENSRNOT00000023184	9:92565366-92566292	Csprs	61.3333	5.9386
ENSRNOG00000012817	ENSRNOT00000017103	4:10108192-10138652	Lrrc17	61.2308	5.93618
ENSRNOG00000019587	ENSRNOT00000026654	9:82446633-82461903	Ptprn	61.0765	5.93255
ENSRNOG00000003769	ENSRNOT00000005006	13:44166306-44345735	Tmem163	61	5.93074
ENSRNOG00000011070	ENSRNOT00000014871,ENSRNOT00000087803	2:118978973-119007835	Gnb4	60.8648	5.92754
ENSRNOG00000028580	ENSRNOT00000030077	19:58583632-58735173	Pcnxl2	60.5	5.91886
ENSRNOG00000032018	ENSRNOT00000047917	5:150080072-150080926	Tmem200b	60.5	5.91886
ENSRNOG00000017328	ENSRNOT00000023446	17:80250521-80311981	Pter	59.3159	5.89035
ENSRNOG00000021478	ENSRNOT00000030327,ENSRNOT00000078841	1:28454966-28576553	Tpd52l1	57.4244	5.84359
ENSRNOG00000020105	ENSRNOT00000027232	9:98490608-98500867	Klhl30	57.2609	5.83948
ENSRNOG00000004841	ENSRNOT00000006562	6:73553210-73990534	Akap6	56.6667	5.82443
ENSRNOG00000014791	ENSRNOT00000050180	1:70222964-70237443	Peg3	56.5	5.82018
ENSRNOG00000016156	ENSRNOT00000004703	7:121011680-121029754	Nptxr	55.3427	5.79032
ENSRNOG00000005669	ENSRNOT00000007802,ENSRNOT00000081296	5:21249020-21345810	Car8	54.9167	5.77917
ENSRNOG00000000811	ENSRNOT00000001075,ENSRNOT00000057364,ENSRNOT00000082043	20:40618128-40712592	Pkib	54.5714	5.77007
ENSRNOG00000009629	ENSRNOT00000013354	2:88097720-88113029	Car2	54.3413	5.76398
ENSRNOG00000028404	ENSRNOT00000037752	10:86303727-86312762	Ppp1r1b	54.3371	5.76387
ENSRNOG00000005708	ENSRNOT00000050137	5:31568419-31810484	Mmp16	54.2812	5.76238
ENSRNOG00000024125	ENSRNOT00000065710	15:87886783-87906474	Slain1	54	5.75489
ENSRNOG00000001162	ENSRNOT00000001537	20:9872680-9876008	Tff2	52.6667	5.71882
ENSRNOG00000001082	ENSRNOT00000045223	12:37923528-37958363	Abcb9	52	5.70044
ENSRNOG00000052652	ENSRNOT00000084377	2:35549245-35550204	LOC100910500	51.6667	5.69116
ENSRNOG00000050953	ENSRNOT00000073657	2:115074344-115075303	LOC100910640	51.6667	5.69116
ENSRNOG00000046648	ENSRNOT00000075355	15:35889080-35890039	Olr1280	51.6667	5.69116
ENSRNOG00000016643	ENSRNOT00000022359	19:15469303-15540773	Lpcat2	50.3556	5.65408
ENSRNOG00000014653	ENSRNOT00000019646	15:41643541-41645685	Arl11	50	5.64386
ENSRNOG00000026653	ENSRNOT00000032249	12:38160464-38161546	Hcar2	47	5.55459
ENSRNOG00000022505	ENSRNOT00000059494,ENSRNOT00000088939	17:43458553-43470378	Slc17a4	47	5.55459
ENSRNOG00000014320	ENSRNOT00000019272	17:51898217-51912496	Inhba	46.6061	5.54245
ENSRNOG00000042526	ENSRNOT00000037518	3:161036703-161040511	Wfdc6a	46.38	5.53543
ENSRNOG00000002244	ENSRNOT00000003077	14:35527927-35581031	Pdgfra	46	5.52356
ENSRNOG00000024711	ENSRNOT00000065145,ENSRNOT00000091129	10:102303028-102576878	Sdk2	45.5652	5.50986
ENSRNOG00000007839	ENSRNOT00000058036,ENSRNOT00000077670,ENSRNOT00000078014	7:68446193-68549763	Slc16a7	45.1875	5.49785
ENSRNOG00000007014	ENSRNOT00000009802,ENSRNOT00000080512	X:39711201-39951847	Cnksr2	45.125	5.49586
ENSRNOG00000021274	ENSRNOT00000028901	3:125566643-125607735	Fermt1	44.7788	5.48474
ENSRNOG00000016750	ENSRNOT00000022549	1:256382791-256386729	Cyp26a1	44.5	5.47573
ENSRNOG00000056493	ENSRNOT00000079235,ENSRNOT00000079774	7:29086156-29171783	Mybpc1	44	5.45943
ENSRNOG00000042224	ENSRNOT00000012503,ENSRNOT00000045686,ENSRNOT00000058163,ENSRNOT00000079786	5:115021723-115222084	Cyp2j10	43.2105	5.43331
ENSRNOG00000027542	ENSRNOT00000038122,ENSRNOT00000073836,ENSRNOT00000091863	1:206324765-206417143	LOC100302465	42.8667	5.42178
ENSRNOG00000017089	ENSRNOT00000022944	17:42705734-42710574	Prl6a1	42.3333	5.40372
ENSRNOG00000047005	ENSRNOT00000075153	15:4554603-4597000	Kcnk5	42.1786	5.39844
ENSRNOG00000046309	ENSRNOT00000073530	6:124874151-124876710	LOC102553138	41.5	5.37504
ENSRNOG00000009613	ENSRNOT00000012904,ENSRNOT00000084852	8:91070073-91160258	Sh3bgrl2	41.494	5.37483
ENSRNOG00000014987	ENSRNOT00000020432	9:15166118-15184468	Mdfi	41.1057	5.36127
ENSRNOG00000010797	ENSRNOT00000014559	2:45104305-45113131	Esm1	41	5.35755
ENSRNOG00000046858	ENSRNOT00000075521	X:106487870-106489387	MGC109340	41	5.35755
ENSRNOG00000012436	ENSRNOT00000036993,ENSRNOT00000083682,ENSRNOT00000085067	2:243550627-243687857	Adh6	40.3315	5.33383
ENSRNOG00000023143	ENSRNOT00000037546,ENSRNOT00000082171	10:57692474-57822498	Nlrp1a	40.3273	5.33368
ENSRNOG00000004601	ENSRNOT00000006330	3:127444902-127500709	Hao1	39.5	5.30378
ENSRNOG00000011074	ENSRNOT00000014764	1:184271590-184276475	Calcb	39.3333	5.29768
ENSRNOG00000036829	ENSRNOT00000065753,ENSRNOT00000088956	7:145068286-145113507	Nckap1l	39	5.2854
ENSRNOG00000055608	ENSRNOT00000088746	1:81159107-81163689	Zfp94	39	5.2854
ENSRNOG00000004290	ENSRNOT00000044726,ENSRNOT00000085175	14:92021851-92117923	Grb10	38.8778	5.28088
ENSRNOG00000013674	ENSRNOT00000037901	18:52215682-52366238	Megf10	38.1827	5.25485
ENSRNOG00000015408	ENSRNOT00000021432	9:81689802-81717621	Vil1	37.2857	5.22055
ENSRNOG00000015717	ENSRNOT00000021359	1:207887209-207987136	Ptpre	36.6087	5.19411
ENSRNOG00000000605	ENSRNOT00000000743	20:40236437-40545494	Hs3st5	36.1951	5.17772
ENSRNOG00000004019	ENSRNOT00000005361	7:54247460-54249664	Phlda1	36.1722	5.17681
ENSRNOG00000001158	ENSRNOT00000001533,ENSRNOT00000078031,ENSRNOT00000083505	20:9743269-9840489	Abcg1	35.8846	5.16529
ENSRNOG00000003984	ENSRNOT00000005331	X:134856726-134866210	Apln	35.6126	5.15432
ENSRNOG00000047388	ENSRNOT00000070942	10:111716966-111735354	LOC100911926	35.5	5.14975
ENSRNOG00000020338	ENSRNOT00000041205	1:87019975-87027691	Lgals4	35.4667	5.14839
ENSRNOG00000010960	ENSRNOT00000068484	2:80131563-80256954	Ankh	35.3024	5.14169
ENSRNOG00000008048	ENSRNOT00000010689,ENSRNOT00000056727,ENSRNOT00000086524,ENSRNOT00000087190,ENSRNOT00000089624	8:99625545-99725217	Plscr2	35.2951	5.1414
ENSRNOG00000011820	ENSRNOT00000016222,ENSRNOT00000085585	8:112834707-112884077	Acpp	35.04	5.13093
ENSRNOG00000009031	ENSRNOT00000012212	4:170659998-170740274	Gucy2c	35	5.12928
ENSRNOG00000051237	ENSRNOT00000076542	1:94687356-94727737	LOC361559	35	5.12928
ENSRNOG00000047046	ENSRNOT00000075424	9:10963723-10971277	Plin4	34.5	5.10852
ENSRNOG00000001817	ENSRNOT00000002486	4:180913706-180951564	Tm7sf3	34.375	5.10329
ENSRNOG00000008588	ENSRNOT00000011563	6:109562587-109584545	Batf	34.125	5.09276
ENSRNOG00000020792	ENSRNOT00000028213,ENSRNOT00000084311	10:89685058-89700283	Etv4	33.7546	5.07701
ENSRNOG00000008847	ENSRNOT00000011699	15:37299738-37325178	Gja3	33.75	5.07682
ENSRNOG00000014232	ENSRNOT00000019305	2:151314818-151320319	P2ry1	33.287	5.05689
ENSRNOG00000050950	ENSRNOT00000072279	8:42870824-42871759	LOC100910256	33	5.04439
ENSRNOG00000046411	ENSRNOT00000072355	8:43006455-43007390	LOC100910445	33	5.04439
ENSRNOG00000046311	ENSRNOT00000073833	8:42885573-42886508	Olr1275	33	5.04439
ENSRNOG00000047973	ENSRNOT00000073449	8:42978370-42979305	Olr1275	33	5.04439
ENSRNOG00000059867	ENSRNOT00000087827	2:35434784-35435719	Olr1275	33	5.04439
ENSRNOG00000030715	ENSRNOT00000017749,ENSRNOT00000060111,ENSRNOT00000086572	13:56978607-57080622	Cfh	32.8007	5.03565
ENSRNOG00000031202	ENSRNOT00000078058	1:169491920-169513537	LOC102554102	32.6667	5.02975
ENSRNOG00000013391	ENSRNOT00000029628	16:49626205-49820235	Sorbs2	32.2727	5.01224
ENSRNOG00000012290	ENSRNOT00000016458	3:110975923-110979957	Gchfr	32.2525	5.01134
ENSRNOG00000002549	ENSRNOT00000003441	13:37479758-37492680	Htr5b	32	5
ENSRNOG00000012989	ENSRNOT00000017577	5:148470061-148492232	Serinc2	32	5
ENSRNOG00000015616	ENSRNOT00000021596,ENSRNOT00000090536	17:9777842-9792007	Rgs14	31.75	4.98868
ENSRNOG00000002524	ENSRNOT00000003593	4:51822153-51844331	Gpr37	31.6	4.98185
ENSRNOG00000046763	ENSRNOT00000073796	6:137184820-137206693	Adssl1	31.3333	4.96963
ENSRNOG00000010899	ENSRNOT00000032376	8:111908614-111965889	Bfsp2	31.1667	4.96193
ENSRNOG00000054033	ENSRNOT00000089590,ENSRNOT00000092186	12:17416327-17468212	Adap1	31	4.9542
ENSRNOG00000015957	ENSRNOT00000021568	17:28504623-28680362	F13a1	31	4.9542
ENSRNOG00000014061	ENSRNOT00000018889	1:274245184-274258595	Dusp5	30.3939	4.92571
ENSRNOG00000012438	ENSRNOT00000017147	8:65611570-65632706	Larp6	30.2857	4.92057
ENSRNOG00000020797	ENSRNOT00000028225	2:189169877-189191000	She	30.1429	4.91374
ENSRNOG00000022712	ENSRNOT00000032173	17:77448430-77527894	Bend7	29.4865	4.88198
ENSRNOG00000017392	ENSRNOT00000023388	2:124081072-124134681	Fgf2	29.2535	4.87054
ENSRNOG00000017149	ENSRNOT00000059447	4:71703873-71713063	Fam131b	29.2137	4.86858
ENSRNOG00000020125	ENSRNOT00000027254	1:81763614-81767980	Cd79a	29	4.85798
ENSRNOG00000033338	ENSRNOT00000049038	4:78336423-78342863	Gimap6	28.8125	4.84862
ENSRNOG00000005277	ENSRNOT00000007597	13:51935243-51955735	Ptprv	28.5	4.83289
ENSRNOG00000023320	ENSRNOT00000018766,ENSRNOT00000078736	5:135019778-135025084	Tspan1	28.5	4.83289
ENSRNOG00000011631	ENSRNOT00000015680	2:46538700-46544457	Fst	28.4005	4.82784
ENSRNOG00000059984	ENSRNOT00000080429	1:57318708-57327379	Dll1	28.3571	4.82564
ENSRNOG00000010199	ENSRNOT00000014170	2:179769009-179842547	Glrb	28.35	4.82528
ENSRNOG00000025377	ENSRNOT00000034041,ENSRNOT00000080748	2:27246319-27296777	Ankdd1b	28.0244	4.80861
ENSRNOG00000026952	ENSRNOT00000029773	13:71209560-71276497	Rgsl1	28	4.80735
ENSRNOG00000018382	ENSRNOT00000024981,ENSRNOT00000025013	19:29597905-29968424	Inpp4b	27.5	4.78136
ENSRNOG00000003069	ENSRNOT00000004121	14:71715269-71754672	Cd38	27.4	4.7761
ENSRNOG00000028801	ENSRNOT00000039953,ENSRNOT00000083964	4:10423139-10517848	Gsap	27.2258	4.7669
ENSRNOG00000024204	ENSRNOT00000029976	5:107233230-107233799	Ifne	27.1667	4.76377
ENSRNOG00000007461	ENSRNOT00000009969	3:55910177-55923303	Klhl41	26.8367	4.74614
ENSRNOG00000018500	ENSRNOT00000045765,ENSRNOT00000081645	17:77642302-77687456	Frmd4a	26.5	4.72792
ENSRNOG00000020478	ENSRNOT00000027771,ENSRNOT00000078822	18:25749098-25965957	Camk4	26.4286	4.72403
ENSRNOG00000048967	ENSRNOT00000073595	9:23420654-23424832	LOC688459	26.0559	4.70354
ENSRNOG00000027037	ENSRNOT00000033098,ENSRNOT00000091131	10:56851734-56864005	Alox12	26	4.70044
ENSRNOG00000013658	ENSRNOT00000018599	15:44799334-44804574	Nefl	26	4.70044
ENSRNOG00000055371	ENSRNOT00000077651	1:84168495-84254645	Sptbn4	26	4.70044
ENSRNOG00000004110	ENSRNOT00000005774	6:41016730-41039437	Trib2	25.9043	4.69512
ENSRNOG00000011032	ENSRNOT00000014795	2:23770721-23852021	Lhfpl2	25.6083	4.67854
ENSRNOG00000030914	ENSRNOT00000052130	5:126196071-126221916	Lexm	24.9286	4.63973
ENSRNOG00000009211	ENSRNOT00000012216	4:155684029-155690869	C3ar1	24.625	4.62205
ENSRNOG00000033734	ENSRNOT00000047682,ENSRNOT00000050284,ENSRNOT00000084986	13:52662996-52680990	Tnnt2	24.6	4.62059
ENSRNOG00000006807	ENSRNOT00000009111,ENSRNOT00000086505	5:64805773-64818824	Aldob	24.5	4.61471
ENSRNOG00000033617	ENSRNOT00000066637,ENSRNOT00000085677	10:87238723-87248632	Krt26	24	4.58496
ENSRNOG00000036711	ENSRNOT00000055013	1:198572999-198577226	Spn	24	4.58496
ENSRNOG00000052070	ENSRNOT00000085158	1:127301128-127337882	Aldh1a3	23.9691	4.58311
ENSRNOG00000009835	ENSRNOT00000013030	2:228544418-228546599	Tram1l1	23.7143	4.56768
ENSRNOG00000016066	ENSRNOT00000021801	17:56905112-56909992	Bambi	23.7042	4.56707
ENSRNOG00000047545	ENSRNOT00000071541	1:274766283-274769081	Adra2a	23.6	4.56071
ENSRNOG00000019926	ENSRNOT00000027012	9:98313632-98364205	Ramp1	23.5079	4.55508
ENSRNOG00000012879	ENSRNOT00000017325	5:148528725-148535565	Fabp3	23.35	4.54535
ENSRNOG00000019549	ENSRNOT00000026482,ENSRNOT00000060767,ENSRNOT00000083702	1:40816107-40906581	Akap12	23.3359	4.54448
ENSRNOG00000033579	ENSRNOT00000051181	7:27174882-27192882	Glt8d2	23.0526	4.52686
ENSRNOG00000016311	ENSRNOT00000022285,ENSRNOT00000048470,ENSRNOT00000083684	19:15391581-15431274	Slc6a2	23	4.52356
ENSRNOG00000046915	ENSRNOT00000071271	1:78659435-78663970	Ceacam9	22.6667	4.5025
ENSRNOG00000009291	ENSRNOT00000012532	15:18710492-18736473	Dnase1l3	22.6667	4.5025
ENSRNOG00000000142	ENSRNOT00000000155	17:83221827-83610272	Plxdc2	22.6667	4.5025
ENSRNOG00000025359	ENSRNOT00000049441	8:67217802-67232298	Spesp1	22.6667	4.5025
ENSRNOG00000018716	ENSRNOT00000025365,ENSRNOT00000081050	2:205592182-205660611	Dennd2c	22.619	4.49947
ENSRNOG00000020593	ENSRNOT00000027951	7:11245875-11250708	Gipc3	22.3333	4.48113
ENSRNOG00000046301	ENSRNOT00000045209	15:36111986-36114752	Gzmbl3	22.1538	4.46949
ENSRNOG00000015297	ENSRNOT00000020516	9:15546823-15582556	RGD1561662	22.0326	4.46157
ENSRNOG00000011861	ENSRNOT00000015974,ENSRNOT00000082392	16:32832061-32868702	Aadat	22	4.45943
ENSRNOG00000002811	ENSRNOT00000003788	13:63526486-63959332	Brinp3	22	4.45943
ENSRNOG00000048841	ENSRNOT00000029409,ENSRNOT00000086942,ENSRNOT00000089586	20:2813504-2824748	Btnl7	22	4.45943
ENSRNOG00000017159	ENSRNOT00000064554,ENSRNOT00000077304	18:11753047-11789708	Dsc3	22	4.45943
ENSRNOG00000026110	ENSRNOT00000064905,ENSRNOT00000087230	20:47596575-47689245	Scml4	22	4.45943
ENSRNOG00000001066	ENSRNOT00000038817	17:72160735-72195509	Itih2	21.7612	4.44369
ENSRNOG00000015366	ENSRNOT00000038610	9:42831742-42839837	Neurl3	21.5417	4.42906
ENSRNOG00000003749	ENSRNOT00000051135,ENSRNOT00000092143	X:14498119-14534473	Xk	21.425	4.42122
ENSRNOG00000019955	ENSRNOT00000027054	16:8497569-8523557	Ogdhl	21.3214	4.41423
ENSRNOG00000060460	ENSRNOT00000091602	4:163191503-163214678	Clec1a	21	4.39232
ENSRNOG00000007679	ENSRNOT00000056221,ENSRNOT00000077256	7:119820537-119845003	Cyth4	21	4.39232
ENSRNOG00000012333	ENSRNOT00000016420	16:79696891-79700992	Kbtbd11	21	4.39232
ENSRNOG00000027770	ENSRNOT00000018521	1:240355149-240757583	Trpm3	21	4.39232
ENSRNOG00000022432	ENSRNOT00000038139,ENSRNOT00000082319	16:20691978-20695701	Tmem59l	20.875	4.3837
ENSRNOG00000000036	ENSRNOT00000000041	13:49074644-49082729	Klhdc8a	20.6562	4.36851
ENSRNOG00000054433	ENSRNOT00000085468	KL568405.1:118027-118485	LOC103694853	20.5455	4.36075
ENSRNOG00000057064	ENSRNOT00000082938	15:28128078-28128536	Rnase1l2	20.5455	4.36075
ENSRNOG00000010649	ENSRNOT00000044871	2:83393282-84094315	Ctnnd2	20.3434	4.34649
ENSRNOG00000028569	ENSRNOT00000038836	10:91419912-91448477	Arhgap27	20	4.32193
ENSRNOG00000038068	ENSRNOT00000057924	15:77733402-77736892	Pcdh9	20	4.32193
ENSRNOG00000007918	ENSRNOT00000010796	4:66670618-66846805	Tbxas1	19.4451	4.28133
ENSRNOG00000020374	ENSRNOT00000027609,ENSRNOT00000079826	10:15484795-15495377	Tmem8a	19.3014	4.27063
ENSRNOG00000022256	ENSRNOT00000003075	14:17210733-17212930	Cxcl10	19.2626	4.26773
ENSRNOG00000016289	ENSRNOT00000021963	2:247403920-247446882	Bmpr1b	19.2	4.26303
ENSRNOG00000037198	ENSRNOT00000056174	4:153805993-153834430	Usp18	19.0248	4.24981
ENSRNOG00000000446	ENSRNOT00000060389,ENSRNOT00000088584,ENSRNOT00000091203	20:2909473-2920891	Btnl7	19	4.24793
ENSRNOG00000017609	ENSRNOT00000023751	1:170242846-170246858	Cnga4	19	4.24793
ENSRNOG00000000386	ENSRNOT00000000434	20:27103317-27117663	Pbld1	19	4.24793
ENSRNOG00000012134	ENSRNOT00000016841	10:94505026-94557764	Scn4a	19	4.24793
ENSRNOG00000011907	ENSRNOT00000016657	10:87391623-87407634	Krt23	18.8642	4.23758
ENSRNOG00000003687	ENSRNOT00000005156	13:60846308-60849094	Rgs2	18.765	4.22997
ENSRNOG00000007905	ENSRNOT00000030453,ENSRNOT00000061657	7:3355116-3384675	Itga7	18.7059	4.22542
ENSRNOG00000046848	ENSRNOT00000074047	8:103459161-103484535	PCOLCE2	18.6744	4.22299
ENSRNOG00000001518	ENSRNOT00000002075	3:58443101-58515124	Itga6	18.5992	4.21717
ENSRNOG00000002436	ENSRNOT00000003308,ENSRNOT00000086969,ENSRNOT00000087765	10:77755216-77783779	Mmd	18.5473	4.21314
ENSRNOG00000016728	ENSRNOT00000065386	1:44311513-44433193	Tiam2	18.5143	4.21057
ENSRNOG00000011260	ENSRNOT00000015448	2:84645084-84666835	Cmbl	18.5	4.20945
ENSRNOG00000004084	ENSRNOT00000065531,ENSRNOT00000088687	6:39358985-39363458	Fam84a	18.413	4.20266
ENSRNOG00000014030	ENSRNOT00000050832,ENSRNOT00000076329,ENSRNOT00000076511,ENSRNOT00000077020	1:128692112-128722048	Synm	18.3804	4.20009
ENSRNOG00000008187	ENSRNOT00000010873	8:45223992-45375435	Ubash3b	18.2771	4.19197
ENSRNOG00000048186	ENSRNOT00000072664	16:18814622-18819833	F2rl3	18	4.16993
ENSRNOG00000046667	ENSRNOT00000072149,ENSRNOT00000091687	1:80214494-80221710	Fosb	17.9231	4.16375
ENSRNOG00000033923	ENSRNOT00000048027	9:65177511-65265149	Aox2	17.6667	4.14296
ENSRNOG00000032759	ENSRNOT00000048188	12:9464026-9470565	Cdx2	17.5593	4.13416
ENSRNOG00000009955	ENSRNOT00000057724,ENSRNOT00000076165,ENSRNOT00000076274,ENSRNOT00000076326	2:154256380-154418920	Plch1	17.5	4.12928
ENSRNOG00000021589	ENSRNOT00000035653	X:74945082-74968405	RGD1561931	17.5	4.12928
ENSRNOG00000008544	ENSRNOT00000011286	12:38503361-38504774	B3gnt4	17.5	4.12928
ENSRNOG00000011923	ENSRNOT00000016475	2:140444965-140453107	Mgarp	17.4146	4.12223
ENSRNOG00000016962	ENSRNOT00000022818,ENSRNOT00000080930	9:94702129-94724902	Neu2	17.3333	4.11548
ENSRNOG00000002773	ENSRNOT00000003774	13:88054817-88061108	Rgs4	17.3333	4.11548
ENSRNOG00000013147	ENSRNOT00000040759,ENSRNOT00000047737,ENSRNOT00000048459,ENSRNOT00000051371	16:6112150-6405117	Cacna1d	17	4.08746
ENSRNOG00000019467	ENSRNOT00000026451	3:151564604-151600140	Fer1l4	17	4.08746
ENSRNOG00000010121	ENSRNOT00000013694	2:236233239-236345056	Lef1	17	4.08746
ENSRNOG00000014710	ENSRNOT00000020354	3:120092582-120106697	Prom2	17	4.08746
ENSRNOG00000000406	ENSRNOT00000000459,ENSRNOT00000080444	20:33100191-33323367	Ros1	16.6667	4.05889
ENSRNOG00000059010	ENSRNOT00000085898	14:1959610-1998102	Rnf212	16.6154	4.05445
ENSRNOG00000060407	ENSRNOT00000084352,ENSRNOT00000086192,ENSRNOT00000092608	7:121511097-121619283	Cacna1i	16.5	4.04439
ENSRNOG00000010903	ENSRNOT00000032122	13:56270781-56462834	Crb1	16.5	4.04439
ENSRNOG00000006122	ENSRNOT00000008139	10:83780203-83822996	Igf2bp1	16.375	4.03342
ENSRNOG00000003562	ENSRNOT00000052407	13:101181994-101307908	Susd4	16.3509	4.0313
ENSRNOG00000015386	ENSRNOT00000020640	9:15582564-15604100	LOC100912849	16.1481	4.0133
ENSRNOG00000050206	ENSRNOT00000071484,ENSRNOT00000071741,ENSRNOT00000075078,ENSRNOT00000092278,ENSRNOT00000092357,ENSRNOT00000092386,ENSRNOT00000092516,ENSRNOT00000092579	1:217151166-217592763	Shank2	16	4
ENSRNOG00000027468	ENSRNOT00000029208,ENSRNOT00000090641	7:45328105-45382229	Slc6a15	16	4
ENSRNOG00000053633	ENSRNOT00000086427	15:28074953-28075411	LOC103690354	15.7097	3.97358
ENSRNOG00000004179	ENSRNOT00000005706	7:44111151-44121130	Nts	15.5	3.9542
ENSRNOG00000032745	ENSRNOT00000029626,ENSRNOT00000080684,ENSRNOT00000082719,ENSRNOT00000091749	17:43518655-43543185	Slc17a3	15.5	3.9542
ENSRNOG00000028250	ENSRNOT00000029533	13:50164563-50175112	Lax1	15.4	3.94486
ENSRNOG00000018384	ENSRNOT00000024974	1:205956342-206282575	Adam12	15.2866	3.9342
ENSRNOG00000051690	ENSRNOT00000088108	4:163174487-163189530	Clec9a	15	3.90689
ENSRNOG00000054139	ENSRNOT00000078537	KL568511.1:122-2446	LOC100911132	15	3.90689
ENSRNOG00000007229	ENSRNOT00000009683	5:151776004-151779319	Nr0b2	15	3.90689
ENSRNOG00000002202	ENSRNOT00000002995	14:16491573-16493876	Sowahb	15	3.90689
ENSRNOG00000028582	ENSRNOT00000059424	2:88744597-88763733	LOC688389	14.8077	3.88827
ENSRNOG00000008721	ENSRNOT00000011762	2:193429176-193431487	Crnn	14.75	3.88264
ENSRNOG00000037951	ENSRNOT00000057718,ENSRNOT00000076212,ENSRNOT00000076442,ENSRNOT00000076971	X:71960851-71972810	Nhsl2	14.6471	3.87254
ENSRNOG00000007033	ENSRNOT00000009960,ENSRNOT00000089334	14:79538911-79912333	Sorcs2	14.5455	3.8625
ENSRNOG00000011277	ENSRNOT00000059086,ENSRNOT00000088320	8:55504359-55508259	Btg4	14.4444	3.85244
ENSRNOG00000053384	ENSRNOT00000084990	3:170879973-170955399	Bmp7	14.4052	3.84852
ENSRNOG00000009354	ENSRNOT00000012388	3:2396143-2398689	Nrarp	14.3947	3.84747
ENSRNOG00000028534	ENSRNOT00000037291	14:76866135-76869764	Zfp518b	14.3833	3.84633
ENSRNOG00000023576	ENSRNOT00000036990	9:50526811-50548046	RGD1305645	14.3333	3.8413
ENSRNOG00000007433	ENSRNOT00000009778	10:94136995-94147556	Cyb561	14.2737	3.83529
ENSRNOG00000013380	ENSRNOT00000018277,ENSRNOT00000079339	3:111078619-111087347	Rhov	14.1573	3.82347
ENSRNOG00000019728	ENSRNOT00000026748,ENSRNOT00000085336,ENSRNOT00000086003	1:199495298-199623960	Itgam	14	3.80735
ENSRNOG00000004736	ENSRNOT00000036200,ENSRNOT00000077169	13:74422944-74564184	Ralgps2	13.9948	3.80682
ENSRNOG00000052376	ENSRNOT00000078157,ENSRNOT00000088824	9:38297322-38351024	Bend6	13.8807	3.795
ENSRNOG00000005185	ENSRNOT00000007133	10:83328410-83332851	Nxph3	13.8571	3.79256
ENSRNOG00000004245	ENSRNOT00000005719	13:85601499-85622314	Mgst3	13.79	3.78555
ENSRNOG00000013301	ENSRNOT00000017774,ENSRNOT00000064781	19:949607-983556	Bean1	13.75	3.78136
ENSRNOG00000004717	ENSRNOT00000006450,ENSRNOT00000072166	7:38897278-38934985	Epyc	13.7143	3.77761
ENSRNOG00000024931	ENSRNOT00000067217	1:222102404-222119393	Ccdc88b	13.6667	3.77259
ENSRNOG00000019296	ENSRNOT00000026237	2:210880777-210889881	Gnat2	13.6154	3.76717
ENSRNOG00000012659	ENSRNOT00000016984	4:100231561-100232559	Vamp5	13.3648	3.74037
ENSRNOG00000015674	ENSRNOT00000021357	10:56492300-56506446	Acap1	13.3333	3.73697
ENSRNOG00000016623	ENSRNOT00000066231,ENSRNOT00000081677	9:55384100-55673829	Tmeff2	13.3333	3.73697
ENSRNOG00000013932	ENSRNOT00000018755	8:106503504-106527711	Rbp2	13.1667	3.71882
ENSRNOG00000023812	ENSRNOT00000033933	5:119903507-119981047	Raver2	13.1077	3.71234
ENSRNOG00000060410	ENSRNOT00000081850	18:31328919-31343797	Pcdh1	13.0189	3.70254
ENSRNOG00000018950	ENSRNOT00000025625	19:43545378-43596801	Fa2h	13	3.70044
ENSRNOG00000026957	ENSRNOT00000037226	1:227033796-227047290	Ms4a15	13	3.70044
ENSRNOG00000053850	ENSRNOT00000081756	7:3335742-3342491	Rdh5	13	3.70044
ENSRNOG00000027801	ENSRNOT00000039182	14:91363152-91556231	Zpbp	12.9667	3.69674
ENSRNOG00000010076	ENSRNOT00000013531	13:52705174-52752997	Pkp1	12.9425	3.69404
ENSRNOG00000047218	ENSRNOT00000073667,ENSRNOT00000079517	9:19121677-19372673	Clic5	12.7931	3.67729
ENSRNOG00000002592	ENSRNOT00000003512,ENSRNOT00000081625	X:82641687-82743753	Rps6ka6	12.7407	3.67138
ENSRNOG00000024688	ENSRNOT00000051810	9:98505259-98511160	Fam132b	12.6111	3.65662
ENSRNOG00000003553	ENSRNOT00000004764	14:113202419-113295014	Efemp1	12.5737	3.65234
ENSRNOG00000028207	ENSRNOT00000030109	13:69797880-69901170	Colgalt2	12.5556	3.65025
ENSRNOG00000008471	ENSRNOT00000011324,ENSRNOT00000090599	13:52976507-53023103	Kif21b	12.5385	3.64829
ENSRNOG00000013552	ENSRNOT00000018447	1:264160129-264172729	Scd1	12.5227	3.64648
ENSRNOG00000057153	ENSRNOT00000077727	11:64882288-64919579	Pla1a	12.5	3.64386
ENSRNOG00000015677	ENSRNOT00000021036	5:156703579-156734541	Cda	12.4797	3.64151
ENSRNOG00000060831	ENSRNOT00000084996	2:250897969-250923744	Clca1	12.3333	3.62449
ENSRNOG00000047890	ENSRNOT00000071593	9:20241062-20251319	Lrrc23	12.3333	3.62449
ENSRNOG00000054218	ENSRNOT00000077303	9:47225585-47258503	Il18rap	12.3176	3.62265
ENSRNOG00000028895	ENSRNOT00000043660	11:80638945-80650802	Rtp4	12.2647	3.61644
ENSRNOG00000004470	ENSRNOT00000006106	13:47618452-47623849	Il24	12.25	3.61471
ENSRNOG00000016182	ENSRNOT00000057441	4:117962319-118046344	Tgfa	12.2022	3.60906
ENSRNOG00000021125	ENSRNOT00000028687	1:222164462-222167447	Prdx5	12.0295	3.58851
ENSRNOG00000021560	ENSRNOT00000035245	3:170399302-170438993	Cass4	12	3.58496
ENSRNOG00000000715	ENSRNOT00000000905	11:2645865-2662579	Pou1f1	12	3.58496
ENSRNOG00000052330	ENSRNOT00000090215	10:70476619-70477157	Rn50_10_0702.1	11.9487	3.57878
ENSRNOG00000021357	ENSRNOT00000055955	10:70472370-70473486	Rn50_10_0702.2	11.9388	3.57758
ENSRNOG00000014367	ENSRNOT00000019720	4:70903253-70918514	Ephb6	11.8462	3.56635
ENSRNOG00000009949	ENSRNOT00000013343	2:138819960-138833933	Pcdh18	11.8406	3.56567
ENSRNOG00000009773	ENSRNOT00000012999	8:91310630-91338843	Elovl4	11.8194	3.56309
ENSRNOG00000005660	ENSRNOT00000007466	6:49968473-49974728	Fam110c	11.7734	3.55746
ENSRNOG00000012819	ENSRNOT00000041288	2:56887987-56910238	Gdnf	11.767	3.55667
ENSRNOG00000042848	ENSRNOT00000046973	11:24266345-24285275	Jam2	11.75	3.55459
ENSRNOG00000004666	ENSRNOT00000006291	3:91291875-91370167	Prr5l	11.6944	3.54775
ENSRNOG00000028844	ENSRNOT00000068299	19:37305248-37325335	Slc9a5	11.6071	3.53694
ENSRNOG00000017163	ENSRNOT00000023252	17:68511064-68559471	Pfkp	11.5794	3.53349
ENSRNOG00000016670	ENSRNOT00000022375	17:85533057-85557939	Pip4k2a	11.3969	3.51057
ENSRNOG00000006615	ENSRNOT00000029486,ENSRNOT00000090739	5:107711077-107777530	Mtap	11.2838	3.49618
ENSRNOG00000018267	ENSRNOT00000024578	9:93326283-93330233	B3gnt7	11.25	3.49185
ENSRNOG00000011313	ENSRNOT00000015979	1:269973351-270472866	Sorcs1	11.236	3.49005
ENSRNOG00000052157	ENSRNOT00000082100	7:52165233-52404774	Nav3	11.1889	3.48399
ENSRNOG00000057096	ENSRNOT00000091004	4:13405136-13485883	Gnai1	11.1481	3.47873
ENSRNOG00000016653	ENSRNOT00000022485	9:94569286-94601852	Ngef	11.1434	3.47812
ENSRNOG00000000017	ENSRNOT00000000018	4:25435873-25446461	Steap1	11.089	3.47105
ENSRNOG00000021424	ENSRNOT00000039284,ENSRNOT00000064284	10:103670028-103687425	Cd300lf	11	3.45943
ENSRNOG00000021276	ENSRNOT00000028904	3:126335863-126346318	Bmp2	10.9972	3.45907
ENSRNOG00000002191	ENSRNOT00000002982	14:46050750-46054022	LOC498368	10.8824	3.44392
ENSRNOG00000017828	ENSRNOT00000024067,ENSRNOT00000077072	15:51756736-51760715	Egr3	10.88	3.44361
ENSRNOG00000014683	ENSRNOT00000019880	9:47047832-47095831	Il1rl2	10.8667	3.44184
ENSRNOG00000024878	ENSRNOT00000038536	9:98279022-98304859	Rbm44	10.8333	3.43741
ENSRNOG00000000081	ENSRNOT00000000092	14:13192347-13274978	Antxr2	10.8306	3.43704
ENSRNOG00000013324	ENSRNOT00000017983,ENSRNOT00000086995	19:1023683-1074365	Cdh5	10.8197	3.43558
ENSRNOG00000001959	ENSRNOT00000039876	11:37891156-37914983	Mx1	10.7778	3.42999
ENSRNOG00000023465	ENSRNOT00000018133	4:148782479-148784562	LOC500300	10.7297	3.42354
ENSRNOG00000004956	ENSRNOT00000043343,ENSRNOT00000082585	10:37270183-37311625	Jade2	10.7132	3.42132
ENSRNOG00000042326	ENSRNOT00000067905	5:150925370-150949931	Smpdl3b	10.6976	3.41922
ENSRNOG00000000487	ENSRNOT00000066115,ENSRNOT00000083426	20:6745744-6791519	Grm4	10.6667	3.41504
ENSRNOG00000008951	ENSRNOT00000064933,ENSRNOT00000080541	14:85311089-85314270	Rasl10a	10.5469	3.39874
ENSRNOG00000007561	ENSRNOT00000037790	8:27807301-27852996	Glb1l2	10.5019	3.39257
ENSRNOG00000010092	ENSRNOT00000013553	X:15669191-15676050	Magix	10.5	3.39232
ENSRNOG00000031536	ENSRNOT00000068210	3:145032200-145199356	Syndig1	10.4091	3.37977
ENSRNOG00000006306	ENSRNOT00000008481	10:83840303-83848396	Gip	10.3333	3.36923
ENSRNOG00000019441	ENSRNOT00000026306	2:202341422-202350929	Hsd3b2	10.3333	3.36923
ENSRNOG00000027697	ENSRNOT00000038183,ENSRNOT00000092315,ENSRNOT00000092661	13:70379346-70559458	Nmnat2	10.3	3.36457
ENSRNOG00000010238	ENSRNOT00000013720	2:93574559-93641497	Chmp4c	10.2068	3.35146
ENSRNOG00000058645	ENSRNOT00000084563	5:79789671-79874671	Tnc	10.1702	3.34628
ENSRNOG00000001785	ENSRNOT00000002445	11:82194657-82252139	Etv5	10.1557	3.34422
ENSRNOG00000014099	ENSRNOT00000019037	10:88046803-88050622	Krt15	10.0714	3.3322
ENSRNOG00000011300	ENSRNOT00000015363	18:3861539-3940823	Lama3	10.038	3.3274
ENSRNOG00000016854	ENSRNOT00000022622	19:37370498-37438488	Lrrc36	10	3.32193
ENSRNOG00000048169	ENSRNOT00000074096	4:153774486-153791328	Tuba8	10	3.32193
ENSRNOG00000032374	ENSRNOT00000049729	8:103337472-103339768	Paqr9	10	3.32193
ENSRNOG00000050792	ENSRNOT00000070792	3:37545238-37564699	Tnfaip6	9.83287	3.29761
ENSRNOG00000058323	ENSRNOT00000080713	5:51148371-51184078	LOC102550026	9.81481	3.29496
ENSRNOG00000019810	ENSRNOT00000026860	9:82556573-82564294	Des	9.72414	3.28157
ENSRNOG00000022707	ENSRNOT00000032059	2:93827504-93831419	Pmp2	9.71429	3.28011
ENSRNOG00000010265	ENSRNOT00000014151	3:160115842-160139947	Ada	9.65507	3.27129
ENSRNOG00000011921	ENSRNOT00000016328	16:61078175-61091169	Dusp4	9.62535	3.26684
ENSRNOG00000025882	ENSRNOT00000034642,ENSRNOT00000090303	14:38104047-38128024	Nipal1	9.62319	3.26651
ENSRNOG00000016267	ENSRNOT00000022157,ENSRNOT00000066711	1:204245645-204322544	Chst15	9.60245	3.2634
ENSRNOG00000001821	ENSRNOT00000002492,ENSRNOT00000089988	11:81330293-81344488	Adipoq	9.6	3.26303
ENSRNOG00000024536	ENSRNOT00000034069,ENSRNOT00000034075	18:61759289-61788863	Ccbe1	9.54348	3.25452
ENSRNOG00000016838	ENSRNOT00000022716	5:157247781-157268903	Pla2g5	9.5	3.24793
ENSRNOG00000019306	ENSRNOT00000026152	1:219688451-219719272	Syt12	9.41827	3.23546
ENSRNOG00000058983	ENSRNOT00000089971	3:175701280-175709465	Gata5	9.35	3.22497
ENSRNOG00000000522	ENSRNOT00000000629	20:6419033-6500523	Cpne5	9.33333	3.22239
ENSRNOG00000059097	ENSRNOT00000088707	16:29834086-29936307	Ddx60	9.33333	3.22239
ENSRNOG00000008775	ENSRNOT00000011692,ENSRNOT00000082175	4:61420009-61544446	Lrguk	9.33333	3.22239
ENSRNOG00000015049	ENSRNOT00000064555,ENSRNOT00000066932,ENSRNOT00000082892	8:128169191-128266639	Scn5a	9.33333	3.22239
ENSRNOG00000017671	ENSRNOT00000067508,ENSRNOT00000080963,ENSRNOT00000092335	16:81318633-81434363	Rasa3	9.32278	3.22076
ENSRNOG00000015623	ENSRNOT00000020950,ENSRNOT00000077318	9:15621083-15629017	Guca1b	9.29412	3.21632
ENSRNOG00000007206	ENSRNOT00000061169,ENSRNOT00000085530	15:17775692-17924302	LOC361016	9.22222	3.20511
ENSRNOG00000003952	ENSRNOT00000005244	13:44523797-44540516	Map3k19	9.2	3.20163
ENSRNOG00000015750	ENSRNOT00000021196,ENSRNOT00000081032	7:126420656-126465723	Wnt7b	9.18254	3.19889
ENSRNOG00000013938	ENSRNOT00000018931	1:92703080-92774975	Tshz3	9.14706	3.19331
ENSRNOG00000046196	ENSRNOT00000071226,ENSRNOT00000091060	9:67763897-67785580	Icos	9.06215	3.17985
ENSRNOG00000043088	ENSRNOT00000045073	1:80800951-80809769	Ceacam19	9	3.16993
ENSRNOG00000036871	ENSRNOT00000012845,ENSRNOT00000068748	7:143107901-143112960	Krt81	9	3.16993
ENSRNOG00000007574	ENSRNOT00000010183	5:159428515-159471144	Padi2	9	3.16993
ENSRNOG00000047783	ENSRNOT00000070858	1:20331976-20412381	Tmem200a	9	3.16993
ENSRNOG00000001928	ENSRNOT00000002645,ENSRNOT00000043498	11:77463954-77593207	Il1rap	8.93675	3.15975
ENSRNOG00000008030	ENSRNOT00000010714	7:12948952-12971174	Shc2	8.92857	3.15843
ENSRNOG00000018366	ENSRNOT00000068496	9:44194325-44237117	RGD1310819	8.91586	3.15637
ENSRNOG00000003172	ENSRNOT00000004313	10:62241756-62254287	Serpinf1	8.88889	3.152
ENSRNOG00000000251	ENSRNOT00000042321	10:105713317-105723700	St6galnac1	8.84615	3.14505
ENSRNOG00000047095	ENSRNOT00000074170	X:158569056-158569577	LOC102550080	8.83333	3.14296
ENSRNOG00000047960	ENSRNOT00000074140	X:107531404-107542510	Rab9b	8.80769	3.13876
ENSRNOG00000059890	ENSRNOT00000038801	4:162437089-162448422	Clec2d2	8.68519	3.11856
ENSRNOG00000003370	ENSRNOT00000004686	X:13524607-13601069	Otc	8.66667	3.11548
ENSRNOG00000002659	ENSRNOT00000003572,ENSRNOT00000085310,ENSRNOT00000085479	10:5213350-5260608	Ciita	8.66667	3.11548
ENSRNOG00000010459	ENSRNOT00000014333	7:74925092-74938663	Fbxo43	8.66667	3.11548
ENSRNOG00000051986	ENSRNOT00000090165	19:50045020-50173220	Plcg2	8.66667	3.11548
ENSRNOG00000015416	ENSRNOT00000021403	9:55050203-55057658	Nabp1	8.65404	3.11337
ENSRNOG00000004320	ENSRNOT00000055822,ENSRNOT00000091791	8:132120452-132157485	Tgm4	8.63636	3.11042
ENSRNOG00000016679	ENSRNOT00000022800	1:188195416-188245628	Tmc7	8.62857	3.10912
ENSRNOG00000011130	ENSRNOT00000014948,ENSRNOT00000055124	1:184184020-184188911	Calca	8.6	3.10434
ENSRNOG00000057089	ENSRNOT00000089714	2:264746485-264765085	LOC103691744	8.5	3.08746
ENSRNOG00000055251	ENSRNOT00000091722	8:79489790-79593806	Prtg	8.5	3.08746
ENSRNOG00000057832	ENSRNOT00000090853	18:15192962-15225427	Rnf125	8.5	3.08746
ENSRNOG00000003300	ENSRNOT00000004408	13:50913180-50916982	Btg2	8.46154	3.08092
ENSRNOG00000030476	ENSRNOT00000042201	3:4282236-4282814	LOC100364457	8.45055	3.07905
ENSRNOG00000059702	ENSRNOT00000086562	8:79083522-79119720	Tex9	8.43405	3.07623
ENSRNOG00000027109	ENSRNOT00000038347	8:61516268-61519507	Odf3l1	8.39216	3.06904
ENSRNOG00000019648	ENSRNOT00000026707,ENSRNOT00000026719,ENSRNOT00000077924,ENSRNOT00000081301,ENSRNOT00000087595	9:97926787-98004546	Col6a3	8.38462	3.06774
ENSRNOG00000043098	ENSRNOT00000067391	19:11307967-11308740	Mt2A	8.38372	3.06759
ENSRNOG00000005574	ENSRNOT00000007358	8:32018560-32037531	Adamts8	8.38095	3.06711
ENSRNOG00000043498	ENSRNOT00000066893,ENSRNOT00000091732	8:55308757-55408464	Sik2	8.37824	3.06665
ENSRNOG00000003614	ENSRNOT00000004995	13:43850751-44157924	Mgat5	8.37535	3.06615
ENSRNOG00000004207	ENSRNOT00000057601	6:122770055-122897997	Eml5	8.32143	3.05683
ENSRNOG00000011424	ENSRNOT00000015176	16:59988603-59990326	Cldn23	8.25	3.04439
ENSRNOG00000051232	ENSRNOT00000075964,ENSRNOT00000076695,ENSRNOT00000084765	11:7210209-7485890	Gbe1	8.12654	3.02264
ENSRNOG00000018567	ENSRNOT00000025294	3:121725859-121739173	Slc20a1	8.12157	3.02176
ENSRNOG00000057040	ENSRNOT00000078272	10:59010428-59049482	Spns2	8.09534	3.01709
ENSRNOG00000003666	ENSRNOT00000004866	14:21177237-21183542	Jchain	8.06667	3.01197
ENSRNOG00000048932	ENSRNOT00000073536	7:142244295-142260896	Smagp	8.04883	3.00878
ENSRNOG00000026037	ENSRNOT00000061176	6:25397537-25507073	Plb1	8	3
ENSRNOG00000000413	ENSRNOT00000000469	20:34633157-34642904	Pln	8	3
ENSRNOG00000002224	ENSRNOT00000003024	14:62567745-62595854	Yipf7	8	3
ENSRNOG00000006025	ENSRNOT00000008440	13:112031594-112073186	Lamb3	7.9661	2.99387
ENSRNOG00000004687	ENSRNOT00000006200	3:142748674-142752325	Thbd	7.94595	2.99022
ENSRNOG00000042888	ENSRNOT00000068440	19:49093355-49198073	Cdyl2	7.81845	2.96688
ENSRNOG00000013318	ENSRNOT00000017859,ENSRNOT00000081002	9:60883981-60987349	Ccdc150	7.78947	2.96153
ENSRNOG00000017024	ENSRNOT00000022847	5:157327657-157333039	Pla2g2e	7.77778	2.95936
ENSRNOG00000010478	ENSRNOT00000013961,ENSRNOT00000014073,ENSRNOT00000033897,ENSRNOT00000077517,ENSRNOT00000078064,ENSRNOT00000082680,ENSRNOT00000084685,ENSRNOT00000087017	6:127941526-128080889	LOC299282	7.77311	2.95849
ENSRNOG00000002004	ENSRNOT00000002746,ENSRNOT00000071706	14:13054771-13058172	Prdm8	7.75472	2.95507
ENSRNOG00000012367	ENSRNOT00000049245	14:55072200-55081551	Pcdh7	7.73695	2.95176
ENSRNOG00000061508	ENSRNOT00000079365,ENSRNOT00000085993,ENSRNOT00000090041	X:33884499-34057399	Reps2	7.72727	2.94996
ENSRNOG00000022967	ENSRNOT00000032126	5:122699587-122746839	Slc35d1	7.68742	2.9425
ENSRNOG00000001861	ENSRNOT00000002542,ENSRNOT00000078394	11:88090921-88093516	Ydjc	7.66288	2.93789
ENSRNOG00000009198	ENSRNOT00000012219,ENSRNOT00000081952	8:111600532-111668808	Rab6b	7.60065	2.92612
ENSRNOG00000032942	ENSRNOT00000049344,ENSRNOT00000082410,ENSRNOT00000083430,ENSRNOT00000083987,ENSRNOT00000087470,ENSRNOT00000087912	20:4610995-4615247	Neu1	7.5816	2.9225
ENSRNOG00000006094	ENSRNOT00000008760,ENSRNOT00000009000,ENSRNOT00000009073	3:92696313-92783658	Cd44	7.58086	2.92236
ENSRNOG00000018693	ENSRNOT00000025254,ENSRNOT00000086919	10:56662242-56666086	Asgr1	7.57143	2.92057
ENSRNOG00000053406	ENSRNOT00000082533,ENSRNOT00000088880	11:61609370-61661057	Gramd1c	7.53846	2.91427
ENSRNOG00000011815	ENSRNOT00000016121,ENSRNOT00000040736,ENSRNOT00000061157,ENSRNOT00000083452	1:24185435-24302298	Sgk1	7.53541	2.91369
ENSRNOG00000006470	ENSRNOT00000009158,ENSRNOT00000044161	13:112075690-112099336	Camk1g	7.5	2.90689
ENSRNOG00000050370	ENSRNOT00000073546	1:744616-755645	Vom2r6	7.5	2.90689
ENSRNOG00000008243	ENSRNOT00000011006	3:72238981-72264466	Slc43a1	7.49057	2.90507
ENSRNOG00000050767	ENSRNOT00000073967	17:27925057-27969433	Nrn1	7.4564	2.89848
ENSRNOG00000016987	ENSRNOT00000022833	18:74174936-74292921	Pstpip2	7.45455	2.89812
ENSRNOG00000007607	ENSRNOT00000010171,ENSRNOT00000078663	7:142905758-142920216	Nr4a1	7.43939	2.89519
ENSRNOG00000017839	ENSRNOT00000024113	1:80256973-80268198	Ercc1	7.37592	2.88282
ENSRNOG00000028841	ENSRNOT00000047663	20:3677474-3677847	Mt1m	7.35473	2.87867
ENSRNOG00000027433	ENSRNOT00000013133	4:62019970-62030874	LOC100910708	7.33671	2.87513
ENSRNOG00000003538	ENSRNOT00000004713	13:89622632-89634419	Adamts4	7.33333	2.87447
ENSRNOG00000047387	ENSRNOT00000017718	1:59297294-59347472	LOC100912445	7.32927	2.87367
ENSRNOG00000061845	ENSRNOT00000087167	4:42932903-43096399	Cttnbp2	7.31111	2.87009
ENSRNOG00000004197	ENSRNOT00000005663,ENSRNOT00000076012,ENSRNOT00000076297,ENSRNOT00000086265	X:64714335-64800435	Asb12	7.3	2.8679
ENSRNOG00000049028	ENSRNOT00000071576	1:78166810-78180216	C5ar2	7.19026	2.84604
ENSRNOG00000026944	ENSRNOT00000029265	2:2812554-2814690	Gpr150	7.18182	2.84435
ENSRNOG00000019737	ENSRNOT00000056862	2:187799560-187817789	Sema4a	7.14286	2.8365
ENSRNOG00000042838	ENSRNOT00000067780	19:26092974-26094756	Junb	7.14073	2.83607
ENSRNOG00000021062	ENSRNOT00000028597,ENSRNOT00000089474	1:89464860-89474252	Fxyd5	7.11897	2.83167
ENSRNOG00000002429	ENSRNOT00000003296	X:77954484-77956352	Zcchc5	7.0625	2.82018
ENSRNOG00000017002	ENSRNOT00000022813	1:277537585-277538985	Adrb1	7.04762	2.81714
ENSRNOG00000001187	ENSRNOT00000001570	12:47444104-47456894	Oasl	7.02817	2.81315
ENSRNOG00000009531	ENSRNOT00000013105	3:176102351-176124306	Col9a3	7	2.80735
ENSRNOG00000055221	ENSRNOT00000080859	6:107485249-107493798	Acot1	7	2.80735
ENSRNOG00000032461	ENSRNOT00000037757	8:27935385-27973980	Bin2a	7	2.80735
ENSRNOG00000054695	ENSRNOT00000078645,ENSRNOT00000088170	3:71747956-71845232	Calcrl	7	2.80735
ENSRNOG00000007046	ENSRNOT00000035345	15:4285052-4350714	Cfap70	7	2.80735
ENSRNOG00000008210	ENSRNOT00000010992	8:110982777-111022385	Ky	7	2.80735
ENSRNOG00000002272	ENSRNOT00000003088,ENSRNOT00000082183	14:36047144-36149740	Lnx1	7	2.80735
ENSRNOG00000011304	ENSRNOT00000015016	1:248647170-248649962	LOC103690131	7	2.80735
ENSRNOG00000004149	ENSRNOT00000005523	7:44009069-44024456	Mgat4c	7	2.80735
ENSRNOG00000025494	ENSRNOT00000039835	14:43527579-43584343	Nsun7	7	2.80735
ENSRNOG00000010553	ENSRNOT00000014018	6:107631227-107633012	Pnma1	7	2.80735
ENSRNOG00000002369	ENSRNOT00000003239,ENSRNOT00000083366,ENSRNOT00000088329	13:71086745-71141075	Rgs8	7	2.80735
ENSRNOG00000003972	ENSRNOT00000005671	6:115170865-115306871	Tshr	7	2.80735
ENSRNOG00000061095	ENSRNOT00000085456	12:24679690-24679822	SCARNA20	6.97006	2.80117
ENSRNOG00000037167	ENSRNOT00000056100	8:119260618-119265157	Rtp3	6.95238	2.79751
ENSRNOG00000048980	ENSRNOT00000071133	15:4850122-4853555	Gng2	6.94783	2.79656
ENSRNOG00000007047	ENSRNOT00000009328	4:171475567-171591882	Eps8	6.9262	2.79207
ENSRNOG00000007541	ENSRNOT00000010007	5:142689026-142696383	Fhl3	6.9203	2.79083
ENSRNOG00000031855	ENSRNOT00000041876	4:5644260-5672708	Actr3b	6.90909	2.7885
ENSRNOG00000020030	ENSRNOT00000060097	16:20675042-20686317	Crlf1	6.90813	2.78829
ENSRNOG00000026432	ENSRNOT00000007429,ENSRNOT00000035576,ENSRNOT00000036168,ENSRNOT00000036180,ENSRNOT00000036232,ENSRNOT00000036283,ENSRNOT00000047964,ENSRNOT00000048704	1:226435979-226493377	Syt7	6.83838	2.77366
ENSRNOG00000037757	ENSRNOT00000057317	20:27681036-27682861	Fam26f	6.8	2.76553
ENSRNOG00000005957	ENSRNOT00000008759,ENSRNOT00000049771,ENSRNOT00000068171	15:11836286-11912916	Slc4a7	6.78928	2.76326
ENSRNOG00000006280	ENSRNOT00000008535	5:126031368-126053726	Pcsk9	6.77778	2.76081
ENSRNOG00000018694	ENSRNOT00000025257	18:70901710-70924708	Lipg	6.76471	2.75803
ENSRNOG00000026295	ENSRNOT00000019127	3:160852164-160864534	Rbpjl	6.75	2.75489
ENSRNOG00000003715	ENSRNOT00000005020	X:104734082-104760547	Srpx2	6.73333	2.75132
ENSRNOG00000046298	ENSRNOT00000022314	9:43143868-43166640	Rn50_9_0428.1	6.70476	2.74519
ENSRNOG00000013282	ENSRNOT00000017828,ENSRNOT00000064743	2:3662763-4088106	Mctp1	6.66667	2.73697
ENSRNOG00000002568	ENSRNOT00000003458	10:4957326-4958461	Socs1	6.64906	2.73315
ENSRNOG00000011015	ENSRNOT00000015131	1:8310577-8333885	Hivep2	6.64664	2.73263
ENSRNOG00000001195	ENSRNOT00000001586	12:47698947-47737902	Trpv4	6.64516	2.7323
ENSRNOG00000006079	ENSRNOT00000008161	3:1478525-1514934	Psd4	6.62069	2.72698
ENSRNOG00000048053	ENSRNOT00000072207,ENSRNOT00000075851	10:70398995-70400317	Rn50_10_0701.2	6.61905	2.72662
ENSRNOG00000018982	ENSRNOT00000025663,ENSRNOT00000082377	8:129201669-129232677	Entpd3	6.6	2.72247
ENSRNOG00000017788	ENSRNOT00000048702	18:73283748-73360373	Katnal2	6.6	2.72247
ENSRNOG00000011634	ENSRNOT00000015540	15:46784963-47173335	Xkr6	6.6	2.72247
ENSRNOG00000001227	ENSRNOT00000001642,ENSRNOT00000083851	20:11972381-12101047	Adarb1	6.58687	2.71959
ENSRNOG00000003762	ENSRNOT00000068478	X:134647703-134719097	Smarca1	6.53383	2.70793
ENSRNOG00000007284	ENSRNOT00000064452,ENSRNOT00000083700	5:138154673-138182897	Slc2a1	6.51729	2.70427
ENSRNOG00000052315	ENSRNOT00000084165	KL568158.1:476246-481767	AC244225.1	6.5	2.70044
ENSRNOG00000047000	ENSRNOT00000073302	1:141832774-141836250	LOC100911225	6.5	2.70044
ENSRNOG00000026203	ENSRNOT00000031058,ENSRNOT00000086447	3:1527279-1584946	Pax8	6.5	2.70044
ENSRNOG00000010248	ENSRNOT00000013904	2:174013288-174111752	Serpini1	6.48402	2.69689
ENSRNOG00000002607	ENSRNOT00000003511	10:101288489-101293379	Sox9	6.47775	2.69549
ENSRNOG00000011411	ENSRNOT00000030511	1:8593075-8751198	Adgrg6	6.46884	2.69351
ENSRNOG00000018752	ENSRNOT00000025342	1:219468675-219472654	Clcf1	6.45944	2.69141
ENSRNOG00000001499	ENSRNOT00000002050	1:83991578-83993270	Mia	6.45205	2.68976
ENSRNOG00000051952	ENSRNOT00000091095	4:44321883-44360405	Tes	6.3668	2.67057
ENSRNOG00000019180	ENSRNOT00000026057	X:113596239-113659944	Acsl4	6.34857	2.66643
ENSRNOG00000026828	ENSRNOT00000038506	14:36216002-36543658	Scfd2	6.34375	2.66534
ENSRNOG00000008936	ENSRNOT00000012463	5:151436464-151448328	Map3k6	6.33871	2.66419
ENSRNOG00000001153	ENSRNOT00000001525	12:46879343-46889082	Pla2g1b	6.33333	2.66297
ENSRNOG00000005003	ENSRNOT00000006942	6:144384773-145133042	Ptprn2	6.33333	2.66297
ENSRNOG00000020057	ENSRNOT00000027202	1:81529781-81534140	Tex101	6.30183	2.65577
ENSRNOG00000039530	ENSRNOT00000060594	5:58159066-58163584	Ccl27	6.26316	2.64689
ENSRNOG00000022321	ENSRNOT00000032174	1:140827295-140835151	Hapln3	6.25806	2.64572
ENSRNOG00000000861	ENSRNOT00000075840,ENSRNOT00000077026	X:140878216-140888795	Zic3	6.25806	2.64572
ENSRNOG00000013914	ENSRNOT00000018613	6:137652213-137664133	Gpr132	6.25	2.64386
ENSRNOG00000017528	ENSRNOT00000055536	5:167109691-167125380	Gpr157	6.23529	2.64046
ENSRNOG00000023896	ENSRNOT00000037844	7:41475163-41479392	Dusp6	6.21471	2.63569
ENSRNOG00000001519	ENSRNOT00000002076	3:58180088-58181971	Dlx2	6.19403	2.63088
ENSRNOG00000007866	ENSRNOT00000047790,ENSRNOT00000087850	4:162281574-162402635	Clec2d	6.17347	2.62608
ENSRNOG00000059679	ENSRNOT00000079511,ENSRNOT00000079547	4:113968995-113984632	Rtkn	6.14815	2.62015
ENSRNOG00000013783	ENSRNOT00000018864	5:160407778-160423811	Efhd2	6.09651	2.60798
ENSRNOG00000023338	ENSRNOT00000035605	2:205160405-205202764	Tspan2	6.06608	2.60076
ENSRNOG00000049070	ENSRNOT00000072179	12:35905358-35906382	Gnb2l1	6.05814	2.59887
ENSRNOG00000045738	ENSRNOT00000070967	5:120250616-120305897	Ak4	6.03226	2.5927
ENSRNOG00000025728	ENSRNOT00000038266	16:71889235-71999148	Adam32	6	2.58496
ENSRNOG00000011201	ENSRNOT00000015188	8:122848501-122904913	Cmtm8	6	2.58496
ENSRNOG00000021157	ENSRNOT00000028732	2:197655786-197679458	Ctss	6	2.58496
ENSRNOG00000002797	ENSRNOT00000003773	11:65285468-65350442	Gpr156	6	2.58496
ENSRNOG00000020080	ENSRNOT00000027204	16:9235888-9258538	Lrrc18	6	2.58496
ENSRNOG00000025069	ENSRNOT00000035498	13:90002783-90022269	Ly9	6	2.58496
ENSRNOG00000019680	ENSRNOT00000026711	8:116857684-116862423	Mst1	6	2.58496
ENSRNOG00000057245	ENSRNOT00000080191	3:175645281-175654707	Rbbp8nl	6	2.58496
ENSRNOG00000022411	ENSRNOT00000035274	X:83926513-84014691	RGD1561958	6	2.58496
ENSRNOG00000042369	ENSRNOT00000017293,ENSRNOT00000083912	13:56889669-56958561	RGD1564614	6	2.58496
ENSRNOG00000023566	ENSRNOT00000023617,ENSRNOT00000052054,ENSRNOT00000077566,ENSRNOT00000079735,ENSRNOT00000088239,ENSRNOT00000089899,ENSRNOT00000090492	9:43607669-43779463	Vwa3b	6	2.58496
ENSRNOG00000024709	ENSRNOT00000029602	4:39665015-39711271	Vwde	6	2.58496
ENSRNOG00000016013	ENSRNOT00000065892,ENSRNOT00000082192	1:188688743-188713280	Gprc5b	5.99382	2.58348
ENSRNOG00000012262	ENSRNOT00000016677	3:94665717-94686989	Depdc7	5.99155	2.58293
ENSRNOG00000013064	ENSRNOT00000017575	5:127404450-127476641	Lrp8	5.94427	2.5715
ENSRNOG00000049471	ENSRNOT00000071388	13:36257112-36290531	Steap3	5.92754	2.56743
ENSRNOG00000013994	ENSRNOT00000019519	1:21748261-21813371	Enpp1	5.90387	2.56166
ENSRNOG00000019661	ENSRNOT00000026652	16:20555395-20557978	Gdf15	5.88889	2.558
ENSRNOG00000008890	ENSRNOT00000011983	1:280423079-280457148	Slc18a2	5.85714	2.5502
ENSRNOG00000008356	ENSRNOT00000011768	8:82171497-82247544	Myo5c	5.83333	2.54432
ENSRNOG00000011445	ENSRNOT00000056229	5:148661070-148667746	Nkain1	5.81978	2.54096
ENSRNOG00000006367	ENSRNOT00000008613	7:29435444-29477947	Slc5a8	5.8	2.53605
ENSRNOG00000001383	ENSRNOT00000038736	12:41566981-41590244	Slc8b1	5.79197	2.53405
ENSRNOG00000018336	ENSRNOT00000024725	1:214328071-214353461	Eps8l2	5.78906	2.53333
ENSRNOG00000009734	ENSRNOT00000013073,ENSRNOT00000074951,ENSRNOT00000078996	4:61771970-61828657	Akr1b10	5.69681	2.51016
ENSRNOG00000046405	ENSRNOT00000004143	10:62007150-62009582	Hic1	5.68493	2.50714
ENSRNOG00000008088	ENSRNOT00000010835	3:131351587-131357929	Btbd3	5.66395	2.50181
ENSRNOG00000055078	ENSRNOT00000013321	5:134508730-134526089	Cyp4b1	5.63636	2.49476
ENSRNOG00000027882	ENSRNOT00000036895	5:156897643-156898274	Rn50_5_1607.1	5.63636	2.49476
ENSRNOG00000017428	ENSRNOT00000023460	2:29675391-29768750	Map1b	5.63335	2.49399
ENSRNOG00000010626	ENSRNOT00000032163,ENSRNOT00000079080,ENSRNOT00000083593,ENSRNOT00000088457	10:105498728-105504393	Sphk1	5.62245	2.4912
ENSRNOG00000010658	ENSRNOT00000067843,ENSRNOT00000082532	2:264266984-264293046	Cth	5.61221	2.48857
ENSRNOG00000020546	ENSRNOT00000027910	1:82248046-82266727	Lipe	5.6087	2.48767
ENSRNOG00000037710	ENSRNOT00000057216,ENSRNOT00000068697	5:128865389-128899792	Calr4	5.6	2.48543
ENSRNOG00000001031	ENSRNOT00000043439,ENSRNOT00000092601	12:12624723-12634472	Ocm2	5.57471	2.4789
ENSRNOG00000016897	ENSRNOT00000022962	1:141097695-141111400	Rlbp1	5.57143	2.47805
ENSRNOG00000019491	ENSRNOT00000026428,ENSRNOT00000085555	1:166428761-166457509	Stard10	5.54913	2.47226
ENSRNOG00000014357	ENSRNOT00000019246	5:145374690-145377221	Gja4	5.54605	2.47146
ENSRNOG00000024763	ENSRNOT00000034026	X:21312922-21314225	LOC685431	5.5332	2.46811
ENSRNOG00000011161	ENSRNOT00000015566	1:24003625-24056373	Slc2a12	5.52448	2.46584
ENSRNOG00000004870	ENSRNOT00000006502,ENSRNOT00000087793	13:47906231-47916877	Dyrk3	5.51613	2.46366
ENSRNOG00000003782	ENSRNOT00000005033	X:43543070-43592200	Acot9	5.51244	2.46269
ENSRNOG00000018748	ENSRNOT00000025372,ENSRNOT00000067128	10:56822756-56826479	Slc16a11	5.51103	2.46232
ENSRNOG00000036964	ENSRNOT00000015637	3:140468701-140728129	Ralgapa2	5.50153	2.45983
ENSRNOG00000001452	ENSRNOT00000001973	12:24473981-24476295	Fzd9	5.5	2.45943
ENSRNOG00000016997	ENSRNOT00000023028,ENSRNOT00000092263	20:6150814-6160963	LOC689561	5.5	2.45943
ENSRNOG00000042309	ENSRNOT00000031083	1:31040142-31055453	RGD1310049	5.5	2.45943
ENSRNOG00000015554	ENSRNOT00000033512,ENSRNOT00000073571,ENSRNOT00000075734	8:71035309-71055969	Ankdd1a	5.5	2.45943
ENSRNOG00000032417	ENSRNOT00000043036	10:18485514-18506337	Gabrp	5.5	2.45943
ENSRNOG00000006860	ENSRNOT00000009211	10:31431809-31493419	Itk	5.5	2.45943
ENSRNOG00000015024	ENSRNOT00000020230	2:251983339-252007560	Mcoln3	5.5	2.45943
ENSRNOG00000016543	ENSRNOT00000067524	5:152533349-152547179	Trim63	5.5	2.45943
ENSRNOG00000011068	ENSRNOT00000014979,ENSRNOT00000083555	1:251145253-251230715	Papss2	5.49826	2.45897
ENSRNOG00000054625	ENSRNOT00000084734	19:37284923-37303788	Fhod1	5.47962	2.45408
ENSRNOG00000028814	ENSRNOT00000001600	12:47469598-47482961	Oasl2	5.47674	2.45332
ENSRNOG00000052613	ENSRNOT00000078017,ENSRNOT00000090658	2:235341365-235353967	Casp6	5.4649	2.45019
ENSRNOG00000017895	ENSRNOT00000024106,ENSRNOT00000081579	5:167288223-167299609	Eno1	5.44027	2.44368
ENSRNOG00000055433	ENSRNOT00000077074,ENSRNOT00000077446,ENSRNOT00000088199,ENSRNOT00000088822,ENSRNOT00000089781,ENSRNOT00000092093	2:188548644-188561360	Trim46	5.42636	2.43998
ENSRNOG00000012932	ENSRNOT00000017374	4:10295122-10421415	Ccdc146	5.4	2.43296
ENSRNOG00000019103	ENSRNOT00000025898	1:197986385-197997664	Cln3	5.36842	2.4245
ENSRNOG00000010580	ENSRNOT00000000079,ENSRNOT00000014213	5:169357517-169450219	Acot7	5.3589	2.42194
ENSRNOG00000061247	ENSRNOT00000079034,ENSRNOT00000089364	8:14094732-14157141	Ccdc67	5.33333	2.41504
ENSRNOG00000007584	ENSRNOT00000010701	3:111877853-111941841	Ehd4	5.32907	2.41388
ENSRNOG00000060344	ENSRNOT00000072795	4:120413653-120414118	LOC100911371	5.27303	2.39863
ENSRNOG00000009453	ENSRNOT00000012519	5:50438576-50638136	Mob3b	5.26667	2.39689
ENSRNOG00000042603	ENSRNOT00000058611	5:101304982-101405656	Ttc39b	5.26635	2.3968
ENSRNOG00000059870	ENSRNOT00000010256	4:82211366-82215022	LOC100909443	5.26463	2.39633
ENSRNOG00000025332	ENSRNOT00000037665	8:85951191-86065409	Cd109	5.26457	2.39632
ENSRNOG00000003334	ENSRNOT00000004508	5:169181418-169190073	Klhl21	5.25915	2.39483
ENSRNOG00000032788	ENSRNOT00000064536,ENSRNOT00000085765	4:115712850-115901873	Dysf	5.25	2.39232
ENSRNOG00000060329	ENSRNOT00000079907,ENSRNOT00000085576	2:49682754-49732253	Emb	5.24465	2.39085
ENSRNOG00000033064	ENSRNOT00000064991	2:17616401-18128512	Edil3	5.22222	2.38466
ENSRNOG00000049517	ENSRNOT00000074583	1:14402913-14412807	Tnfaip3	5.21224	2.3819
ENSRNOG00000015522	ENSRNOT00000041960	17:24654902-24670457	Tfap2a	5.18894	2.37544
ENSRNOG00000050251	ENSRNOT00000073569	3:114772603-114776155	MGC105649	5.18893	2.37544
ENSRNOG00000013656	ENSRNOT00000044348	5:75557042-75676584	Lpar1	5.18673	2.37483
ENSRNOG00000027089	ENSRNOT00000032974	2:2456735-2524237	Ell2	5.18481	2.37429
ENSRNOG00000004367	ENSRNOT00000005911	7:34086220-34121694	Elk3	5.15499	2.36597
ENSRNOG00000060846	ENSRNOT00000083613,ENSRNOT00000088050,ENSRNOT00000089115	X:111142602-111191936	Morc4	5.11936	2.35596
ENSRNOG00000006946	ENSRNOT00000035382,ENSRNOT00000057833	7:70612103-70620890	Arhgap9	5.11111	2.35364
ENSRNOG00000026238	ENSRNOT00000033397	8:63286773-63301914	RGD1562618	5.07843	2.34438
ENSRNOG00000020441	ENSRNOT00000027770,ENSRNOT00000076366,ENSRNOT00000078931	10:89181165-89198213	Wnk4	5.075	2.34341
ENSRNOG00000005758	ENSRNOT00000008596,ENSRNOT00000044331	7:24043126-24313885	Btbd11	5.06667	2.34104
ENSRNOG00000054181	ENSRNOT00000085373	1:148240504-148287217	LOC100361547	5.0566	2.33817
ENSRNOG00000003104	ENSRNOT00000004248	10:48903540-48925030	Trpv2	5.05263	2.33703
ENSRNOG00000056612	ENSRNOT00000080662,ENSRNOT00000091661	8:80203609-80631926	Unc13c	5.05263	2.33703
ENSRNOG00000004498	ENSRNOT00000005988	6:59976003-60054279	Scin	5.03774	2.33278
ENSRNOG00000018964	ENSRNOT00000025657	3:151076254-151106557	Gss	5.01992	2.32766
ENSRNOG00000004448	ENSRNOT00000066975,ENSRNOT00000082141	7:49047013-49250957	Acss3	5	2.32193
ENSRNOG00000017518	ENSRNOT00000058330,ENSRNOT00000092198	16:72010106-72077916	Adam5	5	2.32193
ENSRNOG00000036794	ENSRNOT00000028388	10:90217924-90226537	Asb16	5	2.32193
ENSRNOG00000033893	ENSRNOT00000043626	10:14730941-14788617	Cacna1h	5	2.32193
ENSRNOG00000027954	ENSRNOT00000033352	19:55669626-55689992	Cdh15	5	2.32193
ENSRNOG00000022419	ENSRNOT00000035385	14:80926654-80958478	Dok7	5	2.32193
ENSRNOG00000026176	ENSRNOT00000041464	4:147721045-147742114	Efcab12	5	2.32193
ENSRNOG00000013886	ENSRNOT00000018634	2:55835151-55983804	Fyb	5	2.32193
ENSRNOG00000009401	ENSRNOT00000012625,ENSRNOT00000083527,ENSRNOT00000090365	3:93909156-93931871	Lmo2	5	2.32193
ENSRNOG00000033125	ENSRNOT00000045349	6:3375476-3375805	LOC102551744	5	2.32193
ENSRNOG00000011826	ENSRNOT00000015799	16:22250470-22306662	Lzts1	5	2.32193
ENSRNOG00000020307	ENSRNOT00000027504	2:211320420-211332327	RGD1309139	5	2.32193
ENSRNOG00000051248	ENSRNOT00000076861	13:79736485-79737556	Rn50_13_0847.2	5	2.32193
ENSRNOG00000051337	ENSRNOT00000075901	13:82365460-82366907	Rn50_13_0873.1	5	2.32193
ENSRNOG00000028812	ENSRNOT00000065292	10:103992309-104004059	Trim80	5	2.32193
ENSRNOG00000012183	ENSRNOT00000016372	2:2605996-2615944	Glrx	4.99902	2.32165
ENSRNOG00000042576	ENSRNOT00000060311,ENSRNOT00000077484	3:94624071-94657377	Tcp11l1	4.99765	2.32125
ENSRNOG00000052192	ENSRNOT00000080609	17:35125484-35126393	LOC100912478	4.98016	2.31619
ENSRNOG00000061059	ENSRNOT00000089878	17:35129136-35130045	LOC100912478	4.98016	2.31619
ENSRNOG00000002537	ENSRNOT00000047444,ENSRNOT00000082177	X:20316893-20454357	Wnk3	4.97243	2.31395
ENSRNOG00000019791	ENSRNOT00000026843	19:58236214-58399816	Sipa1l2	4.96703	2.31238
ENSRNOG00000028768	ENSRNOT00000022648	2:248249468-248263168	Gbp4	4.95455	2.30875
ENSRNOG00000011101	ENSRNOT00000014763	6:53401109-53403214	Twist1	4.94088	2.30477
ENSRNOG00000004442	ENSRNOT00000005903	6:124786097-124872277	RGD1311756	4.92642	2.30054
ENSRNOG00000055408	ENSRNOT00000078383	7:120263054-120269451	Gcat	4.91036	2.29583
ENSRNOG00000011723	ENSRNOT00000055711	2:225038582-225107283	Slc44a3	4.90909	2.29546
ENSRNOG00000039571	ENSRNOT00000008648	X:15225645-15240329	Glod5	4.9	2.29278
ENSRNOG00000005681	ENSRNOT00000007487	X:152781188-152781574	RGD1566078	4.9	2.29278
ENSRNOG00000031205	ENSRNOT00000047587	7:23952646-23953002	RGD1563124	4.88	2.28688
ENSRNOG00000006030	ENSRNOT00000008719	4:49941304-50140762	Ptprz1	4.86667	2.28293
ENSRNOG00000007412	ENSRNOT00000010020	4:113864215-113866674	Dok1	4.86216	2.2816
ENSRNOG00000043486	ENSRNOT00000066943,ENSRNOT00000088856	1:216808632-216828651	Tnfrsf26	4.82842	2.27155
ENSRNOG00000010319	ENSRNOT00000014502,ENSRNOT00000082191	15:57221292-57277811	Lcp1	4.81818	2.26849
ENSRNOG00000013009	ENSRNOT00000017468	1:102900286-102909707	Ldha	4.81534	2.26764
ENSRNOG00000004603	ENSRNOT00000006180	7:63973279-64251110	Srgap1	4.81293	2.26691
ENSRNOG00000010840	ENSRNOT00000032106	1:144239020-144561247	Adamtsl3	4.77349	2.25505
ENSRNOG00000017120	ENSRNOT00000023506,ENSRNOT00000090897	1:140998240-141087405	Abhd2	4.77212	2.25463
ENSRNOG00000027432	ENSRNOT00000031868	3:159887036-159897805	R3hdml	4.75556	2.24961
ENSRNOG00000056783	ENSRNOT00000091644	4:163041141-163049084	Cd69	4.75	2.24793
ENSRNOG00000015051	ENSRNOT00000020390	1:261497059-261516892	Golga7b	4.75	2.24793
ENSRNOG00000051113	ENSRNOT00000076162	X:65149180-65149975	Rn50_X_0660.5	4.75	2.24793
ENSRNOG00000016196	ENSRNOT00000022351,ENSRNOT00000087592,ENSRNOT00000090512	9:118586179-119158196	Dlgap1	4.74286	2.24576
ENSRNOG00000058249	ENSRNOT00000077604,ENSRNOT00000085653	X:77263359-77279367	Pgk1	4.74111	2.24522
ENSRNOG00000028198	ENSRNOT00000030583	12:40244081-40265757	Sh2b3	4.73926	2.24466
ENSRNOG00000025630	ENSRNOT00000032995	17:37675569-37676155	RGD1563300	4.73913	2.24462
ENSRNOG00000009373	ENSRNOT00000012585	8:33075211-33076206	RGD1562690	4.71761	2.23806
ENSRNOG00000014850	ENSRNOT00000020103,ENSRNOT00000091378	7:144052061-144060685	Amhr2	4.71429	2.23704
ENSRNOG00000030616	ENSRNOT00000051979	1:221236773-221244563	Slc25a45	4.70642	2.23463
ENSRNOG00000019586	ENSRNOT00000068130,ENSRNOT00000081925	5:136703674-136706998	Ccdc24	4.7	2.23266
ENSRNOG00000006950	ENSRNOT00000009230	5:159309000-159336429	Padi3	4.68966	2.22948
ENSRNOG00000058186	ENSRNOT00000085315	5:167952728-167966009	Errfi1	4.68682	2.22861
ENSRNOG00000021347	ENSRNOT00000047708,ENSRNOT00000081455	14:18640277-18720357	Mthfd2l	4.65565	2.21898
ENSRNOG00000061832	ENSRNOT00000085122	2:219705620-219741886	Slc35a3	4.65163	2.21774
ENSRNOG00000006787	ENSRNOT00000009402	5:126164674-126191206	Dhcr24	4.645	2.21568
ENSRNOG00000003924	ENSRNOT00000005349	14:60567967-60594844	Pi4k2b	4.64357	2.21524
ENSRNOG00000027592	ENSRNOT00000030850	4:171069191-171176581	Rerg	4.61538	2.20645
ENSRNOG00000027002	ENSRNOT00000074941	2:32859856-33025271	NEWGENE_1310139	4.60825	2.20422
ENSRNOG00000005872	ENSRNOT00000008022	10:37617279-37645802	Tcf7	4.58123	2.19573
ENSRNOG00000024264	ENSRNOT00000039726,ENSRNOT00000090318	12:15976079-16002788	Amz1	4.57895	2.19502
ENSRNOG00000018566	ENSRNOT00000025462	17:1872848-1879279	Ctsl	4.57569	2.19399
ENSRNOG00000013927	ENSRNOT00000019213	6:137711155-137733026	Jag2	4.57098	2.1925
ENSRNOG00000021447	ENSRNOT00000036162	17:9694168-9695292	Prr7	4.54553	2.18445
ENSRNOG00000009712	ENSRNOT00000013322,ENSRNOT00000084085	5:154310453-154314955	Gale	4.54319	2.18371
ENSRNOG00000028415	ENSRNOT00000036151	5:137260728-137264931	Cdc20	4.537	2.18174
ENSRNOG00000019752	ENSRNOT00000026831	9:17784468-17799005	Slc29a1	4.5277	2.17878
ENSRNOG00000014310	ENSRNOT00000019602,ENSRNOT00000078424	15:109339564-109394927	Tmtc4	4.52201	2.17696
ENSRNOG00000042980	ENSRNOT00000008184	10:31146107-31240582	Adam19	4.51412	2.17445
ENSRNOG00000047327	ENSRNOT00000071065	11:62584959-62634802	Gramd1c	4.51282	2.17403
ENSRNOG00000012281	ENSRNOT00000016556	2:243577082-243599400	Adh6a	4.5	2.16993
ENSRNOG00000060401	ENSRNOT00000048713	15:2526368-2541729	Dusp13	4.5	2.16993
ENSRNOG00000007364	ENSRNOT00000010043	6:99845954-99870024	Rab15	4.5	2.16993
ENSRNOG00000012747	ENSRNOT00000061187	17:7675531-7797863	Spock1	4.5	2.16993
ENSRNOG00000036675	ENSRNOT00000067742	1:201337416-201391252	Btbd16	4.5	2.16993
ENSRNOG00000020275	ENSRNOT00000027458	10:89086556-89088993	Ccr10	4.5	2.16993
ENSRNOG00000033059	ENSRNOT00000048488,ENSRNOT00000078848	7:142322172-142352382	Galnt6	4.5	2.16993
ENSRNOG00000007943	ENSRNOT00000048349	10:86582612-86595102	Gsdma	4.5	2.16993
ENSRNOG00000043116	ENSRNOT00000065701	10:43715907-43733320	RGD1308564	4.5	2.16993
ENSRNOG00000029317	ENSRNOT00000051194	19:34616768-34617265	Rps27a-ps6	4.5	2.16993
ENSRNOG00000032297	ENSRNOT00000044171	16:26859397-26875973	Msmo1	4.49594	2.16862
ENSRNOG00000008658	ENSRNOT00000051121,ENSRNOT00000083127	4:130172727-130425532	Mitf	4.49153	2.16721
ENSRNOG00000013781	ENSRNOT00000018552,ENSRNOT00000040034	9:27562959-27761733	Kcnq5	4.48359	2.16466
ENSRNOG00000003832	ENSRNOT00000005095	13:109521190-109552589	Vash2	4.47035	2.16039
ENSRNOG00000030098	ENSRNOT00000047198	8:122553015-122604787	Trim71	4.46575	2.1589
ENSRNOG00000010741	ENSRNOT00000014409	2:183598509-183600757	LOC102550932	4.42857	2.14684
ENSRNOG00000024594	ENSRNOT00000066477	2:183450619-183487820	Fhdc1	4.42775	2.14657
ENSRNOG00000049770	ENSRNOT00000073763	12:50407843-50414432	Cryba4	4.42308	2.14505
ENSRNOG00000017210	ENSRNOT00000023149	17:31236015-31403685	Slc22a23	4.4171	2.1431
ENSRNOG00000036942	ENSRNOT00000055506,ENSRNOT00000077202	5:168009393-168035810	Tnfrsf9	4.4	2.1375
ENSRNOG00000004972	ENSRNOT00000006765	14:89314176-89334276	Upp1	4.39928	2.13727
ENSRNOG00000001525	ENSRNOT00000066997	11:64286694-64421248	Igsf11	4.38095	2.13124
ENSRNOG00000050742	ENSRNOT00000074810	1:263625501-263718745	Dnmbp	4.3797	2.13083
ENSRNOG00000049403	ENSRNOT00000073921	13:43494350-43566680	LOC100909582	4.36735	2.12676
ENSRNOG00000015562	ENSRNOT00000021612	5:25391115-25443718	Cdh17	4.34286	2.11864
ENSRNOG00000011774	ENSRNOT00000045237,ENSRNOT00000089345	5:160122425-160158386	Fblim1	4.33708	2.11672
ENSRNOG00000021521	ENSRNOT00000026262	19:44115120-44135387	Chst5	4.33333	2.11548
ENSRNOG00000012208	ENSRNOT00000016642	7:143820900-143837780	Itgb7	4.33333	2.11548
ENSRNOG00000019199	ENSRNOT00000025964	1:214440503-214445874	LOC100911692	4.33333	2.11548
ENSRNOG00000030864	ENSRNOT00000050750	19:17967827-17969603	Rn50_19_0291.1	4.33333	2.11548
ENSRNOG00000008600	ENSRNOT00000064472,ENSRNOT00000087836	5:151448617-151459093	Sytl1	4.33333	2.11548
ENSRNOG00000012719	ENSRNOT00000017021	1:91740933-91811547	Tdrd12	4.33333	2.11548
ENSRNOG00000034075	ENSRNOT00000041762	1:36185916-36226276	Ube2ql1	4.33333	2.11548
ENSRNOG00000014137	ENSRNOT00000047234,ENSRNOT00000088042	7:126096793-126176468	Fbln1	4.33184	2.11498
ENSRNOG00000016571	ENSRNOT00000022200,ENSRNOT00000078376	2:204886202-204940453	Ngf	4.32935	2.11415
ENSRNOG00000002403	ENSRNOT00000003320	13:68949665-69101588	Fam129a	4.32649	2.1132
ENSRNOG00000054515	ENSRNOT00000077666	7:34952011-35063929	Fgd6	4.31522	2.10943
ENSRNOG00000060019	ENSRNOT00000077084,ENSRNOT00000087079	7:142860537-142870300	Rn50_7_1407.5	4.3	2.10434
ENSRNOG00000009148	ENSRNOT00000012201,ENSRNOT00000036072	5:126668689-126683179	Cyb5rl	4.28571	2.09954
ENSRNOG00000034116	ENSRNOT00000051249,ENSRNOT00000064340,ENSRNOT00000087547,ENSRNOT00000087919	X:54227397-54303864	Gk	4.28182	2.09822
ENSRNOG00000006740	ENSRNOT00000009150	14:84447885-84452367	Gatsl3	4.27937	2.0974
ENSRNOG00000018689	ENSRNOT00000064830,ENSRNOT00000085049	8:61913589-61919874	RGD1305464	4.27395	2.09557
ENSRNOG00000051181	ENSRNOT00000076218	X:73480751-73481726	Rn50_X_0743.2	4.27273	2.09516
ENSRNOG00000004276	ENSRNOT00000005644,ENSRNOT00000035894	10:82855613-82887497	Itga3	4.2646	2.09241
ENSRNOG00000007955	ENSRNOT00000010748	4:147156948-147163467	Timp4	4.25	2.08746
ENSRNOG00000017231	ENSRNOT00000041330	16:71810377-71887926	Adam9	4.2462	2.08617
ENSRNOG00000061876	ENSRNOT00000077863,ENSRNOT00000079516,ENSRNOT00000080108,ENSRNOT00000088766,ENSRNOT00000090593,ENSRNOT00000092026	5:158042587-158135733	Iffo2	4.24296	2.08507
ENSRNOG00000045963	ENSRNOT00000047422	17:42168263-42168556	LOC100360654	4.2381	2.08342
ENSRNOG00000049900	ENSRNOT00000075292	19:59499876-59502161	Irf2bp2	4.2035	2.07159
ENSRNOG00000017243	ENSRNOT00000023477,ENSRNOT00000080041	1:211248098-211265282	Bnip3	4.19518	2.06873
ENSRNOG00000007351	ENSRNOT00000009758	5:34040258-34063361	Ggh	4.18461	2.06509
ENSRNOG00000008100	ENSRNOT00000010682,ENSRNOT00000089273	5:14415606-14494756	Rgs20	4.17857	2.06301
ENSRNOG00000014816	ENSRNOT00000020272	1:246954980-247037056	Slc1a1	4.17778	2.06274
ENSRNOG00000010278	ENSRNOT00000013732	4:3043231-3047807	Il6	4.16667	2.05889
ENSRNOG00000004783	ENSRNOT00000006504	3:71210301-71262615	Fam171b	4.15845	2.05605
ENSRNOG00000010124	ENSRNOT00000067618,ENSRNOT00000085382	2:183145089-183213228	Trim2	4.14626	2.05181
ENSRNOG00000025117	ENSRNOT00000029652	10:14062331-14066918	Noxo1	4.14286	2.05063
ENSRNOG00000009850	ENSRNOT00000013243	8:36264750-36314811	St3gal4	4.1425	2.0505
ENSRNOG00000061215	ENSRNOT00000088482	1:189944895-189960073	Crym	4.125	2.04439
ENSRNOG00000049537	ENSRNOT00000076385,ENSRNOT00000076888	13:77784808-77822333	Rn50_13_0828.1	4.1182	2.04201
ENSRNOG00000013766	ENSRNOT00000067018,ENSRNOT00000085601	18:70733872-70762395	Acaa2	4.09245	2.03296
ENSRNOG00000001065	ENSRNOT00000001412,ENSRNOT00000082529	12:12877559-12945192	Cyth3	4.08952	2.03193
ENSRNOG00000002312	ENSRNOT00000003146	14:38477330-38575785	Atp10d	4.08511	2.03037
ENSRNOG00000015027	ENSRNOT00000020194	9:47185443-47219175	Il18r1	4.07143	2.02554
ENSRNOG00000018484	ENSRNOT00000025197	5:135997725-136002900	Plk3	4.0654	2.0234
ENSRNOG00000020193	ENSRNOT00000061014	9:18564927-18773092	Runx2	4.06506	2.02328
ENSRNOG00000006569	ENSRNOT00000066545,ENSRNOT00000080675	6:147094097-147172813	Itgb8	4.05839	2.02091
ENSRNOG00000045562	ENSRNOT00000070881,ENSRNOT00000073111,ENSRNOT00000092118	2:184900037-184908345	LOC100910255	4.05333	2.01911
ENSRNOG00000010468	ENSRNOT00000014155	2:234189105-234296145	Elovl6	4.0509	2.01824
ENSRNOG00000022777	ENSRNOT00000034338	6:95929060-95934296	Six1	4.03627	2.01302
ENSRNOG00000048870	ENSRNOT00000072685	3:11607225-11619593	St6galnac4	4.03112	2.01118
ENSRNOG00000050534	ENSRNOT00000074939	1:236580034-236585035	Gcnt1	4.02647	2.00951
ENSRNOG00000007818	ENSRNOT00000032620	7:114821971-114848414	Slc45a4	4.02372	2.00853
ENSRNOG00000061373	ENSRNOT00000081196	4:113866804-113883477	Loxl3	4.02356	2.00847
ENSRNOG00000009906	ENSRNOT00000013193	5:139468546-139473017	Slfnl1	4.01852	2.00666
ENSRNOG00000004710	ENSRNOT00000006452	6:26051396-26128906	Rbks	4.01581	2.00569
ENSRNOG00000007110	ENSRNOT00000065912,ENSRNOT00000081748,ENSRNOT00000085856,ENSRNOT00000088179	5:48052401-48194294	Ankrd6	4	2
ENSRNOG00000020407	ENSRNOT00000041325	7:11356118-11380913	Atcay	4	2
ENSRNOG00000001333	ENSRNOT00000001801	12:19196611-19202647	Azgp1	4	2
ENSRNOG00000004560	ENSRNOT00000006162,ENSRNOT00000048945	3:1740024-1924827	Cacna1b	4	2
ENSRNOG00000021945	ENSRNOT00000031157	7:139762614-139764013	Ccdc184	4	2
ENSRNOG00000009505	ENSRNOT00000012626	5:151413382-151417690	Cd164l2	4	2
ENSRNOG00000057335	ENSRNOT00000082537	4:163162211-163170466	Clec1b	4	2
ENSRNOG00000008525	ENSRNOT00000011509	10:86616785-86619157	Csf3	4	2
ENSRNOG00000017188	ENSRNOT00000023152	9:81968332-81998169	Cyp27a1	4	2
ENSRNOG00000033026	ENSRNOT00000044742	8:119691388-119744506	Dclk3	4	2
ENSRNOG00000036885	ENSRNOT00000040856	2:248451547-248484100	Gbp3	4	2
ENSRNOG00000004158	ENSRNOT00000005521,ENSRNOT00000086038	6:53488883-54059119	Hdac9	4	2
ENSRNOG00000015498	ENSRNOT00000020823,ENSRNOT00000072778	16:6064288-6077978	Il17rb	4	2
ENSRNOG00000033515	ENSRNOT00000046076	13:88286718-88310964	LOC100366054	4	2
ENSRNOG00000048722	ENSRNOT00000071597	4:170104256-170104933	LOC100912259	4	2
ENSRNOG00000059140	ENSRNOT00000092021	14:86781202-86796378	Myo1g	4	2
ENSRNOG00000019265	ENSRNOT00000026065	18:31414250-31430973	Pcdh12	4	2
ENSRNOG00000037838	ENSRNOT00000049779	X:78259409-78284180	RGD1560455	4	2
ENSRNOG00000046844	ENSRNOT00000070936	4:170079779-170080456	RGD1560652	4	2
ENSRNOG00000051201	ENSRNOT00000076395	13:78498361-78500686	Rn50_13_0834.1	4	2
ENSRNOG00000062026	ENSRNOT00000092492	12:12815526-12816288	Rn60_12_0129.1	4	2
ENSRNOG00000061526	ENSRNOT00000090515	1:79959591-79979205	Rsph6a	4	2
ENSRNOG00000038496	ENSRNOT00000058675,ENSRNOT00000088808	6:99236653-99274269	Tex21	4	2
ENSRNOG00000008058	ENSRNOT00000011107,ENSRNOT00000086957	8:53411316-53429420	Tmprss5	4	2
ENSRNOG00000022099	ENSRNOT00000029994	1:199449973-199457895	Trim72	4	2
ENSRNOG00000009570	ENSRNOT00000040513,ENSRNOT00000073905	7:120140460-120145908	Pdxp	3.99781	1.99921
ENSRNOG00000002054	ENSRNOT00000061583,ENSRNOT00000088078	14:3204390-3247695	Glmn	3.98678	1.99523
ENSRNOG00000037113	ENSRNOT00000055957,ENSRNOT00000076536	10:70370300-70376331	Slfn2	3.98534	1.9947
ENSRNOG00000038047	ENSRNOT00000057898	17:78793336-78793724	Mt1	3.98321	1.99393
ENSRNOG00000010789	ENSRNOT00000014770	8:115069095-115076130	Dusp7	3.97383	1.99053
ENSRNOG00000029235	ENSRNOT00000065942	17:71723620-71897972	Sfmbt2	3.93491	1.97633
ENSRNOG00000023533	ENSRNOT00000030479	14:2789650-2860333	Fam69a	3.9275	1.97361
ENSRNOG00000000047	ENSRNOT00000000052	3:82324354-82368357	Cd82	3.91906	1.97051
ENSRNOG00000009540	ENSRNOT00000012710,ENSRNOT00000076866	5:151394524-151397603	Gpr3	3.90909	1.96683
ENSRNOG00000021802	ENSRNOT00000039263	5:173624310-173626248	Isg15	3.90071	1.96374
ENSRNOG00000061928	ENSRNOT00000085727	8:76754492-76839593	Myo1e	3.90046	1.96364
ENSRNOG00000002145	ENSRNOT00000045521	11:60102125-60138065	Tmprss7	3.9	1.96347
ENSRNOG00000011394	ENSRNOT00000015820	6:27768943-27815611	Kif3c	3.89189	1.96047
ENSRNOG00000046181	ENSRNOT00000075035	1:189940291-189942112	Anks4b	3.88889	1.95936
ENSRNOG00000004731	ENSRNOT00000006349	3:101840630-102151489	Ano3	3.88889	1.95936
ENSRNOG00000040266	ENSRNOT00000061975	6:3234090-3254779	Cdkl4	3.87692	1.95491
ENSRNOG00000056189	ENSRNOT00000092081	20:3306818-3307262	Rn50_20_0055.15	3.86957	1.95217
ENSRNOG00000042411	ENSRNOT00000068634,ENSRNOT00000077248	5:152078220-152122684	Rps6ka1	3.86709	1.95125
ENSRNOG00000004613	ENSRNOT00000006777,ENSRNOT00000086721	X:29607075-29648403	Gpm6b	3.85226	1.9457
ENSRNOG00000022710	ENSRNOT00000038464	3:94784008-94808861	Prrg4	3.8504	1.94501
ENSRNOG00000008713	ENSRNOT00000011572	7:26522314-26607861	Slc41a2	3.84055	1.94131
ENSRNOG00000017072	ENSRNOT00000064875,ENSRNOT00000089889	9:92503597-92530938	Slc16a14	3.84	1.94111
ENSRNOG00000004049	ENSRNOT00000005687,ENSRNOT00000068437	10:109107389-109187115	Baiap2	3.83636	1.93974
ENSRNOG00000025930	ENSRNOT00000029915	4:122224535-122237754	Chst13	3.83333	1.9386
ENSRNOG00000028024	ENSRNOT00000033775	4:71650575-71651438	Tmem139	3.83333	1.9386
ENSRNOG00000029185	ENSRNOT00000046251	2:13616822-13696426	Rasa1	3.82761	1.93645
ENSRNOG00000042826	ENSRNOT00000050119	1:61382118-61426320	Zfp52	3.82024	1.93366
ENSRNOG00000051002	ENSRNOT00000073474,ENSRNOT00000078309,ENSRNOT00000086240,ENSRNOT00000087520,ENSRNOT00000087782	20:5227045-5234290	RT1-DMb	3.81818	1.93289
ENSRNOG00000003088	ENSRNOT00000004138	11:64601029-64714252	Arhgap31	3.81711	1.93248
ENSRNOG00000015420	ENSRNOT00000021178,ENSRNOT00000021189	3:11823785-11885417	Stxbp1	3.81473	1.93158
ENSRNOG00000010058	ENSRNOT00000013342	15:90172975-90175802	Spry2	3.81301	1.93093
ENSRNOG00000058568	ENSRNOT00000080525	3:55623634-55648325	Dhrs9	3.81186	1.9305
ENSRNOG00000051278	ENSRNOT00000073582	19:59913222-59913923	Rn50_19_0706.2	3.80946	1.92959
ENSRNOG00000001214	ENSRNOT00000001625	20:11393877-11415882	Pfkl	3.80494	1.92787
ENSRNOG00000010064	ENSRNOT00000013366,ENSRNOT00000031036	15:103696557-103927592	Abcc4	3.80488	1.92785
ENSRNOG00000033256	ENSRNOT00000041091	8:22559098-22576154	LOC691141	3.8	1.926
ENSRNOG00000059705	ENSRNOT00000077910,ENSRNOT00000078331,ENSRNOT00000090663	17:46353330-46794845	Elmo1	3.8	1.926
ENSRNOG00000055512	ENSRNOT00000089643	17:44527421-44527801	Hist1h2bk	3.79673	1.92476
ENSRNOG00000004284	ENSRNOT00000005910	7:37812831-37815088	Btg1	3.79487	1.92405
ENSRNOG00000009889	ENSRNOT00000013785	5:118743632-118803055	Pgm1	3.79406	1.92374
ENSRNOG00000010940	ENSRNOT00000038383,ENSRNOT00000081281	8:112594691-112676280	Acad11	3.78531	1.92041
ENSRNOG00000006460	ENSRNOT00000008537	10:13528413-13536899	Amdhd2	3.78426	1.92001
ENSRNOG00000018770	ENSRNOT00000025362	18:62174670-62181102	Pmaip1	3.77967	1.91826
ENSRNOG00000014197	ENSRNOT00000019171,ENSRNOT00000089981	5:160570502-160620334	Tmem51	3.77835	1.91776
ENSRNOG00000019141	ENSRNOT00000025856	1:252807065-252808380	Ch25h	3.77778	1.91754
ENSRNOG00000055662	ENSRNOT00000084019	4:163558740-163559625	Rn60_4_1636.2	3.76923	1.91427
ENSRNOG00000021139	ENSRNOT00000028697,ENSRNOT00000078393	1:222168730-222178725	Esrra	3.76463	1.91251
ENSRNOG00000007395	ENSRNOT00000009777	5:64768401-64777368	Baat	3.75	1.90689
ENSRNOG00000028382	ENSRNOT00000000101	2:144213403-144217600	Rfxapl1	3.75	1.90689
ENSRNOG00000022673	ENSRNOT00000065532	1:221328711-221343889	Slc22a20	3.75	1.90689
ENSRNOG00000050933	ENSRNOT00000072286	17:43821225-43821536	Hist1h2ao	3.74477	1.90488
ENSRNOG00000023851	ENSRNOT00000018895,ENSRNOT00000080176	2:203768117-203855573	Igsf3	3.73735	1.90202
ENSRNOG00000012345	ENSRNOT00000016461	1:135226442-135226925	LOC365287	3.73333	1.90046
ENSRNOG00000031706	ENSRNOT00000041892	17:27765008-27765754	RGD1563601	3.72819	1.89847
ENSRNOG00000003566	ENSRNOT00000004756	10:96639924-96653938	Apoh	3.72549	1.89743
ENSRNOG00000013922	ENSRNOT00000018725	15:52451161-52456409	Dok2	3.72143	1.89586
ENSRNOG00000030019	ENSRNOT00000040430	2:204003742-204032023	Atp1a1	3.71553	1.89357
ENSRNOG00000000536	ENSRNOT00000048845	20:8515142-8574082	Mdga1	3.70833	1.89077
ENSRNOG00000015290	ENSRNOT00000020647	4:157328379-157331905	Tpi1	3.70376	1.88899
ENSRNOG00000010065	ENSRNOT00000058079	15:60803098-60959769	Dgkh	3.69474	1.88547
ENSRNOG00000017326	ENSRNOT00000023404,ENSRNOT00000023574	1:205001396-205040755	Ctbp2	3.68663	1.8823
ENSRNOG00000015669	ENSRNOT00000020970	10:56489552-56491715	Kctd11	3.67708	1.87856
ENSRNOG00000054524	ENSRNOT00000091272	4:96449351-96492871	Tnip3	3.6722	1.87664
ENSRNOG00000008012	ENSRNOT00000011166,ENSRNOT00000037712,ENSRNOT00000043822,ENSRNOT00000047126,ENSRNOT00000082359	4:22133521-22425515	Abcb4	3.67031	1.8759
ENSRNOG00000062031	ENSRNOT00000092473	12:10752462-10754647	Rn60_12_0108.1	3.66667	1.87447
ENSRNOG00000033835	ENSRNOT00000047921,ENSRNOT00000064039	3:11338083-11382043	Dnm1	3.66258	1.87286
ENSRNOG00000009580	ENSRNOT00000044931,ENSRNOT00000086426,ENSRNOT00000090139	8:90926311-90984224	Lca5	3.66096	1.87222
ENSRNOG00000015382	ENSRNOT00000067688,ENSRNOT00000089673	9:42871950-42884855	Arid5a	3.65924	1.87155
ENSRNOG00000008415	ENSRNOT00000057745	7:70961575-70969905	Nab2	3.64674	1.86661
ENSRNOG00000015476	ENSRNOT00000021342	5:152333043-152356890	Ubxn11	3.63736	1.86289
ENSRNOG00000050636	ENSRNOT00000074074,ENSRNOT00000074378,ENSRNOT00000075382	5:159018893-159119171	Arhgef10l	3.63636	1.8625
ENSRNOG00000056076	ENSRNOT00000077564	AABR07024106.1:11534-12195	Mif	3.63525	1.86205
ENSRNOG00000002097	ENSRNOT00000002869	14:36550340-36554580	Rasl11b	3.62977	1.85988
ENSRNOG00000015583	ENSRNOT00000020941	7:120987452-121000272	Dnal4	3.62894	1.85955
ENSRNOG00000012580	ENSRNOT00000037015	3:63863951-64024205	Ccdc141	3.62745	1.85896
ENSRNOG00000057690	ENSRNOT00000091201	17:44815684-44815995	LOC102557184	3.625	1.85798
ENSRNOG00000030462	ENSRNOT00000049841	11:76851322-76888178	Ostn	3.6	1.848
ENSRNOG00000020614	ENSRNOT00000027972	1:216702319-216703534	Phlda2	3.59028	1.8441
ENSRNOG00000011452	ENSRNOT00000015535,ENSRNOT00000046388,ENSRNOT00000086036	10:65586504-65590126	Aldoc	3.58696	1.84276
ENSRNOG00000012701	ENSRNOT00000017401,ENSRNOT00000079845	1:15620653-15748203	Map7	3.57143	1.8365
ENSRNOG00000012956	ENSRNOT00000018328	3:154597168-154627257	Tgm2	3.56667	1.83458
ENSRNOG00000013867	ENSRNOT00000018577,ENSRNOT00000087408	18:32273770-32359824	Fgf1	3.55952	1.83168
ENSRNOG00000022609	ENSRNOT00000040204,ENSRNOT00000087971	9:15637268-15646846	Mrps10	3.54544	1.82596
ENSRNOG00000017273	ENSRNOT00000029635	9:92753957-92775816	RGD1563917	3.54167	1.82443
ENSRNOG00000018505	ENSRNOT00000024968	18:63098144-63108051	Cidea	3.53846	1.82312
ENSRNOG00000051024	ENSRNOT00000075953	10:89167135-89180160	Rn50_10_0890.5	3.53704	1.82254
ENSRNOG00000004672	ENSRNOT00000006542	14:84335597-84355528	Sec14l2	3.53631	1.82225
ENSRNOG00000046005	ENSRNOT00000075397	1:264059374-264072433	Scd2	3.5347	1.82159
ENSRNOG00000019413	ENSRNOT00000026286	1:166401271-166413564	Atg16l2	3.53333	1.82103
ENSRNOG00000048060	ENSRNOT00000075558	5:144634143-144634823	LOC100912566	3.5303	1.81979
ENSRNOG00000001704	ENSRNOT00000002313,ENSRNOT00000084134	11:32769165-33003021	Runx1	3.52918	1.81933
ENSRNOG00000053498	ENSRNOT00000087932	7:140781799-140786906	Dnajc22	3.52844	1.81903
ENSRNOG00000000170	ENSRNOT00000000184	3:114805922-114828154	Slc30a4	3.52489	1.81758
ENSRNOG00000025615	ENSRNOT00000033809	15:28043758-28044210	Rnase1l1	3.52	1.81558
ENSRNOG00000018310	ENSRNOT00000065289	1:280103695-280127073	Eno4	3.51852	1.81497
ENSRNOG00000007214	ENSRNOT00000009516	5:122847645-122900475	Oma1	3.50727	1.81035
ENSRNOG00000051307	ENSRNOT00000076820	10:89251370-89259313	Aoc3	3.5	1.80735
ENSRNOG00000028661	ENSRNOT00000034131	3:171145584-171166454	Ctcfl	3.5	1.80735
ENSRNOG00000009772	ENSRNOT00000013036,ENSRNOT00000088046	8:36125999-36254753	Kirrel3	3.5	1.80735
ENSRNOG00000039601	ENSRNOT00000060703	16:15105839-15111585	LOC100913033	3.5	1.80735
ENSRNOG00000036631	ENSRNOT00000054808	1:226993250-226994849	Ptgdr2	3.5	1.80735
ENSRNOG00000058373	ENSRNOT00000081611	20:3395258-3398733	Rn50_20_0055.3	3.5	1.80735
ENSRNOG00000061690	ENSRNOT00000078047,ENSRNOT00000079019	3:173884287-173947018	Sycp2	3.5	1.80735
ENSRNOG00000025327	ENSRNOT00000022683	1:32251714-32272476	Tert	3.5	1.80735
ENSRNOG00000004249	ENSRNOT00000005620	X:28486869-28512957	Tlr7	3.5	1.80735
ENSRNOG00000052657	ENSRNOT00000071744	KL568152.1:277950-283104	AC241859.1	3.5	1.80735
ENSRNOG00000022331	ENSRNOT00000020363	10:15156207-15159894	Ccdc78	3.5	1.80735
ENSRNOG00000028531	ENSRNOT00000037059	12:2429509-2438817	Ccl25	3.5	1.80735
ENSRNOG00000017693	ENSRNOT00000024054,ENSRNOT00000089314	5:167141875-167174310	Slc2a5	3.5	1.80735
ENSRNOG00000016852	ENSRNOT00000037134	7:121109241-121128542	Apobec3b	3.49603	1.80572
ENSRNOG00000000105	ENSRNOT00000000117,ENSRNOT00000091046	17:10756285-10818835	Cplx2	3.49375	1.80478
ENSRNOG00000020657	ENSRNOT00000028038,ENSRNOT00000056652	2:188745503-188757066	Shc1	3.48472	1.80104
ENSRNOG00000010517	ENSRNOT00000014023,ENSRNOT00000080229	4:7661558-7770232	Fam126a	3.47927	1.79879
ENSRNOG00000048371	ENSRNOT00000074662	4:10266480-10269748	Fam185a	3.47651	1.79764
ENSRNOG00000046395	ENSRNOT00000049732	1:240776969-240777367	RGD1561453	3.46875	1.79442
ENSRNOG00000004456	ENSRNOT00000006085	14:113968563-114008000	Clhc1	3.46667	1.79355
ENSRNOG00000013176	ENSRNOT00000018532,ENSRNOT00000076430,ENSRNOT00000076756,ENSRNOT00000076925	1:178351680-178431395	Far1	3.46252	1.79182
ENSRNOG00000000304	ENSRNOT00000000334,ENSRNOT00000076522	20:46250363-46261994	Cd164	3.45647	1.7893
ENSRNOG00000016422	ENSRNOT00000022091,ENSRNOT00000081019	19:52515022-52536476	Klhl36	3.44589	1.78488
ENSRNOG00000025160	ENSRNOT00000032324	2:224772893-224802997	Tmem56	3.44108	1.78286
ENSRNOG00000016760	ENSRNOT00000022497	19:37337639-37370429	Kctd19	3.42857	1.77761
ENSRNOG00000002434	ENSRNOT00000003297	10:77537340-77543192	Tmem100	3.42857	1.77761
ENSRNOG00000016091	ENSRNOT00000021539,ENSRNOT00000083979	9:79630604-79654688	Tmem169	3.42857	1.77761
ENSRNOG00000010652	ENSRNOT00000064551,ENSRNOT00000090424	8:22822412-22874645	Dock6	3.42683	1.77687
ENSRNOG00000010633	ENSRNOT00000014235,ENSRNOT00000089501	16:48937456-49003246	Acsl1	3.41825	1.77326
ENSRNOG00000011557	ENSRNOT00000015473	2:190073815-190074354	S100a8	3.41667	1.77259
ENSRNOG00000019322	ENSRNOT00000026212	3:3905453-3951025	Notch1	3.41026	1.76988
ENSRNOG00000048949	ENSRNOT00000071270	2:234375315-234483149	LOC102549542	3.40955	1.76958
ENSRNOG00000015807	ENSRNOT00000021257	1:261961379-261986759	Pyroxd2	3.40299	1.7668
ENSRNOG00000000441	ENSRNOT00000000510	20:4355175-4357107	Gpsm3	3.40278	1.76671
ENSRNOG00000018886	ENSRNOT00000066230	17:1798388-1830001	Aaed1	3.40083	1.76589
ENSRNOG00000014294	ENSRNOT00000065416,ENSRNOT00000079947,ENSRNOT00000082739	4:157239142-157263890	Ptpn6	3.39535	1.76356
ENSRNOG00000026226	ENSRNOT00000012396	5:114940053-115000691	Hook1	3.39286	1.7625
ENSRNOG00000043344	ENSRNOT00000066654	7:14865941-14880084	Cyp4f40	3.38889	1.76081
ENSRNOG00000022022	ENSRNOT00000030173	4:157008537-157026916	Gm6133	3.38462	1.75899
ENSRNOG00000007152	ENSRNOT00000009563	4:140703619-140709319	Bhlhe40	3.37458	1.75471
ENSRNOG00000002186	ENSRNOT00000002973	14:7036820-7054548	Nudt9	3.37395	1.75444
ENSRNOG00000012098	ENSRNOT00000016175,ENSRNOT00000035722,ENSRNOT00000043851,ENSRNOT00000046192	4:85662892-85711696	Adcyap1r1	3.36364	1.75002
ENSRNOG00000005391	ENSRNOT00000064774,ENSRNOT00000079917	5:7627771-7941822	Prex2	3.36364	1.75002
ENSRNOG00000016695	ENSRNOT00000022679	19:15542765-15570611	Mmp2	3.35714	1.74723
ENSRNOG00000001823	ENSRNOT00000002496,ENSRNOT00000002499,ENSRNOT00000044591	11:80927601-80981422	St6gal1	3.35579	1.74665
ENSRNOG00000007345	ENSRNOT00000049482,ENSRNOT00000090918	X:116751230-116792864	Amot	3.35108	1.74463
ENSRNOG00000010037	ENSRNOT00000013761,ENSRNOT00000051097,ENSRNOT00000067189,ENSRNOT00000067349,ENSRNOT00000079935,ENSRNOT00000088493	5:150084611-150167077	Epb4.1	3.34815	1.74337
ENSRNOG00000018971	ENSRNOT00000025634	7:11878943-11896223	Mob3a	3.34372	1.74145
ENSRNOG00000016866	ENSRNOT00000023014	9:49920854-49950093	Fhl2	3.34245	1.74091
ENSRNOG00000050670	ENSRNOT00000074042	5:117354794-117360654	L1td1	3.33333	1.73697
ENSRNOG00000014534	ENSRNOT00000019503	10:70329052-70330036	Rn50_10_0700.3	3.33333	1.73697
ENSRNOG00000036671	ENSRNOT00000054927	10:110305928-110308514	Tex19.2	3.33333	1.73697
ENSRNOG00000056983	ENSRNOT00000081973	X:157374305-157375913	Trex2	3.33333	1.73697
ENSRNOG00000000782	ENSRNOT00000001016	20:2182941-2191640	Trim10	3.33333	1.73697
ENSRNOG00000031058	ENSRNOT00000051439,ENSRNOT00000073289	X:15155230-15164105	Was	3.33333	1.73697
ENSRNOG00000009596	ENSRNOT00000063831	15:3760867-3773340	Zswim8	3.33333	1.73697
ENSRNOG00000050343	ENSRNOT00000075286	2:23042189-23097610	LOC683593	3.32946	1.73529
ENSRNOG00000002925	ENSRNOT00000003922	X:74273182-74283819	Tsx	3.3125	1.72792
ENSRNOG00000001010	ENSRNOT00000001347,ENSRNOT00000092331,ENSRNOT00000092700,ENSRNOT00000092724,ENSRNOT00000092730	12:12374790-12402552	Tecpr1	3.30817	1.72603
ENSRNOG00000022839	ENSRNOT00000031025	1:252906234-252911382	Ifit3	3.30769	1.72583
ENSRNOG00000000165	ENSRNOT00000000178,ENSRNOT00000033656,ENSRNOT00000081239	X:23092159-23144324	Pfkfb1	3.30556	1.72489
ENSRNOG00000034206	ENSRNOT00000040164	1:141503833-141504111	Snrpep2	3.30435	1.72437
ENSRNOG00000011751	ENSRNOT00000016230	5:144769452-144779212	Ncdn	3.29468	1.72014
ENSRNOG00000019466	ENSRNOT00000026408	3:4044542-4055806	Agpat2	3.28873	1.71753
ENSRNOG00000014443	ENSRNOT00000019638	2:226900619-227041576	Pde5a	3.28774	1.71709
ENSRNOG00000009332	ENSRNOT00000012381	8:63445644-63533546	Rec114	3.28602	1.71634
ENSRNOG00000023951	ENSRNOT00000024679	7:63361696-63407241	Tbc1d30	3.28571	1.71621
ENSRNOG00000051915	ENSRNOT00000077195,ENSRNOT00000083817,ENSRNOT00000090615	1:88103719-88112683	Spred3	3.28405	1.71547
ENSRNOG00000048915	ENSRNOT00000074683	8:114897011-114909531	Twf2	3.28023	1.7138
ENSRNOG00000057470	ENSRNOT00000080183,ENSRNOT00000087287	2:235311719-235327972	Pla2g12a	3.27744	1.71257
ENSRNOG00000019283	ENSRNOT00000026115	1:166031272-166037424	P2ry2	3.27577	1.71184
ENSRNOG00000016758	ENSRNOT00000058663,ENSRNOT00000085237	15:51303909-51365234	Loxl2	3.27338	1.71078
ENSRNOG00000006278	ENSRNOT00000008227	7:72326896-72328128	Tspyl5	3.26829	1.70854
ENSRNOG00000011912	ENSRNOT00000064060,ENSRNOT00000086424	16:18959315-18974770	Tmem38a	3.26452	1.70687
ENSRNOG00000043445	ENSRNOT00000066020	2:195582781-195588000	Them5	3.26316	1.70627
ENSRNOG00000054385	ENSRNOT00000089523	7:140552733-140556639	Rhebl1	3.2626	1.70602
ENSRNOG00000061622	ENSRNOT00000081692	10:106022125-106022308	SCARNA16	3.25792	1.70395
ENSRNOG00000020696	ENSRNOT00000028095	2:188784222-188793895	Pmvk	3.25527	1.70278
ENSRNOG00000006553	ENSRNOT00000067389,ENSRNOT00000086635	5:102415847-102786331	Bnc2	3.25248	1.70154
ENSRNOG00000059897	ENSRNOT00000081919	5:145422357-145423172	Gjb5	3.25	1.70044
ENSRNOG00000005857	ENSRNOT00000007672	15:11298478-11299257	Lrrc3b	3.25	1.70044
ENSRNOG00000018820	ENSRNOT00000025453	18:36492996-36513317	Plac8l1	3.25	1.70044
ENSRNOG00000022533	ENSRNOT00000036744,ENSRNOT00000078925	12:16988136-17016791	Micall2	3.24939	1.70017
ENSRNOG00000004377	ENSRNOT00000005863,ENSRNOT00000084155	6:41799749-41870046	Lpin1	3.24609	1.6987
ENSRNOG00000021255	ENSRNOT00000028876,ENSRNOT00000079264	3:124068865-124102240	Smox	3.23529	1.6939
ENSRNOG00000008716	ENSRNOT00000011604	14:85181572-85191557	Nefh	3.23529	1.6939
ENSRNOG00000009079	ENSRNOT00000012415,ENSRNOT00000079719,ENSRNOT00000082985	6:51265515-51356383	Prkar2b	3.23393	1.69329
ENSRNOG00000015906	ENSRNOT00000021534	9:119181083-119190698	Tgif1	3.23021	1.69163
ENSRNOG00000036877	ENSRNOT00000055362	2:250785534-250805445	Clca4l	3.22388	1.6888
ENSRNOG00000027125	ENSRNOT00000036978	17:36061775-36177457	Mboat1	3.22197	1.68794
ENSRNOG00000014420	ENSRNOT00000019340	2:151685251-151685802	Rap2b	3.2191	1.68666
ENSRNOG00000002159	ENSRNOT00000002936	14:10343282-10395047	Gpat3	3.21569	1.68513
ENSRNOG00000001876	ENSRNOT00000002567	11:87549059-87553336	Ccdc74a	3.20317	1.6795
ENSRNOG00000050509	ENSRNOT00000072031	9:11110874-11114843	Ebi3	3.2	1.67807
ENSRNOG00000057091	ENSRNOT00000086663	X:64914064-64915909	Rn60_X_0650.1	3.2	1.67807
ENSRNOG00000002232	ENSRNOT00000066071,ENSRNOT00000086694	14:7226586-7384876	Aff1	3.19886	1.67756
ENSRNOG00000005882	ENSRNOT00000058906,ENSRNOT00000089560	5:88546568-88629491	Tle1	3.19437	1.67553
ENSRNOG00000011648	ENSRNOT00000015692,ENSRNOT00000087191	4:85551502-85569360	Aqp1	3.18798	1.67264
ENSRNOG00000050453	ENSRNOT00000071239	1:86873253-86888958	Fbxo27	3.1875	1.67243
ENSRNOG00000013647	ENSRNOT00000018319	14:86069016-86078954	Polm	3.18532	1.67144
ENSRNOG00000007657	ENSRNOT00000010333	5:79055521-79170765	Col27a1	3.1791	1.66862
ENSRNOG00000031769	ENSRNOT00000047889	5:16845631-16847776	Chchd7	3.17227	1.66552
ENSRNOG00000000503	ENSRNOT00000042539,ENSRNOT00000083109	20:7818289-7885333	Ppard	3.16892	1.66399
ENSRNOG00000023182	ENSRNOT00000017230	10:66509107-66509499	RGD1565317	3.16667	1.66297
ENSRNOG00000046294	ENSRNOT00000029451,ENSRNOT00000072694,ENSRNOT00000081431,ENSRNOT00000085980,ENSRNOT00000086354	20:4240270-4280795	RGD1624210	3.16667	1.66297
ENSRNOG00000039862	ENSRNOT00000061199	4:25686392-25692547	Cldn12	3.1573	1.65869
ENSRNOG00000013069	ENSRNOT00000017466	3:2591331-2596583	Sapcd2	3.15722	1.65866
ENSRNOG00000009785	ENSRNOT00000012985	15:23553128-23564535	Cdkn3	3.15146	1.65602
ENSRNOG00000021262	ENSRNOT00000028885	3:124632492-124724252	Slc23a2	3.15036	1.65552
ENSRNOG00000055721	ENSRNOT00000086014,ENSRNOT00000086308	X:110789269-110877978	Rnf128	3.14286	1.65208
ENSRNOG00000022229	ENSRNOT00000030222	14:17247362-17274623	Sdad1	3.1403	1.6509
ENSRNOG00000003785	ENSRNOT00000065383	10:54406980-54467956	Usp43	3.13934	1.65046
ENSRNOG00000003732	ENSRNOT00000004955	6:119519714-119609296	Flrt2	3.13066	1.64647
ENSRNOG00000017036	ENSRNOT00000022958	18:61490031-61506508	Sec11c	3.12705	1.6448
ENSRNOG00000011425	ENSRNOT00000059627,ENSRNOT00000076106,ENSRNOT00000076705	5:74248996-74368186	Ptpn3	3.11589	1.63964
ENSRNOG00000020295	ENSRNOT00000038556	5:173646195-173653905	Plekhn1	3.11392	1.63873
ENSRNOG00000007346	ENSRNOT00000009979,ENSRNOT00000088730	7:142869752-142878347	Grasp	3.10687	1.63546
ENSRNOG00000020656	ENSRNOT00000028039,ENSRNOT00000090164,ENSRNOT00000091573	8:117737117-117775386	Pfkfb4	3.10685	1.63545
ENSRNOG00000013492	ENSRNOT00000018711	5:140559206-140585408	Cap1	3.10201	1.6332
ENSRNOG00000000566	ENSRNOT00000000687	20:30690810-30696476	Pcbd1	3.1	1.63227
ENSRNOG00000011909	ENSRNOT00000016327	8:104414567-104542317	Rasa2	3.09652	1.63065
ENSRNOG00000050669	ENSRNOT00000071439,ENSRNOT00000089341	9:20213588-20217176	LOC100911515	3.0954	1.63012
ENSRNOG00000014867	ENSRNOT00000019931	2:227255902-227411964	Synpo2	3.09091	1.62803
ENSRNOG00000024312	ENSRNOT00000017618	5:150918603-150925727	Xkr8	3.09067	1.62792
ENSRNOG00000007224	ENSRNOT00000009752	4:40063932-40136061	LOC500034	3.0855	1.62551
ENSRNOG00000025584	ENSRNOT00000031230,ENSRNOT00000084012	7:70364813-70377422	Agap2	3.07692	1.62149
ENSRNOG00000009222	ENSRNOT00000012328	5:159845774-159874206	Epha2	3.07454	1.62037
ENSRNOG00000010777	ENSRNOT00000014661	5:19892698-20189721	Tox	3.07198	1.61917
ENSRNOG00000019688	ENSRNOT00000060432	18:30972907-31071371	Diaph1	3.07004	1.61826
ENSRNOG00000027880	ENSRNOT00000056130	8:118893995-118926613	Nbeal2	3.06796	1.61728
ENSRNOG00000050949	ENSRNOT00000073509,ENSRNOT00000091424	18:3958432-4080025	Ttc39c	3.06719	1.61692
ENSRNOG00000007628	ENSRNOT00000010224	7:114997103-115002902	Ptp4a3	3.06667	1.61667
ENSRNOG00000017716	ENSRNOT00000024005	1:165482155-165496206	Ucp3	3.05882	1.61298
ENSRNOG00000049828	ENSRNOT00000075656	14:1456844-1461543	Crlf2	3.05806	1.61262
ENSRNOG00000004305	ENSRNOT00000059524	13:74154835-74333244	Abl2	3.05013	1.60887
ENSRNOG00000008481	ENSRNOT00000064772	4:99618622-99735319	Reep1	3.04545	1.60666
ENSRNOG00000037148	ENSRNOT00000056273	10:67494984-67526426	Adap2	3.02632	1.59756
ENSRNOG00000042340	ENSRNOT00000061664	14:6581983-6587141	LOC679894	3.02545	1.59715
ENSRNOG00000010482	ENSRNOT00000014274	2:93675203-93696232	Impa1	3.02428	1.59659
ENSRNOG00000029141	ENSRNOT00000047522	5:133221139-133420644	Trabd2b	3.02	1.59455
ENSRNOG00000048701	ENSRNOT00000044141	3:164002482-164002694	LOC682793	3.01618	1.59272
ENSRNOG00000033686	ENSRNOT00000050489	14:104452917-104453129	Rpl38-ps2	3.01618	1.59272
ENSRNOG00000008365	ENSRNOT00000011213	10:84200880-84202688	Hoxb2	3.01327	1.59133
ENSRNOG00000046414	ENSRNOT00000000211	3:158997834-159021582	Vwa5a	3.00398	1.58687
ENSRNOG00000009227	ENSRNOT00000012379	3:72540538-72544182	Aplnr	3	1.58496
ENSRNOG00000012303	ENSRNOT00000016893	9:14529218-14542731	Apobec2	3	1.58496
ENSRNOG00000049334	ENSRNOT00000074753,ENSRNOT00000092131	19:52347580-52404607	Atp2c2	3	1.58496
ENSRNOG00000025643	ENSRNOT00000075439	8:130437157-130475320	Ccdc13	3	1.58496
ENSRNOG00000039086	ENSRNOT00000059776,ENSRNOT00000084030	8:48569328-48577855	Ccdc153	3	1.58496
ENSRNOG00000017917	ENSRNOT00000024151	17:10415123-10439691	Cdhr2	3	1.58496
ENSRNOG00000000060	ENSRNOT00000061720	14:2194933-2226598	Cplx1	3	1.58496
ENSRNOG00000052688	ENSRNOT00000090809	10:56029029-56154548	Dnah2	3	1.58496
ENSRNOG00000042729	ENSRNOT00000017393	9:27068443-27107709	Efhc1	3	1.58496
ENSRNOG00000009054	ENSRNOT00000012041	8:58486078-58542844	Elmod1	3	1.58496
ENSRNOG00000013662	ENSRNOT00000018294	2:148811907-148838441	Erich6	3	1.58496
ENSRNOG00000004633	ENSRNOT00000067006	13:47644071-47647715	Il20	3	1.58496
ENSRNOG00000059513	ENSRNOT00000083609	1:69866069-69879804	LOC102547412	3	1.58496
ENSRNOG00000002820	ENSRNOT00000003797,ENSRNOT00000080540	10:43871613-43880055	LOC24906	3	1.58496
ENSRNOG00000016432	ENSRNOT00000021984	2:252500146-252505971	LOC56764	3	1.58496
ENSRNOG00000016044	ENSRNOT00000021487	2:204231685-204254699	Mab21l3	3	1.58496
ENSRNOG00000030102	ENSRNOT00000042003	16:61782797-61791091	Mboat4	3	1.58496
ENSRNOG00000003132	ENSRNOT00000004223	7:2635743-2642848	Mip	3	1.58496
ENSRNOG00000033567	ENSRNOT00000048457	5:75392790-75498694	Musk	3	1.58496
ENSRNOG00000004067	ENSRNOT00000050222,ENSRNOT00000051908,ENSRNOT00000059739,ENSRNOT00000078583,ENSRNOT00000082793,ENSRNOT00000083088,ENSRNOT00000085979,ENSRNOT00000091677	6:64789940-64864996	Nrcam	3	1.58496
ENSRNOG00000013953	ENSRNOT00000018961	2:187143568-187160373	Ntrk1	3	1.58496
ENSRNOG00000028622	ENSRNOT00000033064	20:6102277-6143707	Pnpla1	3	1.58496
ENSRNOG00000011646	ENSRNOT00000016020	15:33121273-33125752	Rem2	3	1.58496
ENSRNOG00000033722	ENSRNOT00000046552	5:169486257-169499268	Rnf207	3	1.58496
ENSRNOG00000058852	ENSRNOT00000078525	20:3159469-3160066	Rps2-ps1	3	1.58496
ENSRNOG00000021014	ENSRNOT00000028522	1:101663205-101664436	Sec1	3	1.58496
ENSRNOG00000011598	ENSRNOT00000015890	15:106800081-106844426	Slc15a1	3	1.58496
ENSRNOG00000027014	ENSRNOT00000039803	17:5320987-5326873	Spata31d1d	3	1.58496
ENSRNOG00000019589	ENSRNOT00000026671	5:173308870-173312023	Tas1r3	3	1.58496
ENSRNOG00000061403	ENSRNOT00000077639,ENSRNOT00000085879	X:77212458-77234046	Tlr13	3	1.58496
ENSRNOG00000009822	ENSRNOT00000013025	2:182840727-182846061	Tlr2	3	1.58496
ENSRNOG00000026518	ENSRNOT00000032273,ENSRNOT00000091312	14:44889287-44918373	Tmem156	3	1.58496
ENSRNOG00000031290	ENSRNOT00000047000	20:27592379-27664595	Trappc3l	3	1.58496
ENSRNOG00000038512	ENSRNOT00000042650	11:76833761-76848808	Uts2b	3	1.58496
ENSRNOG00000016710	ENSRNOT00000022385	17:85947666-85948355	LOC680565	3	1.58496
ENSRNOG00000015383	ENSRNOT00000020661	18:13386133-13491735	Asxl3	3	1.58496
ENSRNOG00000009779	ENSRNOT00000038480,ENSRNOT00000089279	7:143596511-143603803	Krt8	2.99881	1.58439
ENSRNOG00000018397	ENSRNOT00000024815	9:16845525-16848503	Dnph1	2.98823	1.57929
ENSRNOG00000010824	ENSRNOT00000060595,ENSRNOT00000073847	2:49087226-49170025	Parp8	2.98411	1.5773
ENSRNOG00000005569	ENSRNOT00000007352	10:83636518-83643859	Phospho1	2.97479	1.57279
ENSRNOG00000010301	ENSRNOT00000013719	4:132068598-132111079	Eif4e3	2.97373	1.57228
ENSRNOG00000023991	ENSRNOT00000031109	16:83358116-83382326	Rab20	2.97289	1.57186
ENSRNOG00000047014	ENSRNOT00000071804,ENSRNOT00000073871,ENSRNOT00000078266	2:22909569-23009678	Homer1	2.97265	1.57175
ENSRNOG00000002331	ENSRNOT00000003182	10:47490153-47499876	Aldh3a1	2.96338	1.56724
ENSRNOG00000006855	ENSRNOT00000009081	5:159260675-159293673	Padi4	2.96154	1.56635
ENSRNOG00000024578	ENSRNOT00000004081	10:103206014-103248862	Ttyh2	2.95755	1.5644
ENSRNOG00000055079	ENSRNOT00000090193	2:39321741-39434560	Ndufaf2	2.95723	1.56425
ENSRNOG00000002176	ENSRNOT00000002957	11:57897879-57993548	Pvrl3	2.95662	1.56395
ENSRNOG00000007510	ENSRNOT00000009898	2:124054282-124056795	Bbs12	2.95534	1.56332
ENSRNOG00000017067	ENSRNOT00000023101	18:74141481-74151950	Haus1	2.95171	1.56155
ENSRNOG00000015896	ENSRNOT00000021337,ENSRNOT00000081375	8:71167305-71200536	Rbpms2	2.95098	1.56119
ENSRNOG00000012852	ENSRNOT00000017573,ENSRNOT00000042287,ENSRNOT00000049898	18:25163561-25222135	Bin1	2.95047	1.56095
ENSRNOG00000058545	ENSRNOT00000085410	X:156873849-156888761	Arhgap4	2.94521	1.55837
ENSRNOG00000010111	ENSRNOT00000013460	6:135866739-135880721	Exoc3l4	2.9375	1.55459
ENSRNOG00000053148	ENSRNOT00000077433	KL567939.1:129152-131036	Hoxa13	2.93684	1.55427
ENSRNOG00000001007	ENSRNOT00000060843,ENSRNOT00000092440,ENSRNOT00000092610	12:12227010-12321172	Baiap2l1	2.93292	1.55234
ENSRNOG00000010556	ENSRNOT00000072675	2:127459089-127525396	Intu	2.92857	1.5502
ENSRNOG00000059344	ENSRNOT00000079639,ENSRNOT00000083890	12:41543696-41566847	Tpcn1	2.92677	1.54931
ENSRNOG00000000034	ENSRNOT00000000039	13:49092306-49109050	Nuak2	2.92516	1.54851
ENSRNOG00000025705	ENSRNOT00000029511	X:105617385-105622156	Armcx2	2.91667	1.54432
ENSRNOG00000018143	ENSRNOT00000024393	5:135675832-135677432	Hpdl	2.91358	1.54279
ENSRNOG00000007002	ENSRNOT00000009313	14:84482674-84500642	Lif	2.9126	1.54231
ENSRNOG00000002275	ENSRNOT00000045050,ENSRNOT00000088448	14:36150399-36208373	Fip1l1	2.90379	1.53794
ENSRNOG00000050072	ENSRNOT00000067181	3:111818150-111824211	Jmjd7	2.90201	1.53705
ENSRNOG00000054374	ENSRNOT00000078918	20:7140245-7142213	RGD1564450	2.9016	1.53685
ENSRNOG00000005393	ENSRNOT00000007162	14:104821215-104886197	Sertad2	2.89615	1.53414
ENSRNOG00000015948	ENSRNOT00000021455,ENSRNOT00000064332	1:78710539-78724794	Slc1a5	2.89175	1.53194
ENSRNOG00000018785	ENSRNOT00000025403	10:56827594-56831243	Slc16a13	2.89142	1.53178
ENSRNOG00000020380	ENSRNOT00000027620,ENSRNOT00000084393	1:87045335-87047223	Lgals7	2.88636	1.52925
ENSRNOG00000031310	ENSRNOT00000048122	X:76772882-76773878	Rn60_X_0768.2	2.88235	1.52725
ENSRNOG00000051320	ENSRNOT00000076415	7:116531665-116532126	Rn50_7_1164.3	2.88235	1.52725
ENSRNOG00000043377	ENSRNOT00000033917,ENSRNOT00000065065,ENSRNOT00000080185	2:188392858-188413219	Fdps	2.88036	1.52625
ENSRNOG00000025014	ENSRNOT00000030686	11:83855753-83856316	RGD1563956	2.88	1.52607
ENSRNOG00000010067	ENSRNOT00000014415	5:154315033-154319629	Lypla2	2.87711	1.52462
ENSRNOG00000022189	ENSRNOT00000036258	1:105094411-105109461	Htatip2	2.87657	1.52435
ENSRNOG00000004959	ENSRNOT00000006607	14:104340434-104375649	Actr2	2.87541	1.52377
ENSRNOG00000010661	ENSRNOT00000014319	2:45068967-45077219	Gzmk	2.875	1.52356
ENSRNOG00000016367	ENSRNOT00000022214,ENSRNOT00000088676	1:80170619-80185882	Vasp	2.87231	1.52221
ENSRNOG00000000195	ENSRNOT00000015986	8:42443442-42466907	Vwa5a	2.86533	1.5187
ENSRNOG00000037919	ENSRNOT00000076490,ENSRNOT00000076956,ENSRNOT00000077003	X:74200972-74244846	Chic1	2.8593	1.51566
ENSRNOG00000004345	ENSRNOT00000005846	6:94636222-94739026	Daam1	2.85332	1.51264
ENSRNOG00000002844	ENSRNOT00000003800	X:15988604-15990484	Usp27x	2.85153	1.51174
ENSRNOG00000017077	ENSRNOT00000022947	2:221015310-221099738	Snx7	2.84896	1.51043
ENSRNOG00000018375	ENSRNOT00000024841	5:135882967-135949818	Eif2b3	2.8486	1.51025
ENSRNOG00000051056	ENSRNOT00000076105	6:26387877-26389518	Fndc4	2.84699	1.50944
ENSRNOG00000052391	ENSRNOT00000082172	16:7473370-7538201	Sh3bp5	2.84088	1.50634
ENSRNOG00000013581	ENSRNOT00000018583,ENSRNOT00000077197	15:48422492-48445592	Extl3	2.83999	1.50589
ENSRNOG00000026162	ENSRNOT00000065384	2:124045546-124047044	Cetn4	2.83758	1.50466
ENSRNOG00000029837	ENSRNOT00000005492	7:33858440-33916338	Cfap54	2.83333	1.5025
ENSRNOG00000047321	ENSRNOT00000048977	10:15589364-15590220	Hba-a2	2.83333	1.5025
ENSRNOG00000058539	ENSRNOT00000082846	2:30783915-30791221	Ccnb1	2.82878	1.50018
ENSRNOG00000008040	ENSRNOT00000010975	10:58613674-58618514	Fam64a	2.82602	1.49877
ENSRNOG00000008425	ENSRNOT00000011801,ENSRNOT00000037100,ENSRNOT00000064758	13:52267254-52514875	Nav1	2.82293	1.49719
ENSRNOG00000010475	ENSRNOT00000014095	16:48845012-48863204	Casp3	2.82198	1.49671
ENSRNOG00000020830	ENSRNOT00000051422,ENSRNOT00000090545	1:90951771-90957082	Syne4	2.81579	1.49354
ENSRNOG00000009388	ENSRNOT00000012422,ENSRNOT00000091198	2:166654043-166682325	Sptssb	2.8125	1.49185
ENSRNOG00000057618	ENSRNOT00000085460	3:19690016-19690544	Igkv4-92	2.80531	1.48816
ENSRNOG00000003784	ENSRNOT00000005039	10:63659085-63662050	Rilp	2.80303	1.48699
ENSRNOG00000043378	ENSRNOT00000067272	1:80426918-80432875	Nkpd1	2.8	1.48543
ENSRNOG00000014046	ENSRNOT00000018780	2:144303703-144323254	Sertm1	2.8	1.48543
ENSRNOG00000014366	ENSRNOT00000019442	17:13670520-13791043	Shc3	2.8	1.48543
ENSRNOG00000019851	ENSRNOT00000026908	1:199624037-199624783	Cox6a2	2.8	1.48543
ENSRNOG00000049780	ENSRNOT00000073790	4:23006243-23018983	Sri	2.7994	1.48512
ENSRNOG00000045760	ENSRNOT00000072245,ENSRNOT00000076672	5:137670123-137674802	Ebna1bp2	2.79538	1.48304
ENSRNOG00000019168	ENSRNOT00000025912	X:113510621-113517102	Nxt2	2.79263	1.48162
ENSRNOG00000006116	ENSRNOT00000008813	4:113559427-113610243	Hk2	2.79247	1.48154
ENSRNOG00000057061	ENSRNOT00000089432	4:82228017-82229397	Hoxa13	2.78019	1.47518
ENSRNOG00000029242	ENSRNOT00000042633	8:71094090-71118927	Plekho2	2.77916	1.47465
ENSRNOG00000047280	ENSRNOT00000054859,ENSRNOT00000078514,ENSRNOT00000079805	1:217602626-217638158	Cttn	2.77809	1.47409
ENSRNOG00000031232	ENSRNOT00000042562	9:69497121-69612087	Nrp2	2.77394	1.47194
ENSRNOG00000010695	ENSRNOT00000015081,ENSRNOT00000082273	2:179952227-180128283	Pdgfc	2.77357	1.47174
ENSRNOG00000026324	ENSRNOT00000002969,ENSRNOT00000085317	18:68983545-69000993	Stard6	2.76744	1.46855
ENSRNOG00000020652	ENSRNOT00000028051	1:82480195-82497199	Tgfb1	2.76681	1.46823
ENSRNOG00000055365	ENSRNOT00000088273	4:140886545-140915779	Edem1	2.76602	1.46781
ENSRNOG00000057451	ENSRNOT00000087748	7:144970444-144993652	Itga5	2.76521	1.46739
ENSRNOG00000059382	ENSRNOT00000072195	17:44737950-44738330	Hist1h2bcl1	2.76344	1.46647
ENSRNOG00000060542	ENSRNOT00000079841	X:112020646-112121943	Mid2	2.76151	1.46546
ENSRNOG00000020828	ENSRNOT00000061100	8:22189600-22233748	Pde4a	2.76	1.46467
ENSRNOG00000017979	ENSRNOT00000024326	5:157815361-157820889	Mrto4	2.75089	1.4599
ENSRNOG00000024651	ENSRNOT00000032417	6:41932244-42002819	Greb1	2.75	1.45943
ENSRNOG00000000607	ENSRNOT00000000745	20:17750744-17751541	RGD1559903	2.75	1.45943
ENSRNOG00000017762	ENSRNOT00000044238	1:214255110-214263581	Cdhr5	2.75	1.45943
ENSRNOG00000009487	ENSRNOT00000012560	2:116105111-116161998	Gpr160	2.75	1.45943
ENSRNOG00000045973	ENSRNOT00000032601,ENSRNOT00000059660	15:36327721-36472346	Gzmb	2.75	1.45943
ENSRNOG00000032690	ENSRNOT00000046879	15:7871497-7927939	Ube2e2	2.74821	1.45849
ENSRNOG00000019422	ENSRNOT00000026303	18:27657628-27661429	Egr1	2.74741	1.45807
ENSRNOG00000050932	ENSRNOT00000070809	3:168124673-168132786	Pfdn4	2.74137	1.4549
ENSRNOG00000019566	ENSRNOT00000026578	3:152143811-152148029	LOC100911109	2.7381	1.45317
ENSRNOG00000017220	ENSRNOT00000023425,ENSRNOT00000089107	1:219127602-219139464	Tcirg1	2.73787	1.45306
ENSRNOG00000015971	ENSRNOT00000021921	18:52917124-52985261	Slc12a2	2.73025	1.44903
ENSRNOG00000033484	ENSRNOT00000048963	X:74824504-74824719	LOC680353	2.72857	1.44815
ENSRNOG00000014948	ENSRNOT00000020225,ENSRNOT00000079240	19:52077109-52085496	Osgin1	2.72621	1.44689
ENSRNOG00000056411	ENSRNOT00000077985	17:44520537-44520929	hist1h2ail2	2.72414	1.4458
ENSRNOG00000050511	ENSRNOT00000059602	12:21767606-21773959	LOC103691013	2.72222	1.44478
ENSRNOG00000023807	ENSRNOT00000049411	9:71398710-71434493	Ccnyl1	2.72158	1.44445
ENSRNOG00000049198	ENSRNOT00000074024	17:43791657-43792067	LOC684841	2.71722	1.44213
ENSRNOG00000027434	ENSRNOT00000031904	3:159856994-159863506	Fitm2	2.71705	1.44204
ENSRNOG00000008492	ENSRNOT00000011450	13:90909486-90932961	Cfap45	2.71429	1.44057
ENSRNOG00000049422	ENSRNOT00000004204,ENSRNOT00000047349	13:91168973-91198036	LOC100911825	2.71198	1.43935
ENSRNOG00000042748	ENSRNOT00000066360	4:82214342-82219025	RGD1564419	2.71053	1.43857
ENSRNOG00000050404	ENSRNOT00000071853	3:171294856-171342646	Pmepa1	2.70998	1.43828
ENSRNOG00000002035	ENSRNOT00000032130	14:14107580-14124828	Paqr3	2.70968	1.43812
ENSRNOG00000006444	ENSRNOT00000008737	4:161748993-161757447	Fkbp4	2.70779	1.43711
ENSRNOG00000010941	ENSRNOT00000014533,ENSRNOT00000083193	2:232104809-232137422	Tifa	2.70149	1.43376
ENSRNOG00000005038	ENSRNOT00000006747	13:51795867-51801163	Ube2t	2.69919	1.43253
ENSRNOG00000060262	ENSRNOT00000078582	X:111798233-111820266	Prps1	2.69665	1.43117
ENSRNOG00000005865	ENSRNOT00000008046	3:66593934-66631723	Ssfa2	2.6958	1.43071
ENSRNOG00000010176	ENSRNOT00000013933	8:69134223-69164758	Map2k1	2.69427	1.42989
ENSRNOG00000004152	ENSRNOT00000005668	7:78859784-78930832	Lrp12	2.69214	1.42875
ENSRNOG00000002487	ENSRNOT00000043258	X:138384912-138435391	Mbnl3	2.68993	1.42757
ENSRNOG00000043288	ENSRNOT00000067898	17:21339059-21353134	Smim13	2.68824	1.42666
ENSRNOG00000009134	ENSRNOT00000012193,ENSRNOT00000055658,ENSRNOT00000076305,ENSRNOT00000083678	5:164950917-164956255	Mad2l2	2.68792	1.42649
ENSRNOG00000002959	ENSRNOT00000003971	X:16719803-16929907	Shroom4	2.68509	1.42497
ENSRNOG00000002218	ENSRNOT00000003020	14:16976356-16979760	Stbd1	2.67919	1.4218
ENSRNOG00000016207	ENSRNOT00000022117	18:16146447-16185496	Galnt1	2.67681	1.42051
ENSRNOG00000002129	ENSRNOT00000002897	14:5418741-5428757	Lrrc8b	2.67163	1.41772
ENSRNOG00000007688	ENSRNOT00000010135	X:40363646-40415109	Sms	2.67133	1.41756
ENSRNOG00000015495	ENSRNOT00000021636	15:51128268-51168384	Slc25a37	2.66908	1.41634
ENSRNOG00000003080	ENSRNOT00000004114	13:99981052-99982358	LOC690271	2.66667	1.41504
ENSRNOG00000024843	ENSRNOT00000034490	17:39241133-39246940	Prl8a9	2.66667	1.41504
ENSRNOG00000021916	ENSRNOT00000030024	1:252976644-253000760	Slc16a12	2.66667	1.41504
ENSRNOG00000053675	ENSRNOT00000087327	7:140575288-140580783	Dhh	2.66667	1.41504
ENSRNOG00000017897	ENSRNOT00000024369	1:212317848-212330349	Adam8	2.66667	1.41504
ENSRNOG00000020991	ENSRNOT00000033795	1:227919301-227932603	Ms4a6a	2.66667	1.41504
ENSRNOG00000053915	ENSRNOT00000015412	15:39693842-39705208	Phf11	2.66667	1.41504
ENSRNOG00000024342	ENSRNOT00000030304	12:15346376-15347381	Rn50_12_0174.1	2.66667	1.41504
ENSRNOG00000060348	ENSRNOT00000079423,ENSRNOT00000079521	11:61661724-61672850	Zdhhc23	2.66667	1.41504
ENSRNOG00000006778	ENSRNOT00000008909	7:3216497-3224201	Mmp19	2.66623	1.4148
ENSRNOG00000002930	ENSRNOT00000004026	10:10644572-10690223	Ppl	2.64811	1.40497
ENSRNOG00000007439	ENSRNOT00000010466,ENSRNOT00000087759	10:104613928-104628676	Unc13d	2.64706	1.40439
ENSRNOG00000042747	ENSRNOT00000068223	13:48287873-48298664	Fam72a	2.64562	1.40361
ENSRNOG00000018669	ENSRNOT00000025312,ENSRNOT00000079784,ENSRNOT00000080146	16:20109200-20120668	Jak3	2.64502	1.40328
ENSRNOG00000008176	ENSRNOT00000011005	5:164808323-164809705	Nppa	2.64286	1.4021
ENSRNOG00000029042	ENSRNOT00000051268	MT:13543-14061	Mt-nd6	2.63752	1.39918
ENSRNOG00000030150	ENSRNOT00000048614	7:123296183-123304066	LOC100362109	2.63636	1.39855
ENSRNOG00000003244	ENSRNOT00000004359	10:35737664-35739625	Ltc4s	2.63636	1.39855
ENSRNOG00000009324	ENSRNOT00000013128	4:113981653-113988246	Wdr54	2.63636	1.39855
ENSRNOG00000059600	ENSRNOT00000092023	KL567939.1:33092-34853	Hoxa2	2.63519	1.39791
ENSRNOG00000058805	ENSRNOT00000089309	13:101698096-101724923	Aida	2.63218	1.39626
ENSRNOG00000034026	ENSRNOT00000043641	6:24377327-24515737	Lclat1	2.63109	1.39566
ENSRNOG00000055716	ENSRNOT00000090790	1:64182422-64188658	Oscar	2.62963	1.39486
ENSRNOG00000014188	ENSRNOT00000019363,ENSRNOT00000082142	16:24978527-24997006	Tma16	2.62778	1.39385
ENSRNOG00000002267	ENSRNOT00000003085	14:35683442-35717922	Chic2	2.62729	1.39357
ENSRNOG00000013428	ENSRNOT00000064201,ENSRNOT00000079883	4:65736585-65818521	Atp6v0a4	2.625	1.39232
ENSRNOG00000018406	ENSRNOT00000024922	3:60150021-60166013	Wipf1	2.62443	1.392
ENSRNOG00000010186	ENSRNOT00000044956,ENSRNOT00000082097	8:111839091-111850393	Cdv3	2.61986	1.38949
ENSRNOG00000050240	ENSRNOT00000072841	5:142332607-142376370	LOC100909856	2.61943	1.38925
ENSRNOG00000018166	ENSRNOT00000063783,ENSRNOT00000086588	2:199831990-199847629	Prkab2	2.61836	1.38866
ENSRNOG00000060817	ENSRNOT00000077368,ENSRNOT00000087129	17:81209867-81255808	Stam	2.61814	1.38854
ENSRNOG00000000869	ENSRNOT00000001158	X:159723866-159841072	Arhgef6	2.61694	1.38788
ENSRNOG00000018338	ENSRNOT00000024897	5:173216741-173222440	Vwa1	2.61675	1.38778
ENSRNOG00000003599	ENSRNOT00000004787	14:21154000-21155652	Utp3	2.61622	1.38748
ENSRNOG00000015155	ENSRNOT00000020348	3:161243587-161246351	Tnnc2	2.61538	1.38702
ENSRNOG00000056297	ENSRNOT00000092068	7:140983342-141001993	Fmnl3	2.61271	1.38555
ENSRNOG00000021392	ENSRNOT00000066561	5:173660921-173672459	Noc2l	2.61122	1.38473
ENSRNOG00000029197	ENSRNOT00000047861	12:38490230-38503330	Diablo	2.61045	1.3843
ENSRNOG00000057092	ENSRNOT00000078046,ENSRNOT00000078946,ENSRNOT00000079325	10:70411738-70435156	Slfn3	2.60868	1.38332
ENSRNOG00000029152	ENSRNOT00000050434	5:135394016-135397591	Tmem69	2.6051	1.38134
ENSRNOG00000017354	ENSRNOT00000023537	4:71740532-71749386	Zyx	2.60471	1.38112
ENSRNOG00000016917	ENSRNOT00000051265	4:71675383-71702819	Clcn1	2.6	1.37851
ENSRNOG00000023089	ENSRNOT00000050748	9:50813528-50820290	LOC102548013	2.6	1.37851
ENSRNOG00000014314	ENSRNOT00000040422,ENSRNOT00000071522	7:117675720-117680004	Slc39a4	2.6	1.37851
ENSRNOG00000007304	ENSRNOT00000010241,ENSRNOT00000087451	4:89078711-89169146	Herc3	2.59659	1.37662
ENSRNOG00000026023	ENSRNOT00000037955	18:6207280-6318219	Taf4b	2.58824	1.37197
ENSRNOG00000042601	ENSRNOT00000068598	8:22081700-22086095	Zglp1	2.58462	1.36995
ENSRNOG00000058866	ENSRNOT00000079535,ENSRNOT00000082288,ENSRNOT00000091789	8:82037977-82156617	Myo5a	2.58444	1.36985
ENSRNOG00000008463	ENSRNOT00000030224,ENSRNOT00000087657	4:22445414-22586689	Rundc3b	2.58333	1.36923
ENSRNOG00000018118	ENSRNOT00000045053	5:173189592-173209768	Atad3a	2.5821	1.36854
ENSRNOG00000009381	ENSRNOT00000013053,ENSRNOT00000080797	8:82328020-82351108	Mapk6	2.57603	1.36515
ENSRNOG00000017167	ENSRNOT00000023108	11:40509078-40509941		2.57576	1.365
ENSRNOG00000007000	ENSRNOT00000009337,ENSRNOT00000079692	7:76059386-76197856	Grhl2	2.57143	1.36257
ENSRNOG00000032148	ENSRNOT00000043836	15:37418885-37419358	RGD1565170	2.57143	1.36257
ENSRNOG00000020705	ENSRNOT00000028098	1:251828290-252100759	Rnls	2.57065	1.36213
ENSRNOG00000005096	ENSRNOT00000007414	6:55586346-55647665	Bzw2	2.57013	1.36184
ENSRNOG00000020355	ENSRNOT00000027597	9:98924134-98968510	Twist2	2.56975	1.36163
ENSRNOG00000030321	ENSRNOT00000045098	18:60745035-60767280	LOC502176	2.56667	1.3599
ENSRNOG00000012086	ENSRNOT00000016098	16:70081035-70082262	LOC100912059	2.56299	1.35783
ENSRNOG00000019892	ENSRNOT00000050191	9:98190829-98257735	Lrrfip1	2.56095	1.35668
ENSRNOG00000014254	ENSRNOT00000019652	1:218569510-218629678	Cpt1a	2.56083	1.35661
ENSRNOG00000048585	ENSRNOT00000036340	15:49008958-49009365	LOC100365961	2.55814	1.35509
ENSRNOG00000008051	ENSRNOT00000010656,ENSRNOT00000080829	6:126450139-126582134	Itpk1	2.55785	1.35493
ENSRNOG00000029330	ENSRNOT00000047354	X:32232142-32292072	Car5b	2.55757	1.35477
ENSRNOG00000015886	ENSRNOT00000021434,ENSRNOT00000079234	9:43049587-43088702	Cnnm4	2.55636	1.35409
ENSRNOG00000014363	ENSRNOT00000019511,ENSRNOT00000087873	16:2743823-3026760	Arhgef3	2.55477	1.35319
ENSRNOG00000055843	ENSRNOT00000090337	1:63286802-63293635	Zik1	2.55435	1.35295
ENSRNOG00000011150	ENSRNOT00000014860	2:23385183-23544963	Arsb	2.5534	1.35242
ENSRNOG00000020784	ENSRNOT00000028197	1:221057713-221060747	Kcnk7	2.55172	1.35147
ENSRNOG00000002754	ENSRNOT00000003703	14:18521930-18531179	Areg	2.5453	1.34784
ENSRNOG00000060153	ENSRNOT00000077087,ENSRNOT00000081587	12:18931477-18940614	Spry3	2.54167	1.34577
ENSRNOG00000002946	ENSRNOT00000003940	10:106975178-106976040	Socs3	2.54079	1.34527
ENSRNOG00000056376	ENSRNOT00000090946	17:34986591-35037076	Dusp22	2.53988	1.34476
ENSRNOG00000037871	ENSRNOT00000057537	4:116993914-117111653	Sfxn5	2.53797	1.34368
ENSRNOG00000001554	ENSRNOT00000002119,ENSRNOT00000087665	11:17076980-17130120	RGD1563888	2.53736	1.34333
ENSRNOG00000008548	ENSRNOT00000011308	5:147607552-147609050	LOC100360940	2.5342	1.34153
ENSRNOG00000002926	ENSRNOT00000058560	13:88463532-88497901	Uap1	2.53282	1.34074
ENSRNOG00000007139	ENSRNOT00000009611	5:34007920-34028452	Ttpa	2.53053	1.33944
ENSRNOG00000011228	ENSRNOT00000040162,ENSRNOT00000088607	8:55447709-55467688	Layn	2.52941	1.3388
ENSRNOG00000039379	ENSRNOT00000060340	17:21600432-21613930	RGD1562963	2.52941	1.3388
ENSRNOG00000029745	ENSRNOT00000022577	1:80330049-80331626		2.52941	1.3388
ENSRNOG00000015642	ENSRNOT00000056592	5:140979435-140994732	Pabpc4	2.52884	1.33848
ENSRNOG00000026913	ENSRNOT00000039096	7:54031316-54034350	Bbs10	2.52882	1.33847
ENSRNOG00000006867	ENSRNOT00000065396,ENSRNOT00000091263	6:58467254-58558631	Etv1	2.52747	1.3377
ENSRNOG00000024907	ENSRNOT00000033975,ENSRNOT00000091270	7:121930615-122147934	Tnrc6b	2.52621	1.33697
ENSRNOG00000002039	ENSRNOT00000061630	14:2892753-3038237	Evi5	2.524	1.33571
ENSRNOG00000012269	ENSRNOT00000017090	4:157181795-157222996	Lpcat3	2.52387	1.33564
ENSRNOG00000002139	ENSRNOT00000002908	14:33649637-33677031	RGD1311575	2.52174	1.33442
ENSRNOG00000021669	ENSRNOT00000067977	5:9279970-9315114	Mybl1	2.51986	1.33334
ENSRNOG00000012447	ENSRNOT00000016626	19:9762489-9765484	Setd6	2.51525	1.3307
ENSRNOG00000009040	ENSRNOT00000065135	14:85308443-85318194	Gas2l1	2.51303	1.32943
ENSRNOG00000018170	ENSRNOT00000024659	16:19999112-20016190	Slc27a1	2.50927	1.32727
ENSRNOG00000057186	ENSRNOT00000084991	10:13420154-13446135	Kctd5	2.50433	1.32442
ENSRNOG00000039837	ENSRNOT00000061140	X:1885927-1952111	Jade3	2.50233	1.32327
ENSRNOG00000020332	ENSRNOT00000040598,ENSRNOT00000051425,ENSRNOT00000063918,ENSRNOT00000066135,ENSRNOT00000066896,ENSRNOT00000080339	1:215666628-215683628	Tnnt3	2.5	1.32193
ENSRNOG00000059227	ENSRNOT00000079225,ENSRNOT00000086525	4:159403501-159425629	Akap3	2.5	1.32193
ENSRNOG00000001860	ENSRNOT00000041557	11:88095170-88098252	Ccdc116	2.5	1.32193
ENSRNOG00000036571	ENSRNOT00000045656,ENSRNOT00000073241,ENSRNOT00000074303,ENSRNOT00000079722,ENSRNOT00000080995,ENSRNOT00000082254	1:282638017-282702424	Ces2	2.5	1.32193
ENSRNOG00000012619	ENSRNOT00000017369	8:22969745-22974321	Epor	2.5	1.32193
ENSRNOG00000006478	ENSRNOT00000008469	5:47835066-47836586	Gja10	2.5	1.32193
ENSRNOG00000010942	ENSRNOT00000067835	8:103938520-104000250	Gk5	2.5	1.32193
ENSRNOG00000037418	ENSRNOT00000056620	10:57309972-57317985	Inca1	2.5	1.32193
ENSRNOG00000021004	ENSRNOT00000032535	1:101610773-101621646	Rasip1	2.5	1.32193
ENSRNOG00000018141	ENSRNOT00000024536	17:42165817-42226377	RGD1307443	2.5	1.32193
ENSRNOG00000005302	ENSRNOT00000042200,ENSRNOT00000085275	14:77067503-77192702	Slc2a9	2.5	1.32193
ENSRNOG00000058842	ENSRNOT00000088288	1:219964429-220005068	Sptbn2	2.5	1.32193
ENSRNOG00000011500	ENSRNOT00000066848	8:55603968-55631446	Pou2af1	2.5	1.32193
ENSRNOG00000028041	ENSRNOT00000034957,ENSRNOT00000058843	1:72889270-72899659	Tnnt1	2.5	1.32193
ENSRNOG00000003278	ENSRNOT00000004532	10:91303428-91353601	Map3k14	2.49909	1.3214
ENSRNOG00000016949	ENSRNOT00000022799	5:166701465-166726794	Slc25a33	2.49549	1.31932
ENSRNOG00000019100	ENSRNOT00000025903,ENSRNOT00000068395,ENSRNOT00000079371	5:136027934-136053210	Kif2c	2.49516	1.31913
ENSRNOG00000009001	ENSRNOT00000011984,ENSRNOT00000080155	7:98820812-98960837	Mtss1	2.49488	1.31897
ENSRNOG00000012106	ENSRNOT00000017053	8:59278262-59294003	Dnaja4	2.49464	1.31883
ENSRNOG00000050287	ENSRNOT00000075464,ENSRNOT00000076895	5:137458691-137463255	LOC100912375	2.49084	1.31664
ENSRNOG00000014509	ENSRNOT00000019551	15:41448064-41530398	Sacs	2.48801	1.31499
ENSRNOG00000010109	ENSRNOT00000013535	5:169213115-169230141	Nol9	2.48644	1.31408
ENSRNOG00000018711	ENSRNOT00000025293	8:62085547-62109166	Ppcdc	2.48521	1.31337
ENSRNOG00000023657	ENSRNOT00000039316	4:89693280-89695928	Gprin3	2.47917	1.30986
ENSRNOG00000007753	ENSRNOT00000010621	5:113548913-113578928	Plaa	2.47618	1.30811
ENSRNOG00000023455	ENSRNOT00000035312	5:135007343-135017218	Pomgnt1	2.47448	1.30713
ENSRNOG00000009243	ENSRNOT00000012826	8:47511719-47529689	Oaf	2.47229	1.30585
ENSRNOG00000019675	ENSRNOT00000026699	1:199437832-199439210	Pycard	2.46932	1.30411
ENSRNOG00000018755	ENSRNOT00000064013	3:151032952-151075856	Acss2	2.46888	1.30386
ENSRNOG00000020455	ENSRNOT00000027727	1:220727292-220729000	Cst6	2.46605	1.3022
ENSRNOG00000003254	ENSRNOT00000004363	7:2710609-2712723	Il23a	2.46203	1.29985
ENSRNOG00000013745	ENSRNOT00000018393,ENSRNOT00000081899	5:160394580-160405050	Ctrc	2.46154	1.29956
ENSRNOG00000013454	ENSRNOT00000018190	17:49714294-49727664	Rala	2.4597	1.29848
ENSRNOG00000015618	ENSRNOT00000021164	16:4469468-4489860	Wnt5a	2.45707	1.29694
ENSRNOG00000003875	ENSRNOT00000005267,ENSRNOT00000082363	X:134742356-134792618	Ocrl	2.45667	1.2967
ENSRNOG00000059790	ENSRNOT00000086317,ENSRNOT00000092138,ENSRNOT00000092619	7:143545411-143552588	Krt78	2.45455	1.29546
ENSRNOG00000000879	ENSRNOT00000066809	X:158978755-159045044	Slc9a6	2.45255	1.29429
ENSRNOG00000020533	ENSRNOT00000027860	1:201499028-201548513	Htra1	2.45175	1.29381
ENSRNOG00000016148	ENSRNOT00000022012	7:126736732-126753220	Gtse1	2.45075	1.29322
ENSRNOG00000037931	ENSRNOT00000074985,ENSRNOT00000075167	1:81328183-81344708	Plaur	2.45061	1.29314
ENSRNOG00000002146	ENSRNOT00000002916	14:6602004-6645257	Pkd2	2.44849	1.29189
ENSRNOG00000014846	ENSRNOT00000020443	8:67295727-67333247	Anp32a	2.44804	1.29163
ENSRNOG00000018778	ENSRNOT00000052392,ENSRNOT00000079797	8:52127399-52189722	Cadm1	2.44479	1.28971
ENSRNOG00000005572	ENSRNOT00000007357	7:123222161-123222610	RGD1306782	2.44444	1.28951
ENSRNOG00000039504	ENSRNOT00000060548	14:19028810-19072677	LOC360919	2.44444	1.28951
ENSRNOG00000010896	ENSRNOT00000014489	3:2480232-2487710	Tprn	2.44336	1.28886
ENSRNOG00000001795	ENSRNOT00000049974,ENSRNOT00000076955	11:70056500-70172372	Itgb5	2.44223	1.2882
ENSRNOG00000015072	ENSRNOT00000020335	5:76110738-76129441	Ptgr1	2.44098	1.28746
ENSRNOG00000007917	ENSRNOT00000057151	13:113787349-113817995	Cd46	2.43478	1.28379
ENSRNOG00000019262	ENSRNOT00000026106	8:130009573-130106382	Trak1	2.43284	1.28264
ENSRNOG00000028448	ENSRNOT00000037160,ENSRNOT00000088022	5:137255871-137260481	Elovl1	2.4316	1.28191
ENSRNOG00000000777	ENSRNOT00000001036,ENSRNOT00000082116	20:3176107-3179818	RT1-S3	2.43142	1.2818
ENSRNOG00000008405	ENSRNOT00000063973	10:94260197-94268222	Taco1	2.43081	1.28143
ENSRNOG00000006589	ENSRNOT00000008608	20:13732198-13732859	LOC103694877	2.42871	1.28019
ENSRNOG00000008901	ENSRNOT00000011787,ENSRNOT00000089789	5:62156839-62187930	Coro2a	2.42857	1.28011
ENSRNOG00000010922	ENSRNOT00000064290	8:55279373-55301320	Ppp2r1b	2.42718	1.27928
ENSRNOG00000009338	ENSRNOT00000012588,ENSRNOT00000012887	4:179486105-179515558	Kras	2.42322	1.27692
ENSRNOG00000004857	ENSRNOT00000006473	6:92016622-92057816	L2hgdh	2.42197	1.27618
ENSRNOG00000028236	ENSRNOT00000059807	13:69265649-69385074	RGD1309104	2.41964	1.27479
ENSRNOG00000000127	ENSRNOT00000000139,ENSRNOT00000087556	5:147850275-147886615	Kpna6	2.41932	1.2746
ENSRNOG00000061236	ENSRNOT00000084043,ENSRNOT00000092119	10:4487882-4499230	NEWGENE_1359295	2.41738	1.27345
ENSRNOG00000002040	ENSRNOT00000060868	14:14129725-14192048	Bmp2k	2.41738	1.27344
ENSRNOG00000015829	ENSRNOT00000021262	1:124983452-125099573	Trpm1	2.41667	1.27302
ENSRNOG00000031368	ENSRNOT00000045415	1:171993857-171997902	LOC499235	2.41352	1.27114
ENSRNOG00000018874	ENSRNOT00000025528	3:13957136-13978224	Phf19	2.40782	1.26773
ENSRNOG00000019268	ENSRNOT00000026102	10:56988052-57005272	Pelp1	2.40692	1.26719
ENSRNOG00000027156	ENSRNOT00000037490	1:261323083-261333383	Morn4	2.40512	1.26611
ENSRNOG00000052719	ENSRNOT00000090480	6:99249584-99250073	Rn50_6_1087.2	2.4	1.26303
ENSRNOG00000018656	ENSRNOT00000025248	2:205568935-205590021	Ampd1	2.4	1.26303
ENSRNOG00000003841	ENSRNOT00000005209,ENSRNOT00000076362,ENSRNOT00000077014	13:110920737-111232269	Kcnh1	2.4	1.26303
ENSRNOG00000024726	ENSRNOT00000033932	8:12968193-12993651	Kdm4d	2.4	1.26303
ENSRNOG00000028592	ENSRNOT00000067752	12:3922438-3924415	RGD1562451	2.39688	1.26116
ENSRNOG00000007483	ENSRNOT00000064392	10:13594687-13619935	Ccnf	2.39686	1.26115
ENSRNOG00000009068	ENSRNOT00000011999	13:52588917-52592001	Phlda3	2.39657	1.26097
ENSRNOG00000005243	ENSRNOT00000007190,ENSRNOT00000077730	7:73270455-73298239	Pop1	2.39555	1.26036
ENSRNOG00000004496	ENSRNOT00000006403,ENSRNOT00000090816	6:42180894-42289908	Rock2	2.3955	1.26033
ENSRNOG00000009240	ENSRNOT00000012255	14:107349414-107349945	LOC690096	2.39437	1.25964
ENSRNOG00000003428	ENSRNOT00000004776,ENSRNOT00000020608,ENSRNOT00000092172	14:21058595-21128505	Rufy3	2.39331	1.259
ENSRNOG00000058372	ENSRNOT00000078646	10:71342035-71358190	Ac1576	2.3913	1.2578
ENSRNOG00000032183	ENSRNOT00000045954,ENSRNOT00000078622	5:139385429-139466081	Scmh1	2.39068	1.25742
ENSRNOG00000008841	ENSRNOT00000012492	5:128190708-128210445	Orc1	2.39021	1.25714
ENSRNOG00000014887	ENSRNOT00000019979	15:33510458-33527031	Homez	2.38928	1.25657
ENSRNOG00000049952	ENSRNOT00000072696	20:14101656-14102901	Gucd1	2.38783	1.2557
ENSRNOG00000024022	ENSRNOT00000039423	15:89407426-89458983	Ndfip2	2.38446	1.25366
ENSRNOG00000013376	ENSRNOT00000018145	19:55258905-55268951	Mvd	2.38036	1.25118
ENSRNOG00000057626	ENSRNOT00000077784,ENSRNOT00000078830,ENSRNOT00000079919,ENSRNOT00000080888,ENSRNOT00000086226,ENSRNOT00000087739,ENSRNOT00000089099	5:165938576-166133491	Kif1b	2.37881	1.25024
ENSRNOG00000050106	ENSRNOT00000075127,ENSRNOT00000085482	5:150509040-150525254	Rcc1	2.37608	1.24858
ENSRNOG00000025075	ENSRNOT00000038408,ENSRNOT00000077661	1:165884407-165901923	Relt	2.37385	1.24723
ENSRNOG00000005347	ENSRNOT00000007077	3:92288818-92290919	Fjx1	2.37318	1.24682
ENSRNOG00000055911	ENSRNOT00000064713	14:59979954-59980586	LOC100361259	2.37168	1.24591
ENSRNOG00000006719	ENSRNOT00000037313	5:78806607-78966813	Zfp618	2.37162	1.24587
ENSRNOG00000004100	ENSRNOT00000005885	7:99954492-99961026	Trib1	2.37092	1.24545
ENSRNOG00000047977	ENSRNOT00000074449	16:72401887-72403179	LOC100910163	2.37001	1.24489
ENSRNOG00000046517	ENSRNOT00000047252	16:7411749-7412150	RGD1564325	2.36667	1.24286
ENSRNOG00000025716	ENSRNOT00000035637,ENSRNOT00000079779	5:144106802-144108708	Lsm10	2.36604	1.24247
ENSRNOG00000040300	ENSRNOT00000062027	1:1101965-1116926	Raet1l	2.36538	1.24207
ENSRNOG00000015781	ENSRNOT00000021335	2:227738650-227890077	Ndst3	2.36364	1.24101
ENSRNOG00000000459	ENSRNOT00000000532,ENSRNOT00000081162	20:3973420-3978845	Psmb9	2.36112	1.23947
ENSRNOG00000051243	ENSRNOT00000075937	X:74295668-74296070	Rn50_X_0752.1	2.35965	1.23857
ENSRNOG00000004823	ENSRNOT00000006709,ENSRNOT00000075193	6:60566196-60782556	Dock4	2.35932	1.23837
ENSRNOG00000003805	ENSRNOT00000005064	10:73809157-73817982	Rnft1	2.35761	1.23733
ENSRNOG00000006494	ENSRNOT00000008576	10:89069256-89075585	Tubg2	2.35714	1.23704
ENSRNOG00000008747	ENSRNOT00000011770,ENSRNOT00000042291	4:174605476-174774693	Plekha5	2.35574	1.23618
ENSRNOG00000001435	ENSRNOT00000001953	12:23752844-23762877	Ssc4d	2.35484	1.23563
ENSRNOG00000048996	ENSRNOT00000075181	2:213420314-213421811	LOC100911617	2.35439	1.23535
ENSRNOG00000004479	ENSRNOT00000055102	3:170364181-170378210	Aurka	2.35426	1.23527
ENSRNOG00000031213	ENSRNOT00000042156	10:101754830-102084035	Slc39a11	2.35074	1.23312
ENSRNOG00000059406	ENSRNOT00000077157	13:72742211-72744303	Ier5	2.35018	1.23277
ENSRNOG00000005731	ENSRNOT00000007702,ENSRNOT00000090774	8:6048969-6076598	Birc3	2.34717	1.23092
ENSRNOG00000006462	ENSRNOT00000009404	15:19619973-19655381	Ero1a	2.34574	1.23004
ENSRNOG00000029835	ENSRNOT00000040565	6:99575777-99576196	RGD1562381	2.34483	1.22948
ENSRNOG00000028477	ENSRNOT00000067237	5:137243094-137243978	Med8	2.34467	1.22938
ENSRNOG00000051065	ENSRNOT00000075904,ENSRNOT00000076056	10:89173843-89208961	Rn50_10_0891.3	2.34375	1.22882
ENSRNOG00000027264	ENSRNOT00000037624	1:226297016-226353611	Dagla	2.34247	1.22803
ENSRNOG00000021380	ENSRNOT00000029001	10:103832838-103848035	Fads6	2.33663	1.22443
ENSRNOG00000008301	ENSRNOT00000011208	13:90807199-90814119	Tagln2	2.33569	1.22385
ENSRNOG00000009917	ENSRNOT00000013312	4:114854458-114860677	LOC500227	2.33333	1.22239
ENSRNOG00000025925	ENSRNOT00000035623	14:38030189-38085919	Txk	2.33333	1.22239
ENSRNOG00000021381	ENSRNOT00000039702	18:68408890-68472320	Ccdc68	2.3286	1.21946
ENSRNOG00000037566	ENSRNOT00000056932	12:47551935-47555589	RGD1560398	2.32836	1.21931
ENSRNOG00000000062	ENSRNOT00000000071	14:2247808-2297155	Pcgf3	2.3281	1.21915
ENSRNOG00000006839	ENSRNOT00000009181,ENSRNOT00000076134	3:37924793-37947283	Arl5a	2.3279	1.21903
ENSRNOG00000049848	ENSRNOT00000040249	3:91870208-91870690	Rpl21	2.32727	1.21864
ENSRNOG00000054017	ENSRNOT00000080490	17:44522140-44526583	Hist1h4m	2.32719	1.21859
ENSRNOG00000011791	ENSRNOT00000015742,ENSRNOT00000083563	4:148199102-148268405	Zfand4	2.326	1.21785
ENSRNOG00000046434	ENSRNOT00000073188	17:43814773-43815183	Hist1h2ail1	2.32068	1.21455
ENSRNOG00000009022	ENSRNOT00000031964	4:114835064-114850701	LOC103692165	2.31928	1.21368
ENSRNOG00000008346	ENSRNOT00000011030,ENSRNOT00000086576	3:46652623-46726958	Itgb6	2.31818	1.21299
ENSRNOG00000027088	ENSRNOT00000030485	14:44289247-44348691	Ube2k	2.31715	1.21235
ENSRNOG00000005576	ENSRNOT00000007927	4:98568028-98593664	Rpia	2.31564	1.21141
ENSRNOG00000050044	ENSRNOT00000074415	5:148051126-148060339	Ptp4a2	2.31093	1.20847
ENSRNOG00000009575	ENSRNOT00000012692	5:165247133-165259224	Ubiad1	2.30927	1.20744
ENSRNOG00000000502	ENSRNOT00000000597	20:7788084-7809560	Def6	2.3039	1.20408
ENSRNOG00000046006	ENSRNOT00000059593	12:22000805-22006533	LOC100362783	2.30303	1.20353
ENSRNOG00000016550	ENSRNOT00000022292,ENSRNOT00000057062,ENSRNOT00000066004,ENSRNOT00000079954,ENSRNOT00000087088,ENSRNOT00000088819,ENSRNOT00000089339	2:186116624-186245771	Dclk2	2.3012	1.20239
ENSRNOG00000021220	ENSRNOT00000028818	3:122913886-122920684	Cpxm1	2.3	1.20163
ENSRNOG00000034168	ENSRNOT00000040934	4:78954599-78954997	Gemin7l1	2.3	1.20163
ENSRNOG00000028504	ENSRNOT00000020337	6:10674371-10704977	Socs5	2.2999	1.20157
ENSRNOG00000012019	ENSRNOT00000016012	2:166226754-166255302	B3galnt1	2.29786	1.20029
ENSRNOG00000048025	ENSRNOT00000074330,ENSRNOT00000079572,ENSRNOT00000082983	X:104882704-104909739	Cstf2	2.29552	1.19882
ENSRNOG00000011180	ENSRNOT00000015272,ENSRNOT00000089975	19:16415636-16421191	Irx5	2.29251	1.19693
ENSRNOG00000000042	ENSRNOT00000000049,ENSRNOT00000081892	13:72918552-73056785	Xpr1	2.29196	1.19658
ENSRNOG00000053606	ENSRNOT00000081699	9:94908287-94908549	SCARNA6	2.29132	1.19618
ENSRNOG00000017728	ENSRNOT00000023877,ENSRNOT00000089957	1:205706468-205743653	Edrf1	2.2886	1.19446
ENSRNOG00000016122	ENSRNOT00000022055	2:27480226-27500654	Hmgcr	2.28702	1.19347
ENSRNOG00000005310	ENSRNOT00000007620,ENSRNOT00000085805	4:77211692-77280250	Cul1	2.28644	1.1931
ENSRNOG00000045548	ENSRNOT00000023111	1:262987957-263000254	Entpd7	2.28571	1.19265
ENSRNOG00000047230	ENSRNOT00000074063	1:66898946-66904539	Zfp551	2.28571	1.19265
ENSRNOG00000042330	ENSRNOT00000067235	1:227051289-227067915	Ms4a18	2.28	1.18903
ENSRNOG00000004050	ENSRNOT00000005422,ENSRNOT00000079273	8:130749838-130803597	Snrk	2.27913	1.18848
ENSRNOG00000015969	ENSRNOT00000021705	2:252368329-252382955	Rpf1	2.27904	1.18843
ENSRNOG00000009183	ENSRNOT00000045226	5:159638259-159662754	Szrd1	2.27859	1.18814
ENSRNOG00000012965	ENSRNOT00000017340	5:150970909-150987081	Themis2	2.27778	1.18763
ENSRNOG00000027410	ENSRNOT00000031385	2:30685840-30704487	Ccdc125	2.27765	1.18754
ENSRNOG00000046227	ENSRNOT00000075423,ENSRNOT00000080686	5:171456302-171459488	Tprg1l	2.27606	1.18654
ENSRNOG00000014233	ENSRNOT00000019133	10:88055841-88060561	Krt19	2.27586	1.18641
ENSRNOG00000017765	ENSRNOT00000023945	17:70010794-70020982	Net1	2.27403	1.18525
ENSRNOG00000003403	ENSRNOT00000004581	13:41883137-41922339	Slc35f5	2.27245	1.18425
ENSRNOG00000001086	ENSRNOT00000001445	12:37984790-38023368	Vps37b	2.27165	1.18374
ENSRNOG00000059362	ENSRNOT00000081116,ENSRNOT00000083515	19:39063998-39077722	Has3	2.26923	1.1822
ENSRNOG00000016846	ENSRNOT00000066179	5:166602053-166628028	Pik3cd	2.26749	1.18109
ENSRNOG00000046028	ENSRNOT00000071192	5:104947427-104980641	Haus6	2.264	1.17888
ENSRNOG00000049075	ENSRNOT00000075493	2:93981656-93985378	Fabp5	2.2632	1.17836
ENSRNOG00000006004	ENSRNOT00000067912	5:146882756-146931444	Phc2	2.25811	1.17512
ENSRNOG00000010241	ENSRNOT00000057362,ENSRNOT00000080701	5:126856705-126882909	Hspb11	2.2563	1.17396
ENSRNOG00000018371	ENSRNOT00000024947	18:63130542-63140181	Tubb6	2.25352	1.17218
ENSRNOG00000002177	ENSRNOT00000002992	14:62628111-62646110	Gnpda2	2.25241	1.17147
ENSRNOG00000012782	ENSRNOT00000067384,ENSRNOT00000087386	1:239398043-239474931	Tmem2	2.25116	1.17067
ENSRNOG00000051122	ENSRNOT00000075877	5:77735781-77743147	Rn50_5_0814.19	2.25	1.16993
ENSRNOG00000000708	ENSRNOT00000000898	12:49328977-49395125	Sgsm1	2.25	1.16993
ENSRNOG00000049271	ENSRNOT00000075503	6:37144787-37151468	Rad51ap2	2.25	1.16993
ENSRNOG00000000151	ENSRNOT00000000163	5:152966591-152987211	Ldlrap1	2.24693	1.16796
ENSRNOG00000007881	ENSRNOT00000010723	4:145195070-145238097	Mtmr14	2.24609	1.16742
ENSRNOG00000019186	ENSRNOT00000025990,ENSRNOT00000087764	5:136112417-136127976	Tmem53	2.24407	1.16612
ENSRNOG00000051720	ENSRNOT00000079380	5:151754716-151768123	Nudc	2.24346	1.16573
ENSRNOG00000011226	ENSRNOT00000015043	X:105352402-105355716	Timm8a1	2.24336	1.16566
ENSRNOG00000005480	ENSRNOT00000007427,ENSRNOT00000068185	4:165606819-165630118	Ybx3	2.2431	1.16549
ENSRNOG00000001728	ENSRNOT00000002355	11:73676601-73678984	Fam43a	2.24183	1.16467
ENSRNOG00000037214	ENSRNOT00000056217	10:65552897-65556749	Sgk494	2.24	1.1635
ENSRNOG00000002826	ENSRNOT00000003812	13:88288046-88307988	Hsd17b7	2.23723	1.16171
ENSRNOG00000022657	ENSRNOT00000011808	10:65811456-65820538	Tmem97	2.23573	1.16075
ENSRNOG00000052455	ENSRNOT00000081986	X:29157470-29176539	LOC100910245	2.23457	1.16
ENSRNOG00000024145	ENSRNOT00000046026	10:104674932-104681377	Trim65	2.23397	1.15961
ENSRNOG00000058484	ENSRNOT00000091399	AABR07024206.1:1946-8593	LOC100909983	2.23232	1.15854
ENSRNOG00000015895	ENSRNOT00000021764,ENSRNOT00000091557,ENSRNOT00000091696	18:15462913-15525579	B4galt6	2.23166	1.15812
ENSRNOG00000015336	ENSRNOT00000021074	8:60117729-60122211	Isl2	2.23148	1.158
ENSRNOG00000013574	ENSRNOT00000018413	16:2563520-2602103	Appl1	2.22914	1.15649
ENSRNOG00000042536	ENSRNOT00000015138,ENSRNOT00000066384,ENSRNOT00000067546	2:40554146-41464264	Pde4d	2.22813	1.15583
ENSRNOG00000011421	ENSRNOT00000015250,ENSRNOT00000079957	5:139885326-139931366	Smap2	2.22731	1.1553
ENSRNOG00000002469	ENSRNOT00000003339	10:34185898-34199279	Trim7	2.22378	1.15301
ENSRNOG00000018992	ENSRNOT00000025880,ENSRNOT00000087876	18:37716143-37819097	Dpysl3	2.22337	1.15274
ENSRNOG00000045644	ENSRNOT00000074763	17:43807130-43807540	LOC684762	2.22193	1.15181
ENSRNOG00000049895	ENSRNOT00000072386	14:2410342-2438592	LOC100910143	2.22179	1.15172
ENSRNOG00000011009	ENSRNOT00000014749	19:784618-824420	Cmtm4	2.22024	1.15071
ENSRNOG00000054529	ENSRNOT00000079897	9:94899932-94900201	SCARNA6	2.21827	1.14944
ENSRNOG00000011162	ENSRNOT00000014827	8:14060394-14079972	Smco4	2.21805	1.14929
ENSRNOG00000003063	ENSRNOT00000041138,ENSRNOT00000075929,ENSRNOT00000076235,ENSRNOT00000076725,ENSRNOT00000076850	X:72377021-72515366	Phka1	2.21791	1.1492
ENSRNOG00000007446	ENSRNOT00000009797	3:92969141-92995483	Apip	2.21708	1.14866
ENSRNOG00000010299	ENSRNOT00000064145	5:128923934-129022054	Eps15	2.21573	1.14778
ENSRNOG00000048043	ENSRNOT00000074626	2:26118760-26135340	F2r	2.21544	1.14759
ENSRNOG00000013692	ENSRNOT00000068405	2:127770611-127828535	LOC499602	2.21429	1.14684
ENSRNOG00000043426	ENSRNOT00000067165	2:248649441-248690089	Ccbl2	2.21405	1.14669
ENSRNOG00000008075	ENSRNOT00000011336	5:113592919-113682484	Ift74	2.21296	1.14598
ENSRNOG00000026643	ENSRNOT00000030569	8:17421557-17446165	Chordc1	2.21011	1.14412
ENSRNOG00000050205	ENSRNOT00000073809	10:106828981-106844314	Afmid	2.20952	1.14374
ENSRNOG00000023969	ENSRNOT00000058626	4:88607518-88649216	Herc6	2.20952	1.14374
ENSRNOG00000031576	ENSRNOT00000042058,ENSRNOT00000070821	2:86996497-87012243	Zfp455	2.20856	1.14311
ENSRNOG00000007324	ENSRNOT00000009900	13:113373578-113571648	Plxna2	2.20841	1.14301
ENSRNOG00000047966	ENSRNOT00000074223	20:4959294-4964963	Hspa1l	2.20833	1.14296
ENSRNOG00000011887	ENSRNOT00000016084	10:65523193-65552348	RGD1307929	2.20703	1.14211
ENSRNOG00000003256	ENSRNOT00000065633,ENSRNOT00000079646	10:25903911-25910325	Ccng1	2.20662	1.14184
ENSRNOG00000002474	ENSRNOT00000003369	10:78173847-78219793	Tom1l1	2.20165	1.13858
ENSRNOG00000003512	ENSRNOT00000004725	10:27310725-27366665	Gabra1	2.2	1.1375
ENSRNOG00000049491	ENSRNOT00000075342,ENSRNOT00000079111,ENSRNOT00000087321	20:3945601-3952846	LOC100909630	2.2	1.1375
ENSRNOG00000039315	ENSRNOT00000020660	3:11813575-11820549	LOC499781	2.2	1.1375
ENSRNOG00000014909	ENSRNOT00000020069,ENSRNOT00000076031,ENSRNOT00000076439	5:156613741-156626529	Sh2d5	2.2	1.1375
ENSRNOG00000005970	ENSRNOT00000007867	8:84720551-84835060	Lrrc1	2.19832	1.1364
ENSRNOG00000002775	ENSRNOT00000003713	13:70938082-70980913	Npl	2.19512	1.1343
ENSRNOG00000022021	ENSRNOT00000002513	17:85382116-85437975	Spag6l	2.19231	1.13245
ENSRNOG00000007797	ENSRNOT00000010277	5:4679515-4879634	Rbpj	2.19222	1.13239
ENSRNOG00000011153	ENSRNOT00000014885	4:152995865-153018394	Il17ra	2.18748	1.12927
ENSRNOG00000008090	ENSRNOT00000010700	5:128450680-128475864	Txndc12	2.18725	1.12912
ENSRNOG00000021318	ENSRNOT00000034991,ENSRNOT00000080507,ENSRNOT00000090420	6:10306405-10387265	Epas1	2.18605	1.12832
ENSRNOG00000008279	ENSRNOT00000011565	5:144054452-144065045	Mrps15	2.18583	1.12818
ENSRNOG00000001441	ENSRNOT00000001960	12:23989596-23998254	Tmem120a	2.18571	1.1281
ENSRNOG00000002185	ENSRNOT00000002977,ENSRNOT00000086994	14:45829446-45863877	Pgm2	2.18525	1.1278
ENSRNOG00000007447	ENSRNOT00000066685,ENSRNOT00000081897	3:111825162-111834210	Pla2g4b	2.18447	1.12728
ENSRNOG00000002866	ENSRNOT00000003836	14:18983853-19025971	Rassf6	2.18182	1.12553
ENSRNOG00000006713	ENSRNOT00000045980	8:20132900-20134007	Pcbp1	2.18182	1.12553
ENSRNOG00000009276	ENSRNOT00000057473,ENSRNOT00000085876	2:172312298-172459165	Schip1	2.18058	1.12471
ENSRNOG00000033700	ENSRNOT00000044449	12:24669449-24680818	Wbscr22	2.17886	1.12357
ENSRNOG00000034040	ENSRNOT00000051474	X:124516949-124518077	Rnf113a1	2.17869	1.12346
ENSRNOG00000013300	ENSRNOT00000018038	5:150719569-150723321	Atpif1	2.17741	1.12261
ENSRNOG00000058156	ENSRNOT00000081470	5:151831527-151856256	Zdhhc18	2.17549	1.12134
ENSRNOG00000002128	ENSRNOT00000002905	14:33580541-33614919	Ppat	2.17441	1.12062
ENSRNOG00000051838	ENSRNOT00000079159	7:74326051-74328603	Atmin	2.17391	1.12029
ENSRNOG00000024798	ENSRNOT00000039344	15:83442144-83463717	Bora	2.17294	1.11965
ENSRNOG00000060492	ENSRNOT00000081970	17:44747796-44748188	LOC103690190	2.17241	1.1193
ENSRNOG00000014453	ENSRNOT00000019554	2:123162461-123193130	Anxa5	2.17178	1.11888
ENSRNOG00000061871	ENSRNOT00000083459	KL567939.1:94369-96333	Hoxa9	2.17117	1.11847
ENSRNOG00000047484	ENSRNOT00000072302	4:82192963-82194927	LOC103689925	2.17117	1.11847
ENSRNOG00000048146	ENSRNOT00000071668	4:82278758-82280722	LOC103692128	2.17117	1.11847
ENSRNOG00000006327	ENSRNOT00000008940	5:159220979-159234320	Rcc2	2.16996	1.11767
ENSRNOG00000020603	ENSRNOT00000027963	8:21895524-21901829	Angptl6	2.16667	1.11548
ENSRNOG00000061985	ENSRNOT00000092437	X:123573752-123574747	Rn60_X_1236.3	2.16667	1.11548
ENSRNOG00000002247	ENSRNOT00000003070	14:17123360-17141767	Nup54	2.16561	1.11477
ENSRNOG00000051160	ENSRNOT00000076265	19:52995529-53010509	Fendrr	2.16379	1.11356
ENSRNOG00000003643	ENSRNOT00000004854	X:54062935-54086339	Tab3	2.16225	1.11253
ENSRNOG00000011535	ENSRNOT00000015967	19:49522054-49532811	Gcsh	2.16122	1.11185
ENSRNOG00000008421	ENSRNOT00000004003	14:44805200-44845218	Klhl5	2.16018	1.11115
ENSRNOG00000046492	ENSRNOT00000072906	7:70987861-70995474	Tmem194	2.15943	1.11065
ENSRNOG00000059949	ENSRNOT00000081719	17:43627930-43628310	LOC102549061	2.15881	1.11024
ENSRNOG00000016612	ENSRNOT00000022294,ENSRNOT00000080812	18:40082442-40134504	Trim36	2.15805	1.10973
ENSRNOG00000007391	ENSRNOT00000009757	10:55707164-55709687	Hes7	2.15385	1.10692
ENSRNOG00000046758	ENSRNOT00000071399	20:8202355-8202924	Tmem217	2.15385	1.10692
ENSRNOG00000002180	ENSRNOT00000029209	14:45598743-45797887	Tbc1d1	2.15329	1.10654
ENSRNOG00000019240	ENSRNOT00000026051,ENSRNOT00000088657	2:210861625-210874304	Ampd2	2.14973	1.10416
ENSRNOG00000012343	ENSRNOT00000016462	19:597427-601469	Pdp2	2.14923	1.10382
ENSRNOG00000051591	ENSRNOT00000090180	AABR07024264.1:3630-7199	LOC100911422	2.1483	1.10319
ENSRNOG00000015810	ENSRNOT00000021532,ENSRNOT00000081471	1:31967978-32012919	Trip13	2.14546	1.10129
ENSRNOG00000002669	ENSRNOT00000003687,ENSRNOT00000092409,ENSRNOT00000092439,ENSRNOT00000092478,ENSRNOT00000092582	10:61432819-61454444	Cluh	2.14504	1.101
ENSRNOG00000016690	ENSRNOT00000022389	17:57976268-57984036	Idi1	2.14446	1.10061
ENSRNOG00000061857	ENSRNOT00000088846	2:140708397-140727281	Mgst2	2.14324	1.0998
ENSRNOG00000054493	ENSRNOT00000080198	15:27738972-27739269	Rmrp	2.14295	1.0996
ENSRNOG00000005332	ENSRNOT00000007091	7:123168811-123183335	Csdc2	2.14286	1.09954
ENSRNOG00000057701	ENSRNOT00000085362	9:119353840-119468715	Myom1	2.14286	1.09954
ENSRNOG00000027319	ENSRNOT00000038961	7:14212470-14217778	Ephx3	2.14286	1.09954
ENSRNOG00000005818	ENSRNOT00000007723	4:21584369-21668570	RGD1563349	2.14286	1.09954
ENSRNOG00000005504	ENSRNOT00000059246	3:45277348-45414613	Pkp4	2.14177	1.0988
ENSRNOG00000009754	ENSRNOT00000013043,ENSRNOT00000086432	6:52122085-52156472	Nampt	2.13968	1.09739
ENSRNOG00000011782	ENSRNOT00000015956	19:9587653-9613340	Got2	2.1376	1.09599
ENSRNOG00000012927	ENSRNOT00000017469	8:115179893-115188588	Rrp9	2.13666	1.09536
ENSRNOG00000027408	ENSRNOT00000037890	2:178354890-178366685	Ppid	2.13617	1.09503
ENSRNOG00000013668	ENSRNOT00000018562	4:100407658-100419446	Capg	2.13595	1.09487
ENSRNOG00000005376	ENSRNOT00000007285	4:97531083-97537086	Mad2l1	2.13558	1.09463
ENSRNOG00000060773	ENSRNOT00000077981,ENSRNOT00000083072	13:111574609-111581019	Sertad4	2.13531	1.09445
ENSRNOG00000062039	ENSRNOT00000092713	20:5347666-5347939	Rn60_20_0054.3	2.13474	1.09406
ENSRNOG00000026260	ENSRNOT00000030043,ENSRNOT00000079823,ENSRNOT00000090019	5:154388140-154394328	Rpl11	2.13402	1.09358
ENSRNOG00000011407	ENSRNOT00000015166	16:59666775-59721227	Pragmin	2.13333	1.09311
ENSRNOG00000024566	ENSRNOT00000045841	5:144162141-144176807	Sh3d21	2.13208	1.09226
ENSRNOG00000030869	ENSRNOT00000043224	6:76349362-76351051	Aldoart2	2.13043	1.09115
ENSRNOG00000020148	ENSRNOT00000027320,ENSRNOT00000056364	1:100830064-100836677	Il4i1	2.13043	1.09115
ENSRNOG00000021931	ENSRNOT00000037509	14:23507628-23571446	Uba6	2.12824	1.08966
ENSRNOG00000012274	ENSRNOT00000016352,ENSRNOT00000076160	5:160230955-160282810	Ddi2	2.12763	1.08925
ENSRNOG00000023529	ENSRNOT00000030428	14:2860965-2867397	Rpl5	2.12725	1.08899
ENSRNOG00000009896	ENSRNOT00000013220	10:65775715-65780349	Tmem199	2.12629	1.08834
ENSRNOG00000000521	ENSRNOT00000000628,ENSRNOT00000091731	20:6351458-6358864	Cdkn1a	2.12612	1.08823
ENSRNOG00000032569	ENSRNOT00000046059	7:11737293-11746703	Lingo3	2.125	1.08746
ENSRNOG00000006548	ENSRNOT00000055137	10:93520132-93581296	Mrc2	2.12386	1.08669
ENSRNOG00000019372	ENSRNOT00000026316,ENSRNOT00000082388,ENSRNOT00000087432	1:219759183-219859848	Pc	2.1209	1.08468
ENSRNOG00000008196	ENSRNOT00000011481	4:66849554-66899914	Parp12	2.11814	1.0828
ENSRNOG00000014718	ENSRNOT00000020161	9:84569597-84593565	Acsl3	2.11796	1.08268
ENSRNOG00000018706	ENSRNOT00000025252	17:70451411-70481750	Il15ra	2.11765	1.08246
ENSRNOG00000019377	ENSRNOT00000026220	7:11775155-11777503	Amh	2.11765	1.08246
ENSRNOG00000010760	ENSRNOT00000044847	2:88351361-88366115	E2f5	2.11761	1.08243
ENSRNOG00000014486	ENSRNOT00000023762,ENSRNOT00000077544	1:245859633-246110218	Rfx3	2.1174	1.08229
ENSRNOG00000019388	ENSRNOT00000026318	3:4034921-4043936	Egfl7	2.11594	1.0813
ENSRNOG00000001378	ENSRNOT00000001860	12:41490801-41497610	Iqcd	2.11579	1.0812
ENSRNOG00000016257	ENSRNOT00000021954	19:52465087-52499433	Cotl1	2.11534	1.08089
ENSRNOG00000025424	ENSRNOT00000039870	5:142845114-142850111	Yrdc	2.11504	1.08069
ENSRNOG00000017538	ENSRNOT00000023610,ENSRNOT00000049631	1:211543751-211575820	Lrrc27	2.11494	1.08062
ENSRNOG00000002301	ENSRNOT00000003277	14:17371453-17436897	Uso1	2.11399	1.07997
ENSRNOG00000014525	ENSRNOT00000066589	9:61680530-61690956	Hspd1	2.11393	1.07993
ENSRNOG00000024852	ENSRNOT00000034567	3:127528434-127569093	Tmx4	2.11302	1.07931
ENSRNOG00000018556	ENSRNOT00000025281	1:80618154-80630038	Tomm40	2.11246	1.07892
ENSRNOG00000027355	ENSRNOT00000031530,ENSRNOT00000075283	18:25637588-25665639	Wdr36	2.11197	1.07859
ENSRNOG00000048288	ENSRNOT00000074251,ENSRNOT00000081681	5:150459713-150475186	Taf12	2.11152	1.07828
ENSRNOG00000000457	ENSRNOT00000000529,ENSRNOT00000085225,ENSRNOT00000088615,ENSRNOT00000091362	20:3979035-3989669	Tap1	2.11045	1.07755
ENSRNOG00000004791	ENSRNOT00000006355	6:91697109-91698255	Arf6	2.11009	1.07731
ENSRNOG00000006720	ENSRNOT00000009198	13:52092859-52111363	Rnpep	2.10805	1.07591
ENSRNOG00000017108	ENSRNOT00000023066,ENSRNOT00000081377,ENSRNOT00000092260	7:121311024-121334437	Syngr1	2.10658	1.0749
ENSRNOG00000000073	ENSRNOT00000000083	14:2613406-2633950	Tmed5	2.10529	1.07402
ENSRNOG00000020470	ENSRNOT00000027765	2:211930326-211967505	Slc25a24	2.10501	1.07383
ENSRNOG00000017494	ENSRNOT00000043194	2:199283909-199305799	Acp6	2.10462	1.07356
ENSRNOG00000026490	ENSRNOT00000067653,ENSRNOT00000075938	13:79910382-80379929	Dnm3	2.10345	1.07276
ENSRNOG00000020812	ENSRNOT00000028271	1:101427195-101447092	Gys1	2.10303	1.07247
ENSRNOG00000033984	ENSRNOT00000049459	5:154037202-154058880	Ifnlr1	2.10275	1.07228
ENSRNOG00000003923	ENSRNOT00000005258	7:58261992-58286770	Rab21	2.10202	1.07177
ENSRNOG00000026853	ENSRNOT00000036042	19:56803382-56826960	Urb2	2.10097	1.07106
ENSRNOG00000011284	ENSRNOT00000015020	2:236458279-236480502	Sgms2	2.10074	1.0709
ENSRNOG00000056281	ENSRNOT00000083417	17:44839721-44840131	Hist1h2ail1	2.10046	1.0707
ENSRNOG00000037172	ENSRNOT00000050117	8:119214541-119214984	RGD1564138	2.09859	1.06942
ENSRNOG00000002210	ENSRNOT00000003004	14:7073445-7104566	Hsd17b11	2.09834	1.06925
ENSRNOG00000060946	ENSRNOT00000082316,ENSRNOT00000084218,ENSRNOT00000091382	X:9815652-10156155	Cask	2.09494	1.06691
ENSRNOG00000045924	ENSRNOT00000070903,ENSRNOT00000078454,ENSRNOT00000082449,ENSRNOT00000092423	20:3226313-3233694	RT1-T24-3	2.09349	1.06591
ENSRNOG00000022686	ENSRNOT00000036092	16:54934056-55002322	Zdhhc2	2.09324	1.06574
ENSRNOG00000020202	ENSRNOT00000027459	1:225309246-225329770	Asrgl1	2.09196	1.06486
ENSRNOG00000033824	ENSRNOT00000044419,ENSRNOT00000088589,ENSRNOT00000090323	3:43255567-43359074	Gpd2	2.09179	1.06474
ENSRNOG00000011668	ENSRNOT00000015525	17:12261102-12276315	Nfil3	2.09099	1.06419
ENSRNOG00000007118	ENSRNOT00000009321	4:112773938-112823659	Eva1a	2.09079	1.06405
ENSRNOG00000020032	ENSRNOT00000027173	4:56478384-56493923	Impdh1	2.09058	1.0639
ENSRNOG00000052347	ENSRNOT00000077541	KL568128.1:57-3244	Nkrfl	2.09049	1.06384
ENSRNOG00000012946	ENSRNOT00000018061	2:207278161-207300854	Mov10	2.08951	1.06317
ENSRNOG00000007946	ENSRNOT00000010762,ENSRNOT00000047416,ENSRNOT00000081272,ENSRNOT00000091419	3:148259596-148313810	Bcl2l1	2.08839	1.06239
ENSRNOG00000019189	ENSRNOT00000033408,ENSRNOT00000077707	1:47972399-47992653	Acat2	2.08839	1.06239
ENSRNOG00000007907	ENSRNOT00000010927	6:3657325-3716078	Tmem178a	2.08753	1.0618
ENSRNOG00000052802	ENSRNOT00000080988,ENSRNOT00000087928,ENSRNOT00000088473	1:198228387-198233588	Aldoa	2.0871	1.0615
ENSRNOG00000012386	ENSRNOT00000016625	8:104589621-104593625	Zbtb38	2.08624	1.0609
ENSRNOG00000010598	ENSRNOT00000014078,ENSRNOT00000075975	14:75852060-75882693	Hs3st1	2.0858	1.0606
ENSRNOG00000013121	ENSRNOT00000017571,ENSRNOT00000087031	2:43266739-43294889	Mier3	2.08572	1.06055
ENSRNOG00000009683	ENSRNOT00000013563	5:19471664-19498485	Sdcbp	2.0839	1.05929
ENSRNOG00000011830	ENSRNOT00000016132	3:63536166-63557361	Plekha3	2.08205	1.05801
ENSRNOG00000050946	ENSRNOT00000074295,ENSRNOT00000077580,ENSRNOT00000084722	3:147476580-147487170	Fam110a	2.08201	1.05798
ENSRNOG00000022247	ENSRNOT00000060012	16:21036646-21038844	Nr2c2ap	2.08166	1.05774
ENSRNOG00000007874	ENSRNOT00000010397	4:146922085-146954159	Tamm41	2.08154	1.05765
ENSRNOG00000012091	ENSRNOT00000016195,ENSRNOT00000076152	2:238529074-238606905	Ppa2	2.08015	1.05669
ENSRNOG00000042044	ENSRNOT00000064190	10:86313383-86335923	Stard3	2.07954	1.05627
ENSRNOG00000009910	ENSRNOT00000013276	1:174862698-174924078	Swap70	2.07908	1.05595
ENSRNOG00000051487	ENSRNOT00000083770	14:85438707-85484275	Kremen1	2.07782	1.05507
ENSRNOG00000010802	ENSRNOT00000014600,ENSRNOT00000080195	8:93948767-94120458	Ube3d	2.07734	1.05474
ENSRNOG00000019582	ENSRNOT00000026564	1:40529045-40719391	Mthfd1l	2.07714	1.0546
ENSRNOG00000039339	ENSRNOT00000060286	10:15108072-15119183	Mslnl	2.07692	1.05445
ENSRNOG00000018463	ENSRNOT00000024921	5:135997052-135997711	Tctex1d4	2.07692	1.05445
ENSRNOG00000013290	ENSRNOT00000065288	1:174385424-174411141	Nrip3	2.07692	1.05445
ENSRNOG00000025111	ENSRNOT00000029719	1:88885937-88892615	Nfkbid	2.075	1.05311
ENSRNOG00000024733	ENSRNOT00000031179	2:183073187-183128932	Mnd1	2.07482	1.05299
ENSRNOG00000015967	ENSRNOT00000021734	5:152357270-152358643	Sh3bgrl3	2.07431	1.05263
ENSRNOG00000026610	ENSRNOT00000034944	5:141415075-141430659	Akirin1	2.0742	1.05256
ENSRNOG00000056038	ENSRNOT00000077526,ENSRNOT00000080455	1:221062147-221084129	Ehbp1l1	2.07343	1.05202
ENSRNOG00000009884	ENSRNOT00000013538	7:120153184-120156289	Lgals1	2.07342	1.05201
ENSRNOG00000019697	ENSRNOT00000026680	16:7818667-7928518	Ankrd28	2.07094	1.05028
ENSRNOG00000000815	ENSRNOT00000001081	20:40778927-40800868	Smpdl3a	2.07071	1.05012
ENSRNOG00000002790	ENSRNOT00000003739,ENSRNOT00000083655,ENSRNOT00000089809	X:75150608-75291938	Abcb7	2.07012	1.04971
ENSRNOG00000020641	ENSRNOT00000035386	8:43533779-43534620	LOC688473	2.06977	1.04947
ENSRNOG00000012603	ENSRNOT00000016837	3:64044112-64095120	Sestd1	2.06859	1.04865
ENSRNOG00000032917	ENSRNOT00000047634,ENSRNOT00000083814	12:17252093-17263477	Zfand2a	2.06854	1.04862
ENSRNOG00000048114	ENSRNOT00000070895,ENSRNOT00000086701,ENSRNOT00000092665	17:76002275-76022813	Echdc3	2.06683	1.04742
ENSRNOG00000005900	ENSRNOT00000008034	3:5568321-5575136	Slc2a6	2.06593	1.04679
ENSRNOG00000002529	ENSRNOT00000003414	X:138224040-138237157	Rap2c	2.06552	1.0465
ENSRNOG00000016636	ENSRNOT00000022403	3:156886454-156899436	Lpin3	2.06516	1.04626
ENSRNOG00000020415	ENSRNOT00000043953,ENSRNOT00000088331	10:89166890-89168965	Ramp2	2.06342	1.04504
ENSRNOG00000007775	ENSRNOT00000010318,ENSRNOT00000081051	5:133759735-133786452	Cmpk1	2.06291	1.04468
ENSRNOG00000008177	ENSRNOT00000011207	X:15462016-15467875	Pim2	2.06283	1.04462
ENSRNOG00000012787	ENSRNOT00000068431	X:113948654-114110062	Tmem164	2.05985	1.04254
ENSRNOG00000048291	ENSRNOT00000073079	9:16405185-16406338	Tbcc	2.05928	1.04214
ENSRNOG00000000169	ENSRNOT00000043414	3:114747410-114760409	Spata5l1	2.05888	1.04186
ENSRNOG00000010461	ENSRNOT00000013979	2:44903337-44907030	Gpx8	2.05861	1.04167
ENSRNOG00000037230	ENSRNOT00000056255	9:121456623-121457951	Ppidl1	2.0576	1.04096
ENSRNOG00000002323	ENSRNOT00000003188	X:78870964-78911601	RGD1566265	2.05417	1.03856
ENSRNOG00000016889	ENSRNOT00000022884	17:833509-955615	Fancc	2.05344	1.03804
ENSRNOG00000061996	ENSRNOT00000092686	20:5346501-5347801	Rn60_20_0054.5	2.05263	1.03747
ENSRNOG00000011104	ENSRNOT00000014904	5:169506138-169512871	LOC100360057	2.05215	1.03714
ENSRNOG00000060825	ENSRNOT00000088611,ENSRNOT00000090360	14:86813082-86859406	Ccm2	2.05112	1.03641
ENSRNOG00000013178	ENSRNOT00000017941,ENSRNOT00000083991	19:49792273-50000535	Cmip	2.05079	1.03618
ENSRNOG00000018960	ENSRNOT00000025795,ENSRNOT00000047472,ENSRNOT00000081637,ENSRNOT00000084571,ENSRNOT00000084712,ENSRNOT00000090638	1:41608418-42077535	Syne1	2.04825	1.03439
ENSRNOG00000051305	ENSRNOT00000075407	6:82982367-82983447	Rn50_6_0926.1	2.04808	1.03427
ENSRNOG00000011511	ENSRNOT00000034723	15:106629312-106678918	Stk24	2.047	1.03351
ENSRNOG00000010558	ENSRNOT00000014382	16:1979191-1985908	Ppif	2.04538	1.03237
ENSRNOG00000000795	ENSRNOT00000001035	20:3167079-3170945	RT1-N3	2.04537	1.03236
ENSRNOG00000043480	ENSRNOT00000067683	8:115511974-115512246	Timm8a1	2.0451	1.03217
ENSRNOG00000045821	ENSRNOT00000073268,ENSRNOT00000080734	4:123467549-123510217	Slc41a3	2.04454	1.03178
ENSRNOG00000059039	ENSRNOT00000082785	8:69760812-69760946	SCARNA14	2.04393	1.03134
ENSRNOG00000019953	ENSRNOT00000027050,ENSRNOT00000042082	9:98398128-98428128	Ube2f	2.04259	1.0304
ENSRNOG00000013771	ENSRNOT00000018435	2:250954397-250981623	Clca2	2.04	1.02857
ENSRNOG00000012771	ENSRNOT00000018114	17:9631925-9637316	Ddx41	2.03952	1.02823
ENSRNOG00000030449	ENSRNOT00000012348,ENSRNOT00000090146	8:85497557-85518879	Gsta4	2.0391	1.02793
ENSRNOG00000030807	ENSRNOT00000058700	1:186640425-186641393	LOC100912427	2.03817	1.02727
ENSRNOG00000012346	ENSRNOT00000017322,ENSRNOT00000017412,ENSRNOT00000017417,ENSRNOT00000061332,ENSRNOT00000079688	1:20893995-20962526	Epb41l2	2.03807	1.0272
ENSRNOG00000030345	ENSRNOT00000051449	9:1012091-1012450	LOC100362149	2.03747	1.02678
ENSRNOG00000000816	ENSRNOT00000001084,ENSRNOT00000082999,ENSRNOT00000085259	20:3372413-3397039	Ppp1r18	2.03702	1.02646
ENSRNOG00000003070	ENSRNOT00000004113	10:48773828-48831855	Pigl	2.03427	1.02451
ENSRNOG00000013536	ENSRNOT00000018118,ENSRNOT00000029025	5:155691390-155728300	Cdc42	2.03418	1.02445
ENSRNOG00000023799	ENSRNOT00000036195	17:21580087-21591203	Pak1ip1	2.03182	1.02277
ENSRNOG00000052142	ENSRNOT00000084642	14:108265207-108273938	Ahsa2	2.03112	1.02227
ENSRNOG00000033057	ENSRNOT00000047750	16:25773602-25774845	RGD1560797	2.03019	1.02161
ENSRNOG00000046275	ENSRNOT00000057179	6:131602413-131648661	LOC100910833	2.02941	1.02106
ENSRNOG00000050482	ENSRNOT00000072455,ENSRNOT00000076123	4:22898527-22914177	Dbf4	2.02922	1.02092
ENSRNOG00000001640	ENSRNOT00000002238	11:45480250-45510961	Tomm70a	2.02829	1.02026
ENSRNOG00000008539	ENSRNOT00000011750	7:120071124-120077612	Lgals2	2.02703	1.01937
ENSRNOG00000046327	ENSRNOT00000071929	14:59658935-59735450	Rbpj	2.02656	1.01903
ENSRNOG00000010029	ENSRNOT00000013359	10:105393072-105396863	Ubald2	2.02564	1.01838
ENSRNOG00000055573	ENSRNOT00000082729	7:142884905-142890864	Rn50_7_1407.2	2.02564	1.01838
ENSRNOG00000013313	ENSRNOT00000017805	2:112868662-112933675	Nceh1	2.02535	1.01817
ENSRNOG00000033134	ENSRNOT00000075931,ENSRNOT00000076084,ENSRNOT00000076136,ENSRNOT00000076230,ENSRNOT00000076239,ENSRNOT00000076408,ENSRNOT00000076416,ENSRNOT00000076481,ENSRNOT00000076710,ENSRNOT00000076992	2:11658568-11822787	Mef2c	2.02204	1.01581
ENSRNOG00000046740	ENSRNOT00000071997	6:80022613-80023829	LOC688672	2.02034	1.0146
ENSRNOG00000002506	ENSRNOT00000046771,ENSRNOT00000050038,ENSRNOT00000079304	14:17531398-17565950	Cdkl2	2.01976	1.01419
ENSRNOG00000002089	ENSRNOT00000002876	14:16267573-16276068	Ccng2	2.01848	1.01327
ENSRNOG00000056728	ENSRNOT00000080887	X:156274800-156293926	G6pd	2.01839	1.0132
ENSRNOG00000025528	ENSRNOT00000045357	7:106535434-106616805	Efr3a	2.01667	1.01197
ENSRNOG00000022268	ENSRNOT00000015767	7:125034764-125055976	Pnpla3	2.01515	1.01089
ENSRNOG00000048215	ENSRNOT00000075065	17:43617247-43617558	Hist1h4b	2.01351	1.00972
ENSRNOG00000020918	ENSRNOT00000028411,ENSRNOT00000088588	1:218090750-218100325	Ccnd1	2.01237	1.00889
ENSRNOG00000046192	ENSRNOT00000016013	5:134886497-134905588	Nsun4	2.01086	1.00781
ENSRNOG00000022030	ENSRNOT00000039322	5:152721940-152734572	Aunip	2.01001	1.00721
ENSRNOG00000034106	ENSRNOT00000047079	1:78686608-78686952	LOC679748	2.0099	1.00712
ENSRNOG00000023459	ENSRNOT00000035348	5:134991997-135001720	Lurap1	2.00896	1.00645
ENSRNOG00000003967	ENSRNOT00000005658	10:73902837-74001895	Vmp1	2.00893	1.00643
ENSRNOG00000046700	ENSRNOT00000074851	12:24767351-24775891	Wbscr27	2.00769	1.00554
ENSRNOG00000037124	ENSRNOT00000055995	3:118268739-118427851	Fam227b	2.00755	1.00543
ENSRNOG00000011798	ENSRNOT00000016220,ENSRNOT00000087752	3:149221377-149249273	Mapre1	2.00709	1.0051
ENSRNOG00000012865	ENSRNOT00000017224	8:115173453-115179191	Parp3	2.00453	1.00327
ENSRNOG00000014762	ENSRNOT00000043799,ENSRNOT00000089980	5:140822141-140834959	Ppie	2.00368	1.00265
ENSRNOG00000016794	ENSRNOT00000022552	3:8832740-8846125	Phyhd1	2.00293	1.00212
ENSRNOG00000045636	ENSRNOT00000073321	10:109987735-110005901	Fasn	2.00269	1.00194
ENSRNOG00000008533	ENSRNOT00000011898	7:114339434-114380613	Ago2	2.00143	1.00103
ENSRNOG00000016179	ENSRNOT00000021740,ENSRNOT00000083627	3:120414291-120726336	Acoxl	2	1
ENSRNOG00000024766	ENSRNOT00000032829,ENSRNOT00000076512	6:27535020-27546454	Adgrf3	2	1
ENSRNOG00000003452	ENSRNOT00000004693,ENSRNOT00000041515	X:31700633-31780425	Asb9	2	1
ENSRNOG00000061304	ENSRNOT00000077979,ENSRNOT00000078100	X:157239306-157312028	Atp2b3	2	1
ENSRNOG00000012878	ENSRNOT00000058072,ENSRNOT00000089265	16:74865516-74945286	Atp7b	2	1
ENSRNOG00000059956	ENSRNOT00000090338	10:56834364-56839437	Bcl6b	2	1
ENSRNOG00000017514	ENSRNOT00000023622	17:43900450-43909627	Btn1a1	2	1
ENSRNOG00000020699	ENSRNOT00000066834	1:101230533-101236065	Cd37	2	1
ENSRNOG00000031773	ENSRNOT00000060351,ENSRNOT00000085440,ENSRNOT00000088645	19:10142496-10206681	Cngb1	2	1
ENSRNOG00000003349	ENSRNOT00000064078	10:36741434-37028367	Col23a1	2	1
ENSRNOG00000008373	ENSRNOT00000011290	6:47857771-47890033	Colec11	2	1
ENSRNOG00000047653	ENSRNOT00000071613,ENSRNOT00000073072	12:50390940-50404550	Crybb1	2	1
ENSRNOG00000008299	ENSRNOT00000010942,ENSRNOT00000011048,ENSRNOT00000090017	6:47774060-47848075	Dcdc2c	2	1
ENSRNOG00000002501	ENSRNOT00000003378	13:105408179-105411348	Ddx3y	2	1
ENSRNOG00000016724	ENSRNOT00000022849,ENSRNOT00000022878,ENSRNOT00000049426,ENSRNOT00000088647	9:117538009-117666410	Epb41l3	2	1
ENSRNOG00000017525	ENSRNOT00000024037	4:71749242-71763679	Epha1	2	1
ENSRNOG00000009881	ENSRNOT00000013097,ENSRNOT00000087091	14:107785029-107798115	Fam161a	2	1
ENSRNOG00000027099	ENSRNOT00000033126	8:122243016-122311431	Fbxl2	2	1
ENSRNOG00000001451	ENSRNOT00000001971	12:24367199-24438019	Fkbp6	2	1
ENSRNOG00000007490	ENSRNOT00000009973,ENSRNOT00000081825	5:48303366-48341642	Gabrr2	2	1
ENSRNOG00000015860	ENSRNOT00000021456	1:80063049-80073223	Gipr	2	1
ENSRNOG00000030018	ENSRNOT00000028058	15:35392162-35394792	Gzmc	2	1
ENSRNOG00000016286	ENSRNOT00000021895	1:40086470-40101840	Iyd	2	1
ENSRNOG00000060067	ENSRNOT00000081151,ENSRNOT00000088310	3:177389703-177392442	LOC102549636	2	1
ENSRNOG00000023960	ENSRNOT00000039569	18:60834743-60835739	LOC291543	2	1
ENSRNOG00000030580	ENSRNOT00000049046	X:137934484-137952150	LOC317588	2	1
ENSRNOG00000015168	ENSRNOT00000020345	1:94780650-94784451	LOC365238	2	1
ENSRNOG00000042660	ENSRNOT00000040498	8:127909147-127912860	LOC685081	2	1
ENSRNOG00000006588	ENSRNOT00000008803	6:56625650-56689238	Meox2	2	1
ENSRNOG00000047349	ENSRNOT00000072077	1:227670159-227680128	Ms4a6c	2	1
ENSRNOG00000032994	ENSRNOT00000044969	5:154112076-154159601	Myom3	2	1
ENSRNOG00000021000	ENSRNOT00000054835	1:221470674-221484217	Naaladl1	2	1
ENSRNOG00000016546	ENSRNOT00000022152	9:99745714-99746673	Olr1349	2	1
ENSRNOG00000047623	ENSRNOT00000045360	1:170932737-170933660	Olr219	2	1
ENSRNOG00000010531	ENSRNOT00000014084	5:150288126-150323063	Oprd1	2	1
ENSRNOG00000017367	ENSRNOT00000023319	1:51619875-51622942	Pabpc6	2	1
ENSRNOG00000042312	ENSRNOT00000064850	16:31349184-31390338	Palldl1	2	1
ENSRNOG00000008970	ENSRNOT00000045882	15:67555835-67645088	Pcdh17	2	1
ENSRNOG00000046962	ENSRNOT00000074354,ENSRNOT00000088317	10:109620980-109622745	Pde6g	2	1
ENSRNOG00000013532	ENSRNOT00000018227	14:86044969-86047162	Pgam2	2	1
ENSRNOG00000009971	ENSRNOT00000013528	4:84770375-84820887	Plekha8	2	1
ENSRNOG00000005054	ENSRNOT00000006704	6:108911705-108920767	Prox2	2	1
ENSRNOG00000007415	ENSRNOT00000010218	3:15560712-15582344	Ptgs1	2	1
ENSRNOG00000016331	ENSRNOT00000021855	1:195440312-195441253	RGD1561206	2	1
ENSRNOG00000038050	ENSRNOT00000057901	3:65672058-65673454	RGD1564319	2	1
ENSRNOG00000032924	ENSRNOT00000046038	6:93790241-93790528	Rn50_6_1033.1	2	1
ENSRNOG00000051073	ENSRNOT00000076494	X:115599716-115625360	Rn50_X_1141.3	2	1
ENSRNOG00000055098	ENSRNOT00000088838	1:43662162-43663521	Rn60_1_0437.1	2	1
ENSRNOG00000061938	ENSRNOT00000092251	13:70344647-70345587	Rn60_13_0704.1	2	1
ENSRNOG00000055485	ENSRNOT00000080128	X:77065461-77081039	Rn60_X_0771.2	2	1
ENSRNOG00000014641	ENSRNOT00000019660	10:14094754-14105308	Rpl3l	2	1
ENSRNOG00000024237	ENSRNOT00000034987,ENSRNOT00000082688	15:87704340-87820779	Scel	2	1
ENSRNOG00000010617	ENSRNOT00000017727	7:124501988-124620703	Scube1	2	1
ENSRNOG00000002238	ENSRNOT00000030074	11:68306659-68349238	Sema5b	2	1
ENSRNOG00000043194	ENSRNOT00000064863,ENSRNOT00000087012	5:131915382-131943132	Skint1	2	1
ENSRNOG00000025503	ENSRNOT00000038580	19:52119992-52139633	Slc38a8	2	1
ENSRNOG00000018229	ENSRNOT00000024581	5:167672145-167696348	Slc45a1	2	1
ENSRNOG00000009709	ENSRNOT00000012874,ENSRNOT00000076883	10:70484134-70506963	Slfn14	2	1
ENSRNOG00000059260	ENSRNOT00000077546	3:111837698-111873974	Sptbn5	2	1
ENSRNOG00000014590	ENSRNOT00000019597	1:173872736-174047572	Stk33	2	1
ENSRNOG00000032699	ENSRNOT00000068459	1:73734624-73753128	Ttyh1	2	1
ENSRNOG00000028345	ENSRNOT00000057657	2:155351525-155381839	Vom2r47	2	1
ENSRNOG00000008668	ENSRNOT00000011539	13:90943255-90951443	Vsig8	2	1
ENSRNOG00000021800	ENSRNOT00000058241	1:77967755-77992027	Zfp541	2	1
ENSRNOG00000025948	ENSRNOT00000035404	13:53088439-53108713	RGD1311892	2	1
ENSRNOG00000005287	ENSRNOT00000035826,ENSRNOT00000082152	6:128641214-128727374	Syne3	1.99917	0.999404
ENSRNOG00000019692	ENSRNOT00000026676	10:15164439-15166457	Metrn	1.99797	0.998535
ENSRNOG00000017194	ENSRNOT00000023132	5:135536413-135551990	Prdx1	1.99774	0.998367
ENSRNOG00000019922	ENSRNOT00000026965	19:58565576-58579265	Ntpcr	1.99669	0.997612
ENSRNOG00000011891	ENSRNOT00000015931	16:22326529-22350155	Atp6v1b2	1.99652	0.997485
ENSRNOG00000032902	ENSRNOT00000050213	10:40380388-40381886	Ybx1-ps3	1.99607	0.997165
ENSRNOG00000049633	ENSRNOT00000072452,ENSRNOT00000088326	13:109578074-109629482	Flvcr1	1.99574	0.996922
ENSRNOG00000007250	ENSRNOT00000050138	6:95984868-95998529	Six4	1.99529	0.996599
ENSRNOG00000010396	ENSRNOT00000056170,ENSRNOT00000082945	5:150787043-150913757	Eya3	1.99499	0.996383
ENSRNOG00000037220	ENSRNOT00000056238	10:112564256-112565146	Rpl5l1	1.99464	0.996126
ENSRNOG00000033038	ENSRNOT00000043517	1:248402980-248403399	LOC100361898	1.99424	0.995836
ENSRNOG00000008865	ENSRNOT00000011780	8:119821901-119889661	Stac	1.99393	0.995616
ENSRNOG00000058834	ENSRNOT00000089677,ENSRNOT00000090485	5:142405310-142407701	LOC103692471	1.99383	0.99554
ENSRNOG00000012579	ENSRNOT00000016840	10:65439102-65444001	Tlcd1	1.9937	0.99545
ENSRNOG00000020714	ENSRNOT00000041513	1:101293409-101323960	Trpm4	1.99148	0.993839
ENSRNOG00000016519	ENSRNOT00000022244	17:17987972-18028808	Kdm1b	1.99074	0.993305
ENSRNOG00000002214	ENSRNOT00000003026,ENSRNOT00000081600	14:7169519-7215025	Klhl8	1.98977	0.992602
ENSRNOG00000042389	ENSRNOT00000019911	2:251805392-251814957	Bcl10	1.98957	0.992454
ENSRNOG00000000823	ENSRNOT00000001092	20:27832932-27879759	Gcc2	1.98817	0.991444
ENSRNOG00000016322	ENSRNOT00000021864	5:156876706-156878486	Camk2n1	1.98747	0.990936
ENSRNOG00000006418	ENSRNOT00000008961,ENSRNOT00000067748	3:153210829-153250641	Samhd1	1.98711	0.990669
ENSRNOG00000025000	ENSRNOT00000031138,ENSRNOT00000077307	5:171262278-171294559	Cep104	1.98696	0.990565
ENSRNOG00000014879	ENSRNOT00000061747,ENSRNOT00000086247	6:10912383-11014278	Ttc7a	1.9866	0.990304
ENSRNOG00000012513	ENSRNOT00000017370,ENSRNOT00000076652	X:62836131-62903554	Pdk3	1.98632	0.990099
ENSRNOG00000004219	ENSRNOT00000005656	19:26184545-26188832	Dhps	1.98417	0.988536
ENSRNOG00000020010	ENSRNOT00000027129	1:198360627-198378934	Kctd13	1.9835	0.988047
ENSRNOG00000018815	ENSRNOT00000025629	1:192115966-192125989	Plk1	1.98289	0.987604
ENSRNOG00000011422	ENSRNOT00000015180	19:49495892-49499682	Atmin	1.98285	0.987575
ENSRNOG00000012684	ENSRNOT00000017006,ENSRNOT00000090755	1:263913854-263920962	Bloc1s2	1.98231	0.98718
ENSRNOG00000007372	ENSRNOT00000009993	8:2604962-2614631	Casp1	1.98201	0.986967
ENSRNOG00000028498	ENSRNOT00000024012	14:76989919-77023726	Wdr1	1.98191	0.986894
ENSRNOG00000011981	ENSRNOT00000016191	3:79884524-79892429	Slc39a13	1.98161	0.98667
ENSRNOG00000012473	ENSRNOT00000016730	9:65534704-65587251	Cflar	1.98149	0.986583
ENSRNOG00000046313	ENSRNOT00000073915	2:77586424-77632628	Basp1	1.98148	0.986579
ENSRNOG00000012207	ENSRNOT00000044452	9:37902303-38196273	Dst	1.98028	0.985701
ENSRNOG00000010342	ENSRNOT00000013905	2:93656946-93665939	Zfand1	1.97943	0.985083
ENSRNOG00000012944	ENSRNOT00000017972,ENSRNOT00000080721,ENSRNOT00000085378,ENSRNOT00000088523	5:160355833-160373778	Casp9	1.97932	0.985007
ENSRNOG00000023786	ENSRNOT00000015875	5:138319762-138336475	Ybx1	1.97782	0.983909
ENSRNOG00000014258	ENSRNOT00000019121	1:4637491-4653210	Rab32	1.97739	0.983599
ENSRNOG00000016638	ENSRNOT00000041789	5:172934990-172979986	Gnb1	1.97645	0.982909
ENSRNOG00000019980	ENSRNOT00000027088	19:59863421-59873411	Tomm20	1.9753	0.982072
ENSRNOG00000039544	ENSRNOT00000011994	X:15506724-15520712	Kcnd1	1.975	0.981853
ENSRNOG00000056024	ENSRNOT00000081072,ENSRNOT00000087382	8:76400341-76426503	Bnip2	1.97211	0.979738
ENSRNOG00000011752	ENSRNOT00000015802	2:185393441-185429630	Sh3d19	1.97204	0.97969
ENSRNOG00000019662	ENSRNOT00000063873,ENSRNOT00000078500	1:143661521-143703759	Tm6sf1	1.97101	0.978938
ENSRNOG00000015095	ENSRNOT00000020419	15:41870762-41890716	Spryd7	1.97083	0.978805
ENSRNOG00000005524	ENSRNOT00000007824	14:100364190-100372760	Pno1	1.97067	0.978687
ENSRNOG00000007879	ENSRNOT00000010596	X:138046494-138096669	Stk26	1.97037	0.978467
ENSRNOG00000014511	ENSRNOT00000019672	7:131330913-131336183	Alg10	1.97001	0.978206
ENSRNOG00000008513	ENSRNOT00000011351	4:22662216-22685474	Rn50_4_0227.1	1.96852	0.977114
ENSRNOG00000004471	ENSRNOT00000005943	7:123146249-123156558	Polr3h	1.96819	0.976869
ENSRNOG00000051420	ENSRNOT00000084452	3:175631881-175644988	Cables2	1.96815	0.976842
ENSRNOG00000016273	ENSRNOT00000022014	4:118160147-118166062	Fam136a	1.96792	0.976674
ENSRNOG00000013135	ENSRNOT00000017907,ENSRNOT00000081939	4:10631073-10702386	Ptpn12	1.96766	0.976481
ENSRNOG00000018630	ENSRNOT00000050443	4:157676595-157679962	Gapdh	1.96568	0.975031
ENSRNOG00000007804	ENSRNOT00000010375,ENSRNOT00000078680	4:33890349-33943211	C1galt1	1.96486	0.974429
ENSRNOG00000018938	ENSRNOT00000025623	17:60537935-60549750	Mkx	1.96453	0.974182
ENSRNOG00000030214	ENSRNOT00000041674	10:2074995-2075348	RGD1562055	1.96341	0.973365
ENSRNOG00000018158	ENSRNOT00000068457	1:47162394-47202549	Tmem181	1.96225	0.972507
ENSRNOG00000009236	ENSRNOT00000013272	4:155709613-155724790	Necap1	1.96174	0.972132
ENSRNOG00000007349	ENSRNOT00000065188	14:84876781-84913617	Ascc2	1.96171	0.972112
ENSRNOG00000021104	ENSRNOT00000028656	1:101900733-101903910	Emp3	1.96101	0.9716
ENSRNOG00000018999	ENSRNOT00000033017,ENSRNOT00000079742	17:1703943-1797750	Cdc14b	1.96025	0.971037
ENSRNOG00000047185	ENSRNOT00000071922	5:147796662-147803851	Eif3i	1.9602	0.970998
ENSRNOG00000030628	ENSRNOT00000049048	10:56271257-56276764	Eif4a1	1.95894	0.970073
ENSRNOG00000051150	ENSRNOT00000076865	10:89199880-89209393	Cntd1	1.95833	0.969626
ENSRNOG00000055760	ENSRNOT00000081452	2:145936827-145937813	Eif3i-ps1	1.95821	0.969533
ENSRNOG00000000975	ENSRNOT00000001290	12:2054680-2068682	Mcoln1	1.95784	0.969264
ENSRNOG00000017741	ENSRNOT00000023892,ENSRNOT00000082669	17:76387031-76410294	Nudt5	1.95767	0.969136
ENSRNOG00000051339	ENSRNOT00000076603	X:73774326-73775072	Rn50_X_0746.4	1.95745	0.968973
ENSRNOG00000060367	ENSRNOT00000086841	8:79159370-79279962	Rfx7	1.95734	0.968892
ENSRNOG00000027079	ENSRNOT00000033151,ENSRNOT00000034495	5:17633766-17663589	Impad1	1.95557	0.967588
ENSRNOG00000036663	ENSRNOT00000054919	10:110469290-110518848	Foxk2	1.95513	0.967265
ENSRNOG00000022623	ENSRNOT00000037710	7:124472758-124491004	Ttll12	1.95506	0.967216
ENSRNOG00000039487	ENSRNOT00000060519	15:28439317-28439694	LOC690384	1.95455	0.966833
ENSRNOG00000004577	ENSRNOT00000042735,ENSRNOT00000082071	6:963907-1004001	Fez2	1.95271	0.965477
ENSRNOG00000013987	ENSRNOT00000068197,ENSRNOT00000077146	7:12471824-12518654	Sbno2	1.9527	0.965468
ENSRNOG00000004481	ENSRNOT00000005961	13:95913426-95943761	Adss	1.95086	0.964112
ENSRNOG00000048961	ENSRNOT00000070957	4:180232382-180234804	Bhlhe41	1.95	0.963474
ENSRNOG00000014986	ENSRNOT00000055572	5:166156033-166259069	Ube4b	1.9495	0.963103
ENSRNOG00000048256	ENSRNOT00000071580	2:184941700-184993341	Fam160a1	1.94915	0.962847
ENSRNOG00000010996	ENSRNOT00000014650	14:20960052-20992753	Mob1b	1.94831	0.962221
ENSRNOG00000026248	ENSRNOT00000030228	17:78921793-78962476	Nmt2	1.94682	0.961121
ENSRNOG00000021628	ENSRNOT00000006860	6:98599723-98606109	Wdr89	1.94591	0.960442
ENSRNOG00000013388	ENSRNOT00000017967	9:61066175-61134963	Pgap1	1.94404	0.959059
ENSRNOG00000016410	ENSRNOT00000022134,ENSRNOT00000076622,ENSRNOT00000091320	17:9834242-9837303	Prelid1	1.94297	0.958262
ENSRNOG00000007040	ENSRNOT00000009398	13:52124635-52136127	Timm17a	1.94221	0.957699
ENSRNOG00000014277	ENSRNOT00000019175,ENSRNOT00000081660	1:104106245-104145044	Zdhhc13	1.94108	0.956857
ENSRNOG00000014160	ENSRNOT00000019531,ENSRNOT00000076422,ENSRNOT00000076684	1:48025663-48033396	Tcp1	1.94093	0.956748
ENSRNOG00000050819	ENSRNOT00000072387	10:106856097-106864413	Birc5	1.94078	0.95664
ENSRNOG00000013526	ENSRNOT00000018101	4:148769096-148803988	Rassf4	1.94	0.956057
ENSRNOG00000020465	ENSRNOT00000027759	15:34470796-34479741	Ripk3	1.9396	0.955756
ENSRNOG00000022082	ENSRNOT00000036247	4:117800628-117814658	Dusp11	1.93923	0.955484
[truncated: 12,363 more rows]
