# Supplementary material for: Copper bioavailability is a KRAS-specific vulnerability in colorectal cancer
Source: Nat Commun. 2020 Jul 24;11:3701. doi: 10.1038/s41467-020-17549-y (PMC7381612; doi:10.1038/s41467-020-17549-y)
Supplement: Supplementary file 5 — Supplementary Data 2 [file 41467_2020_17549_MOESM5_ESM.xlsx]

## Sheet: CSB
Aubert et al.	Copper bioavailability is a KRAS-specific vulnerability in colorectal cancer
Supplementary Data 2: Surfaceome of IEC-6 ±KRASG12V analyzed by Cell Surface Biotinylation (CSB) or Cell Surface Capture (CSC). List of up- and downregulated cell-surface proteins expressed as Log2 (FC KRAS/Control). Only proteins identified with a false discovery rate (FDR) < 0.5 were considered for analysis, and statistical significance was determined using unpaired one-tailed Student’s t test,…
Accession	Description	Gene	Coverage (%)	#Peptides	#Unique	Fold-Change_(KRAS/Control)	LOG2(FC)	p-value
Q9Z1Y3	Cadherin-2	CDH2	23	17	17	#DIV/0!	15	5.33305e-05
D3ZDA6	Protein Sdk2	SDK2	26	40	40	#DIV/0!	15	8.70969e-05
D3ZE75	Protein Lrp8	LRP8	8	7	6	#DIV/0!	15	9.4446e-05
O35764	Neuronal pentraxin receptor	NPTXR	7	3	3	#DIV/0!	15	0.000177919
Q80WE6	Tumor necrosis factor ligand superfamily member 9	TNFSF9	15	3	3	#DIV/0!	15	0.000260009
G3V7D8	Toll-like receptor 4	TLR4	2	2	2	#DIV/0!	15	0.00051592
P58366	Progressive ankylosis protein homolog	ANKH	7	4	4	#DIV/0!	15	0.00279991
A0A0G2K0I6	Protein Cdh5	CDH5	15	9	9	#DIV/0!	15	0.00364833
Q6MG19	Discoidin domain receptor family member 1	DDR1	19	15	1	#DIV/0!	15	0.00390157
P07897	Aggrecan core protein	ACAN	8	15	15	#DIV/0!	15	0.00637236
Q9Z1J7	Amino acid transporter	SLC1A5	11	5	5	#DIV/0!	15	0.00786457
A0A0G2K1L0	Tenascin	TNC	3	5	5	#DIV/0!	15	0.0126588
P19637	Tissue-type plasminogen activator	PLAT	4	2	2	#DIV/0!	15	0.0142077
F1M7W0	Ephrin type-A receptor 5	EPHA5	11	11	8	#DIV/0!	15	0.0271195
Q63258	Integrin alpha-7	ITGA7	5	5	4	#DIV/0!	15	0.0338712
Q80WA5	Sodium myo-inositol transporter 1	SLC5A3	3	2	2	#DIV/0!	15	0.0586674
Q62913	CD44i (Fragment)	CD44I	8	6	2	#DIV/0!	15	0.0653868
B1WC21	Fibulin-1	FBLN1	9	4	1	#DIV/0!	15	0.0677016
Q9WTW8	Solute carrier family 23 member 2	SLC23A2	4	2	2	#DIV/0!	15	0.084997
H9KVF0	Urea transporter 1	SLC14A1	9	5	5	#DIV/0!	15	0.092714
A0A0G2K0H3	Protein Lrp6	LRP6	4	5	5	#DIV/0!	15	0.110787
D3ZFD3	RCG46903	DYNAP	17	2	2	#DIV/0!	15	0.11361
D3ZEK7	Protein Steap1	STEAP1	5	2	2	#DIV/0!	15	0.115271
P07314	Gamma-glutamyltranspeptidase 1	GGT1	30	16	15	5315.32	12.3759	0.000236133
Q9JLS4	Secreted frizzled-related protein 4	SFRP4	9	2	2	873.91	9.77134	0.183771
A0A0G2K470	Protein Itga2	ITGA2	19	19	19	409.24	8.6768	0.0326386
A0A0G2JST1	Protein Adgrg6	ADGRG6	9	9	8	78.2207	6.28948	0.0160321
P11167	Solute carrier family 2 facilitated glucose transporter member 1	SLC2A1	11	5	5	35.6757	5.15687	0.010149
A0A0G2K6T9	Protein Pcdh1	PCDH1	24	27	26	31.7813	4.99011	0.0147563
A0A0H2UI26	Metalloreductase STEAP3	STEAP3	24	9	9	29.7916	4.89683	0.00196808
A0A0G2K457	Protein Pla2r1	PLA2R1	23	28	28	28.5646	4.83616	0.0119065
O88775	Embigin	EMB	36	12	12	24.2095	4.5975	0.00059669
A0A0G2K7L2	Protein Igsf3	IGSF3	23	22	22	23.2232	4.5375	0.0101592
F1LQC5	Receptor protein serine/threonine kinase	BMPR2	5	4	4	20.9479	4.38873	0.109868
P13838	Leukosialin	SPN	10	3	3	19.9527	4.31851	0.00311922
F1M0J3	Anion exchange protein	SLC4A7	27	31	27	17.7708	4.15143	0.0151797
B3SVE7	Neuroprotective protein 10	MFAP3	24	8	8	17.3206	4.11442	0.00434109
P26051	CD44 antigen	CD44	29	18	14	16.7637	4.06727	0.000767206
P49651	P2Y purinoceptor 1	P2RY1	12	4	4	16.6138	4.05431	0.0141702
G3V667	Integrin alpha 6 isoform CRA_a	ITGA6	42	38	37	16.5695	4.05046	0.00168165
P55280	Cadherin-6	CDH6	9	6	6	16.5057	4.04489	0.031299
O35276	Neuropilin-2	NRP2	30	22	22	15.7261	3.97509	0.0289022
Q68HB7	Protocadherin 7b	PCDH7	31	30	30	14.3316	3.84113	0.00840655
Q95571	RT1.A(U) alpha chain (Fragment)	RT1.A(U)	42	15	3	12.3746	3.62931	0.00698912
A0A0G2JUT1	Protein Cadm1	CADM1	39	11	11	12.2526	3.61502	0.00292698
Q4V7D9	Acid sphingomyelinase-like phosphodiesterase 3b	SMPDL3B	23	10	10	12.2023	3.60908	0.00341898
P97607	Protein jagged-2 (Fragment)	JAG2	5	5	4	11.6771	3.54561	0.01596
O54698	Equilibrative nucleoside transporter 1	SLC29A1	13	6	6	10.9831	3.45721	0.00937702
Q9WTN5	Two pore calcium channel protein 1	TPCN1	3	3	3	8.68381	3.11833	0.012292
G3V7Z4	Glia-derived nexin	SERPINE2	30	12	12	8.20763	3.03697	0.0028435
P47820	Angiotensin-converting enzyme	ACE	15	19	19	7.88889	2.97982	0.00160711
Q9QZK5	Serine protease HTRA1	HTRA1	43	19	19	7.57274	2.92082	0.00553871
F1MAP4	Protein Megf10	MEGF10	6	6	6	7.54472	2.91547	0.00577518
Q5U308	Volume-regulated anion channel subunit LRRC8D	LRRC8D	5	3	3	7.08	2.82375	0.00792821
Q5XI36	CD97 molecule	ADGRE5	8	6	6	6.91246	2.7892	0.0169246
M0R6Z6	Urokinase plasminogen activator surface receptor	PLAUR	11	3	2	6.31717	2.65928	0.0634863
D3ZQM3	Integrin alpha 3 variant B	ITGA3	31	40	37	5.35262	2.42024	0.00734993
Q9JM15	Sodium-coupled neutral amino acid transporter 1	SLC38A1	8	4	4	5.1355	2.36051	0.0263407
P04764	Alpha-enolase	ENO1	22	7	5	5.12213	2.35674	0.000338957
P0C588	Metal transporter CNNM4	CNNM4	11	8	7	5.09408	2.34882	0.00297149
Q6IN14	Tetraspanin	CD82	15	4	4	5.02077	2.32791	0.0040255
D3ZTV3	Leucine-rich repeat transmembrane protein FLRT2	FLRT2	13	7	7	5.01365	2.32586	0.00920734
Q63621	Interleukin-1 receptor accessory protein	IL1RAP	18	10	9	4.9359	2.30331	0.00106482
D4A740	Protein Il17ra	IL17RA	7	5	5	4.80251	2.26379	0.00675274
D4A9J3	Protein Sema4c	SEMA4C	3	2	2	4.62155	2.20838	0.110548
D3ZBN3	Eph receptor A2 (Predicted)	EPHA2	44	47	42	4.5191	2.17604	0.00549734
P35952	Low-density lipoprotein receptor	LDLR	32	29	28	4.13105	2.04651	0.00400618
Q924C3	Ectonucleotide pyrophosphatase/phosphodiesterase family member 1	ENPP1	41	34	34	4.034	2.01221	0.00134127
Q8CG09	Multidrug resistance-associated protein 1	ABCC1	18	25	24	3.71293	1.89256	0.0612081
Q9QYP1	Low-density lipoprotein receptor-related protein 4	LRP4	1	2	2	3.69679	1.88627	0.137111
P70490	Lactadherin	MFGE8	52	23	23	3.68155	1.88031	0.0408328
A0A0G2JSK5	Integrin beta 1 (Fibronectin receptor beta)	ITGB1	43	45	45	3.28217	1.71465	0.006647
Q5M7W6	Protein ITFG3	ITFG3	13	8	7	3.24461	1.69805	0.0152475
Q68FQ2	Junctional adhesion molecule C	JAM3	22	6	6	3.08555	1.62553	0.270974
D3ZZ19	Protein Tmem2	TMEM2	9	11	11	2.91716	1.54456	0.00257109
G3V671	CD80 antigen isoform CRA_a	CD80	18	7	7	2.90783	1.53994	0.15753
Q9ES72	Protein CYR61	CYR61	40	14	14	2.83964	1.50571	0.0110197
Q00IM8	Anthrax toxin receptor 2 (Fragment)	ANTXR2	36	15	14	2.74784	1.4583	0.0129568
Q5U324	Coagulation factor II (Thrombin) receptor	F2R	10	3	3	2.7408	1.4546	0.103045
Q9QZG1	Solute carrier family 22 member 23	SLC22A23	9	5	5	2.64259	1.40195	0.0109725
Q9R1E9	Connective tissue growth factor	CTGF	45	15	15	2.61285	1.38562	0.0484378
P07151	Beta-2-microglobulin	B2M	22	3	3	2.56351	1.35812	0.0705027
P42533	Tissue factor	F3	12	3	3	2.5045	1.32453	0.00152326
P15127	Insulin receptor	INSR	11	15	13	2.48358	1.31242	0.00755134
P18614	Integrin alpha-1	ITGA1	22	28	27	2.43953	1.2866	0.066168
Q31267	MHC class I RT1.E	RT1-E	20	8	2	2.41589	1.27256	0.209657
B2RYL3	Protein Tmem119	TMEM119	34	9	9	2.36164	1.23979	0.00776858
Q58GH6	Disintegrin and metalloproteinase domain-containing protein 9	ADAM9	22	16	16	2.35113	1.23335	0.00421181
Q9JHE5	Sodium-coupled neutral amino acid transporter 2	SLC38A2	10	3	3	2.26662	1.18054	0.112718
B0BNL7	Protein Rell1	RELL1	35	10	10	2.23774	1.16204	0.0108565
Q8JZQ0	Macrophage colony-stimulating factor 1	CSF1	11	5	5	2.19391	1.1335	0.0640827
A0A0G2K1E2	Integrin alpha 5 (Mapped)	ITGA5	21	20	20	2.19128	1.13177	0.00346256
Q06175	Proheparin-binding EGF-like growth factor	HBEGF	33	7	7	2.11625	1.08151	0.00498276
Q9QWJ9	Neuropilin-1	NRP1	7	5	5	2.06522	1.04629	0.18082
Q63377	Sodium/potassium-transporting ATPase subunit beta-3	ATP1B3	52	18	18	2.05422	1.03859	0.00528753
Q08463	Frizzled-1	FZD1	6	4	2	2	1	0.106179
E9PTX9	Protein Slc12a2	SLC12A2	29	28	27	1.92337	0.943636	0.148153
Q63135	Complement component receptor 1-like protein	CR1L	34	17	17	1.8688	0.902116	0.0103819
Q5RJZ3	Tetraspanin (Fragment)	TSPAN6	22	4	4	1.86591	0.899876	0.0113709
D3ZWP6	Protein Plxna2	PLXNA2	7	13	7	1.81807	0.862406	0.123665
Q498T9	Volume-regulated anion channel subunit LRRC8C	LRRC8C	19	13	13	1.77111	0.824654	0.0194573
Q8R5M3	Leucine-rich repeat-containing protein 15	LRRC15	4	2	2	1.75241	0.809338	0.0993281
P53987	Monocarboxylate transporter 1	SLC16A1	12	6	6	1.71727	0.780114	0.0720731
P30823	High affinity cationic amino acid transporter 1	SLC7A1	14	7	7	1.64332	0.716609	0.059198
A0A0G2KB26	Matrix-remodeling-associated protein 8	MXRA8	48	20	20	1.64244	0.715841	0.0331773
P97546	Neuroplastin	NPTN	16	5	5	1.64167	0.715161	0.0780529
P24062	Insulin-like growth factor 1 receptor	IGF1R	20	27	25	1.6402	0.713876	0.0785545
Q9QXQ7	Protein Wnt-5a	WNT5A	25	8	8	1.61867	0.694806	0.10582
A0A0G2KA71	Protein Pvrl2	PVRL2	40	15	4	1.60485	0.682436	0.34722
Q9JJP0	Sodium-dependent phosphate transporter 1	SLC20A1	16	14	12	1.5986	0.676813	0.154213
P06687	Sodium/potassium-transporting ATPase subunit alpha-3	ATP1A3	13	13	1	1.57218	0.652762	0.180168
Q9Z0L9	Decay accelarating factor 1 isoform CRA_c	CD55	7	3	3	1.56735	0.648326	0.202325
F1LNL3	Protein Abca1	ABCA1	5	10	10	1.55351	0.635533	0.103351
Q0KL00	Piezo-type mechanosensitive ion channel component 1	PIEZO1	5	10	10	1.53942	0.622386	0.23366
Q9QYW5	Epithelial membrane protein 3	EMP3	9	2	2	1.5034	0.58823	0.138163
Q8CIN2	Receptor-like protein tyrosine phosphatase gamma B-type isoform	RECEPTOR-LIKE PROTEIN TYROSINE PHOSPHATASE GAMMA B-TYPE ISOFORM	11	13	13	1.48952	0.574844	0.0884593
Q9R1E1	Tumor-associated glycoprotein E4	PVR	37	13	13	1.47305	0.55881	0.0607668
Q6AYT8	Myelin protein zero-like protein 1	MPZL1	25	6	6	1.4628	0.54873	0.169391
P81155	Voltage-dependent anion-selective channel protein 2	VDAC2	22	5	5	1.46092	0.546879	0.153909
G3V679	Transferrin receptor protein 1	TFRC	39	27	26	1.44597	0.532034	0.202213
D4A5C0	Protein Pvrl3	PVRL3	12	7	7	1.43961	0.525682	0.275981
Q8K5A9	Death domain-containing membrane protein NRADD	NRADD	50	8	7	1.40138	0.486843	0.0502921
P80201	Activin receptor type-1	ACVR1	4	2	2	1.38732	0.472305	0.215778
Q4TU93	C-type mannose receptor 2	MRC2	25	35	35	1.37586	0.460336	0.0863868
A0A0G2K8V0	Protein Ptprm	PTPRM	16	19	17	1.37409	0.458477	0.115938
A0A0G2JXB1	Galectin	LGALS3	10	2	2	1.35734	0.440786	0.259311
Q6QMG5	Multidrug resistance-associated protein 4 splice variant	ABCC4	4	5	4	1.34074	0.423026	0.4227
D4AEK3	Protein Crim1	CRIM1	7	7	7	1.33891	0.421056	0.260668
D4AC70	Protein Col8a1	COL8A1	4	3	2	1.31695	0.397196	0.30503
P14668	Annexin A5	ANXA5	17	6	6	1.27732	0.353121	0.232419
Q6AXS5	Plasminogen activator inhibitor 1 RNA-binding protein	SERBP1	14	4	4	1.16692	0.222707	0.430205
P06685	Sodium/potassium-transporting ATPase subunit alpha-1	ATP1A1	28	32	18	1.15856	0.212338	0.317415
P97829	Leukocyte surface antigen CD47	CD47	9	2	2	1.14411	0.194227	0.366653
Q6GT74	Basigin	BSG	43	13	13	1.12203	0.166116	0.256251
Q63632	Solute carrier family 12 member 4	SLC12A4	19	21	12	1.07553	0.10505	0.370679
D3ZZM0	Zinc transporter ZIP14	SLC39A14	17	5	5	1.07509	0.104462	0.303781
Q8CGU6	Nicastrin	NCSTN	7	5	5	1.07288	0.101489	0.388191
P14046	Alpha-1-inhibitor 3	A1I3	3	4	3	1.04786	0.0674522	0.478252
D4ACN7	Protein Myof	MYOF	28	47	45	1.03904	0.0552536	0.442893
O88923	Adhesion G protein-coupled receptor L2	ADGRL2	21	24	23	1.02572	0.0366372	0.469597
I6LBX3	Protocadherin gamma a5	PCDHGA5	6	3	1	1.02513	0.0358134	0.487519
D3ZQN7	Protein Lamb1	LAMB1	5	8	8	1.01342	0.0192277	0.489502
Q00918	Latent-transforming growth factor beta-binding protein 1	LTBP1	6	9	9	1.00321	0.00461909	0.496284
A0A0G2JWB6	Protein Pxdn	PXDN	4	5	4	0.995833	-0.00602379	0.49652
G3V9W9	Protein Fat1	FAT1	22	87	86	0.959418	-0.0597685	0.470526
Q63016	Large neutral amino acids transporter small subunit 1	SLC7A5	12	7	7	0.952596	-0.0700637	0.392016
P26431	Sodium/hydrogen exchanger 1	SLC9A1	11	7	7	0.925532	-0.111645	0.330263
Q09073	ADP/ATP translocase 2	SLC25A5	22	8	4	0.911181	-0.134191	0.392441
Q64605	Receptor-type tyrosine-protein phosphatase S	PTPRS	6	10	7	0.909302	-0.137168	0.404996
Q5RK27	Solute carrier family 12 member 7	SLC12A7	18	20	15	0.90539	-0.143389	0.459962
Q63722	Protein jagged-1	JAG1	13	13	12	0.902297	-0.148326	0.371815
P27274	CD59 glycoprotein	CD59	14	2	2	0.901249	-0.150003	0.406942
Q9Z2L0	Voltage-dependent anion-selective channel protein 1	VDAC1	16	3	3	0.888179	-0.171078	0.398583
D4A517	Zinc transporter ZIP10	SLC39A10	15	9	9	0.876	-0.190997	0.270291
Q794F9	4F2 cell-surface antigen heavy chain	SLC3A2	49	29	29	0.874187	-0.193987	0.191449
Q4V887	Zinc transporter ZIP6	SLC39A6	10	7	7	0.872187	-0.197291	0.185141
Q6AY58	B-cell receptor-associated protein 31	BCAP31	7	2	1	0.872041	-0.197532	0.340864
F1M8K0	Protein Dag1	DAG1	22	20	20	0.868251	-0.203817	0.216867
Q6IMZ3	Annexin	ANXA6	17	10	10	0.856542	-0.223405	0.384657
A0A0G2JVZ6	Protein Itgav	ITGAV	38	36	36	0.833333	-0.263034	0.188549
D4ADC7	Protein Adgra2	ADGRA2	10	13	11	0.824074	-0.279154	0.351054
Q5PQV5	Trophoblast glycoprotein	TPBG	29	11	11	0.819383	-0.28739	0.160538
Q63691	Monocyte differentiation antigen CD14	CD14	23	6	6	0.770903	-0.375379	0.0604455
I6LBX8	Protocadherin gamma c3	PCDHGC3	19	15	13	0.764175	-0.388025	0.123553
O54699	Equilibrative nucleoside transporter 2	SLC29A2	4	2	2	0.759806	-0.396297	0.153362
Q5XI77	Annexin	ANXA11	6	2	2	0.752769	-0.409722	0.400934
B1WC09	Discoidin domain receptor tyrosine kinase 2	DDR2	15	11	11	0.737125	-0.440018	0.162996
A0A0G2K1M7	Anoctamin	ANO6	16	15	15	0.73055	-0.452945	0.188348
P01026	Complement C3	C3	2	3	3	0.720087	-0.473757	0.306799
P10111	Peptidyl-prolyl cis-trans isomerase A	PPIA	42	5	5	0.717264	-0.479423	0.0900681
A5I9F0	Protein Ptprk	PTPRK	20	23	21	0.700954	-0.512609	0.154634
Q05962	ADP/ATP translocase 1	SLC25A4	18	6	2	0.686364	-0.542955	0.136413
Q07936	Annexin A2	ANXA2	49	18	18	0.653122	-0.614575	0.149127
Q6X936	Kin of IRRE-like protein 1	KIRREL	34	22	22	0.65	-0.621488	0.109454
P11507	Sarcoplasmic/endoplasmic reticulum calcium ATPase 2	ATP2A2	9	7	7	0.643815	-0.635282	0.0798522
B4F7A5	Cd99 protein	CD99	32	4	4	0.619633	-0.690515	0.054021
G3V674	Claudin domain containing 1 isoform CRA_b	CLDND1	11	3	3	0.61411	-0.703431	0.211422
H9BFG4	Interleukin-6 receptor subunit beta	IL6ST	12	10	10	0.597893	-0.742041	0.100806
P08592	Amyloid beta A4 protein	APP	27	17	16	0.590744	-0.759396	0.0271481
D3ZDX5	Protein Plxnb1	PLXNB1	10	17	17	0.588493	-0.764902	0.037579
F1MAN8	Laminin alpha 5 isoform CRA_a	LAMA5	11	32	32	0.587707	-0.766831	0.083187
F1MAA7	Protein Lamc1	LAMC1	17	24	24	0.58613	-0.770706	0.0767468
P04937	Fibronectin	FN1	14	25	25	0.581152	-0.783013	0.0712096
A0A0G2JSH5	Serum albumin	ALB	9	6	6	0.578907	-0.788597	0.130171
P26260	Syndecan-1	SDC1	11	6	6	0.577444	-0.792248	0.0473098
P23347	Anion exchange protein 2	SLC4A2	3	3	3	0.577256	-0.792718	0.239175
Q66HJ7	Receptor-type tyrosine-protein phosphatase	PTPRA	33	20	18	0.575969	-0.795936	0.0557841
A0A0G2K562	Disintegrin and metalloproteinase domain-containing protein 10	ADAM10	26	14	14	0.575063	-0.798209	0.0147931
Q63083	Nucleobindin-1	NUCB1	5	2	2	0.574452	-0.799742	0.1897
Q9JHY1	Junctional adhesion molecule A	F11R	31	7	7	0.570707	-0.809178	0.0209797
D3Z981	Protein Plxna1	PLXNA1	31	48	41	0.5669	-0.818835	0.146139
P05371	Clusterin	CLU	9	3	3	0.558237	-0.841051	0.269418
Q6MG61	Chloride intracellular channel protein 1	CLIC1	23	4	4	0.552545	-0.855837	0.159618
O70156	Oxidized low-density lipoprotein receptor 1	OLR1	13	3	3	0.549215	-0.864556	0.221638
Q6P7B6	Ephrin B1	EFNB1	26	6	5	0.540832	-0.886747	0.0676448
D3ZBQ5	Protein Scarf2	SCARF2	21	15	15	0.536581	-0.898132	0.035033
P06494	Receptor tyrosine-protein kinase erbB-2	ERBB2	13	13	12	0.533667	-0.905988	0.0355934
D4ABJ4	Protein Reck	RECK	19	15	15	0.527756	-0.922057	0.00402852
D3ZNY8	Protein Ror2	ROR2	11	9	8	0.525175	-0.92913	0.00306621
A0A0F7R5I4	Amino acid transporter	RATASCT1	27	14	14	0.522244	-0.937205	0.00893126
Q9Z1K9	Disintegrin and metalloproteinase domain-containing protein 17	ADAM17	15	11	11	0.515508	-0.955933	0.0282325
R9PXY7	Sodium/calcium exchanger 1	SLC8A1	5	4	4	0.512243	-0.9651	0.242416
D3ZQ57	Plexin B2	PLXNB2	37	59	58	0.511857	-0.966187	0.00172596
Q10739	Matrix metalloproteinase-14	MMP14	19	11	11	0.501878	-0.994591	0.00790289
Q91ZV2	Discoidin CUB and LCCL domain-containing protein 2	DCBLD2	21	11	11	0.497189	-1.00813	0.0155875
Q71SA3	Thrombospondin-1	THBS1	22	21	21	0.49375	-1.01815	0.0934127
Q62786	Prostaglandin F2 receptor negative regulator	PTGFRN	39	34	34	0.488115	-1.03471	0.0272576
D3ZFH5	Protein Itih2	ITIH2	7	4	4	0.476754	-1.06868	0.224992
Q99N02	Solute carrier organic anion transporter family member 3A1	SLCO3A1	4	2	2	0.476667	-1.06895	0.264183
P11517	Hemoglobin subunit beta-2	HEMOGLOBIN SUBUNIT BETA-2	13	2	2	0.47652	-1.06939	0.050951
F1LNE2	Netrin receptor UNC5B	UNC5B	40	32	31	0.473792	-1.07768	0.0129719
F1LPV2	Very low-density lipoprotein receptor	VLDLR	7	7	7	0.471807	-1.08373	0.00418759
I6LBX7	Protocadherin gamma b8	PCDHGB8	9	7	3	0.470884	-1.08656	0.0292806
B1H234	Leucine-rich repeat transmembrane protein FLRT3	FLRT3	37	21	20	0.466667	-1.09954	0.000590717
P17475	Alpha-1-antiproteinase	SERPINA1	5	3	3	0.459743	-1.1211	0.293804
E9PSY0	Protein Axl	AXL	31	22	21	0.459132	-1.12302	0.00747409
P06238	Alpha-2-macroglobulin	A2M	5	5	4	0.453827	-1.13979	0.113372
P97629	Leucyl-cystinyl aminopeptidase	LNPEP	17	15	14	0.450742	-1.14963	0.023303
D3ZH39	Eph receptor B3 (Predicted)	EPHB3	30	29	22	0.443599	-1.17267	0.0096113
D3ZBX7	V-set and immunoglobulin domain-containing protein 10	VSIG10	8	5	5	0.440406	-1.18309	0.0295105
Q642B0	Glypican 4	GPC4	17	7	5	0.425906	-1.23139	3.60111e-05
B1WC79	Thrombospondin type-1 domain-containing protein 1	THSD1	6	4	4	0.425178	-1.23386	0.178038
P24090	Alpha-2-HS-glycoprotein	AHSG	4	2	2	0.424018	-1.2378	0.132146
Q63081	Protein disulfide-isomerase A6	PDIA6	33	12	12	0.418482	-1.25676	0.0995039
A0A0G2JY11	Tetraspanin	TSPAN9	11	2	2	0.416749	-1.26275	0.0686462
Q6IN10	Endothelin converting enzyme 1	ECE1	27	20	20	0.412184	-1.27864	0.14839
Q9JK41	High affinity copper uptake protein 1	SLC31A1	20	4	4	0.401376	-1.31697	0.0139207
Q63041	Alpha-1-macroglobulin	A1M	1	2	1	0.399114	-1.32513	0.127452
P41740	Atrial natriuretic peptide receptor 3	NPR3	24	14	13	0.39669	-1.33392	0.0498372
G3V928	Protein Lrp1	LRP1	35	135	134	0.392995	-1.34742	0.00224555
A0A0G2JY48	Protein Ephb2	EPHB2	8	7	4	0.39185	-1.35163	0.166076
M0RDA4	Protein Ephb4	EPHB4	32	27	22	0.388228	-1.36502	0.0262604
Q6P9V1	Tetraspanin	CD81	25	3	3	0.387177	-1.36893	0.0123101
G3V852	Protein Tln1	TLN1	18	35	31	0.385112	-1.37665	0.00139051
Q9ES58	Cell surface glycoprotein CD200 receptor 1	CD200R1	24	5	5	0.38125	-1.39119	0.0469607
P13599	IgG receptor FcRn large subunit p51	FCGRT	8	4	4	0.37577	-1.41208	0.00656701
Q9QUM8	Bile acid sensitive methotrexate carrier 1	SLC19A1	9	2	2	0.348654	-1.52013	0.159846
P28572	Sodium- and chloride-dependent glycine transporter 1	SLC6A9	4	2	2	0.346394	-1.52952	0.0179943
B2RYF6	Cleft lip and palate associated transmembrane protein 1	CLPTM1	2	2	2	0.34386	-1.54011	0.143107
Q66H28	Transmembrane protein 206	TMEM206	5	2	2	0.338716	-1.56185	0.0537424
F1LMI3	Cadherin 3 type 1 P-cadherin (Placental)	CDH3	31	18	17	0.321872	-1.63544	0.00536828
Q6IRJ7	Annexin	ANXA7	19	8	8	0.320587	-1.64121	0.0237468
P02454	Collagen alpha-1(I) chain	COL1A1	15	19	19	0.31164	-1.68205	0.017142
P97603	Neogenin (Fragment)	NEO1	32	35	34	0.307018	-1.70361	7.73106e-05
F1LV44	Protein Tenm3	TENM3	6	13	11	0.301527	-1.72964	0.153821
D4A105	Protein Tmem63b	TMEM63B	3	2	2	0.296844	-1.75222	0.0155584
Q64604	Receptor-type tyrosine-protein phosphatase F	PTPRF	17	25	1	0.293687	-1.76765	0.00103576
D4ACK7	Protein Cnnm3	CNNM3	12	9	8	0.291118	-1.78032	0.0315955
P31643	Sodium- and chloride-dependent taurine transporter	SLC6A6	16	12	12	0.289621	-1.78776	0.000760276
Q9QZA6	CD151 antigen	CD151	22	6	6	0.282215	-1.82513	0.157201
Q63645	Proteinase-activated receptor 2	F2RL1	6	2	2	0.280235	-1.83529	0.168032
D4AA77	Plexin D1 (Predicted)	PLXND1	2	3	3	0.277556	-1.84915	0.0398806
Q9JJM4	Betacellulin	BTC	24	3	3	0.269928	-1.88936	0.137177
Q7TPB4	CD276 antigen	CD276	28	7	7	0.259444	-1.9465	0.00976501
F8WFG6	Scavenger receptor class B member 1	SCARB1	4	2	2	0.255651	-1.96775	0.0325828
Q0H8B9	C-type lectin domain family 2 member D11	CLEC2D11	27	5	5	0.235545	-2.08593	0.0118766
P18418	Calreticulin	CALR	40	12	12	0.234717	-2.09101	0.128209
B0BN23	Tetraspanin	TSPAN15	27	5	5	0.224525	-2.15505	0.00412969
B4F795	Choline transporter-like protein 2	SLC44A2	19	14	14	0.210996	-2.24471	0.000264052
B5DEG9	Pear1 protein	PEAR1	5	6	5	0.207391	-2.26957	0.135809
D4ACX8	Protocadherin-16	DCHS1	10	24	24	0.205236	-2.28465	0.0550176
D3Z9W4	Protein LOC100909620	CD177 ANTIGEN-LIKE	18	4	4	0.203006	-2.30041	0.00471748
A0A0G2K0P8	CDW92 antigen isoform CRA_b	SLC44A1	15	8	8	0.202815	-2.30176	0.00299135
Q6QD51	Coiled-coil domain-containing protein 80	CCDC80	9	7	7	0.190813	-2.38977	0.0693012
D3ZYM4	Macrophage-stimulating protein receptor	MST1R	12	12	12	0.188513	-2.40726	0.0229273
B2B9A9	Ephrin B2	EFNB2	50	13	12	0.188207	-2.40961	0.00077194
D3ZG18	Protein Pcdh19	PCDH19	3	2	2	0.185255	-2.43242	0.0865355
P97710	Tyrosine-protein phosphatase non-receptor type substrate 1	SIRPA	28	15	15	0.183127	-2.44909	0.0015544
D3ZAE6	Protein Vasn	VASN	21	12	12	0.178815	-2.48346	1.53533e-05
P34900	Syndecan-2	SDC2	17	5	5	0.176377	-2.50327	0.0226168
P14669	Annexin A3	ANXA3	46	16	16	0.170549	-2.55174	0.0485746
P16975	SPARC	SPARC	20	6	6	0.167458	-2.57813	0.00155454
Q9QYV0	Disintegrin and metalloproteinase domain-containing protein 15	ADAM15	6	4	4	0.165842	-2.59212	0.00256334
Q5RJR9	Serine (Or cysteine) proteinase inhibitor clade H member 1 isoform CRA_b	SERPINH1	37	14	1	0.160289	-2.64125	0.0377218
P10252	CD48 antigen	CD48	42	10	9	0.154901	-2.69058	0.000146121
O35112	CD166 antigen	ALCAM	50	31	31	0.152782	-2.71045	0.000367346
Q00238	Intercellular adhesion molecule 1	ICAM1	20	12	11	0.151724	-2.72048	0.00124684
D3ZES7	Uncharacterized protein	PLXNA4	3	7	1	0.150967	-2.7277	0.0209259
P34901	Syndecan-4	SDC4	48	8	8	0.146406	-2.77195	0.00642517
G3V7K7	Cell adhesion molecule-related/down-regulated by oncogenes	CDON	12	12	12	0.146199	-2.774	1.30734e-06
B5DFL7	Sema3c protein	SEMA3C	8	5	5	0.142185	-2.81416	0.015697
D3ZHG3	Protein Ptk7	PTK7	40	26	26	0.140212	-2.83432	4.03197e-05
G3V954	Frizzled-2	FZD2	18	11	7	0.134302	-2.89644	2.06402e-05
Q5U2S8	Lymphotoxin B receptor	LTBR	4	2	2	0.133957	-2.90016	0.00303246
F1M7L7	Latent transforming growth factor beta binding protein 2 isoform CRA_b	LTBP2	4	6	6	0.126147	-2.98682	0.161165
Q64654	Lanosterol 14-alpha demethylase	CYP51A1	5	2	2	0.120709	-3.05039	0.20583
P07150	Annexin A1	ANXA1	48	15	15	0.114168	-3.13077	0.0041563
O89039	Atypical chemokine receptor 3	ACKR3	11	4	3	0.113284	-3.14199	0.00122362
P97523	Hepatocyte growth factor receptor	MET	6	7	7	0.112984	-3.14581	0.00971106
Q99J86	Attractin	ATRN	11	12	12	0.111849	-3.16037	0.00461042
P13852	Major prion protein	PRNP	33	8	8	0.106742	-3.22781	3.87038e-05
Q63002	Mannose 6-phosphate/insulin-like growth factor II receptor	IGF2R	11	25	25	0.106262	-3.2343	7.03675e-05
E7CXR9	Epidermal growth factor receptor	EGFR	19	19	18	0.0996259	-3.32733	0.00176723
G3V963	RCG47487 isoform CRA_b	TMEM132A	20	15	14	0.0933103	-3.42182	0.00252881
P80204	TGF-beta receptor type-1	TGFBR1	7	3	3	0.0862336	-3.53561	0.0450233
Q07257	Transforming growth factor beta-2	TGFB2	6	2	2	0.0784884	-3.67138	0.00337526
G3V6L1	Frizzled homolog 6 (Drosophila)	FZD6	10	8	8	0.0704598	-3.82706	0.000646172
Q5U362	Annexin	ANXA4	11	3	3	0.0686527	-3.86454	0.013551
O55158	Tetraspanin	TSPAN8	18	4	4	0.0616467	-4.01983	0.00835982
Q9QW30	Neurogenic locus notch homolog protein 2	NOTCH2	14	29	1	0.0560372	-4.15747	0.0796213
F1M9I4	Protein Heg1	HEG1	4	4	4	0.0544784	-4.19817	7.41021e-05
Q9WU74	Lipolysis-stimulated lipoprotein receptor	LSR	11	7	6	0.0543722	-4.20099	0.000282677
Q9EPQ0	Sodium/potassium/calcium exchanger 3 (Fragment)	SLC24A3	5	3	3	0.0532348	-4.23149	0.000202269
P10960	Prosaposin	PSAP	4	2	2	0.0519841	-4.26579	0.0135243
D3ZSC1	Sushi domain-containing protein 5	SUSD5	13	5	5	0.0492	-4.3452	0.0277067
A0A096MK61	Protein Crtap	CRTAPL1	11	3	3	0.0453744	-4.46198	0.0369452
F1LUV9	Neural cell adhesion molecule 1	NCAM1	45	37	8	0.0428212	-4.54553	0.00553426
I6LBX0	Protocadherin gamma a2	PCDHGA2	5	3	1	0.042164	-4.56784	0.000264081
Q9R066	Coxsackievirus and adenovirus receptor homolog	CXADR	53	18	18	0.0421398	-4.56867	0.00150804
A0A096MJY1	Protein Gpc6	GPC6	36	16	14	0.0420791	-4.57075	0.000583645
P07340	Sodium/potassium-transporting ATPase subunit beta-1	ATP1B1	22	7	7	0.0394595	-4.66348	0.000174679
A0A0G2K0M8	Neural cell adhesion molecule 1	NCAM1	34	35	5	0.039077	-4.67754	0.00241593
Q6AY61	Serine protease 23	PRSS23	12	4	4	0.0339546	-4.88025	0.0235506
A0A0G2K588	Protein Ltbp4	LTBP4	3	3	3	0.0335842	-4.89607	0.0148336
Q9EPF2	Cell surface glycoprotein MUC18	MCAM	17	10	10	0.0335041	-4.89952	0.000112498
F1LR10	Epithelial protein lost in neoplasm	LIMA1	6	3	3	0.0332131	-4.9121	0.0518333
Q0PMD2	Anthrax toxin receptor 1	ANTXR1	15	8	7	0.0243488	-5.36001	0.000445921
Q9ESS6	Basal cell adhesion molecule	BCAM	20	9	9	0.0239063	-5.38647	0.00883471
F1M4A0	Tight junction protein ZO-1	TJP1	1	2	2	0.0236747	-5.40051	0.0170249
D3ZQ25	Fibulin-1	FBLN1	9	4	1	0.0214388	-5.54363	0.0980584
F1MAS4	Protein Celsr1	CELSR1	1	4	3	0.0175043	-5.83614	0.0339947
Q566D0	Uroplakin-1b	UPK1B	30	6	6	0.0167046	-5.90361	0.0288101
D4ACM8	Protein Fzd7	FZD7	10	7	3	0.0126396	-6.30591	1.1756e-06
P25304	Agrin	AGRN	1	2	2	0.0122262	-6.35388	0.000571646
A0A0G2KAS7	Amino acid transporter	SLC1A3	16	7	6	0.0122013	-6.35683	0.000865782
Q9R0T4	Cadherin-1	CDH1	30	23	23	0.00717288	-7.12323	0.000218398
D4A144	Adhesion G protein-coupled receptor L1	ADGRL1	3	4	3	0.00655941	-7.25222	0.0621366
Q05030	Platelet-derived growth factor receptor beta	PDGFRB	16	15	15	0.00646667	-7.27276	0.0182586
G3V8P3	Cadherin EGF LAG seven-pass G-type receptor 2	CELSR2	4	12	9	0.00374365	-8.06134	0.000175506
O88280	Slit homolog 3 protein	SLIT3	3	4	4	0.00369586	-8.07987	0.0492604
F1M3H3	Protein Fras1	FRAS1	10	31	30	0.00235606	-8.72941	0.000570835
Q63772	Growth arrest-specific protein 6	GAS6	7	5	5	0.00228515	-8.7735	0.0476972
M0RB22	Protein Ptprd	PTPRD	14	22	16	0.00114815	-9.76648	0.00725473
F1LTX4	Protein Lrrn4	LRRN4	35	26	26	0	-15	6.74769e-07
F1LM84	Nidogen-1	NID1	11	12	12	0	-15	7.65667e-07
A0A5D0	Cd200 molecule	CD200	19	7	1	0	-15	4.26341e-06
P04218	OX-2 membrane glycoprotein	CD200	19	7	1	0	-15	4.76803e-05
F1LSN4	Fibroblast growth factor receptor	FGFR3	11	10	9	0	-15	9.29242e-05
D3ZKW6	Uroplakin-3b	UPK3B	51	14	14	0	-15	0.000117974
Q9JI66	Electrogenic sodium bicarbonate cotransporter 1	SLC4A4	14	12	10	0	-15	0.000131031
Q5XIP9	Transmembrane protein 43	TMEM43	6	2	2	0	-15	0.000165354
F1LZ38	Protein Tenm4	TENM4	5	12	9	0	-15	0.000186717
A0A0G2JST5	Elastin	ELN	29	10	10	0	-15	0.000269466
F1MAH6	Protein Cdh11	CDH11	16	9	9	0	-15	0.000416728
D3ZFQ5	Protein Cdh9	CDH9	4	3	3	0	-15	0.000935853
G3V7K3	Ceruloplasmin	CP	11	9	9	0	-15	0.00118925
G3V989	Ephrin-A5	EFNA5	18	3	3	0	-15	0.00203181
D4A9Q5	Carboxypeptidase M (Predicted)	CPM	7	3	3	0	-15	0.00417481
G3V6X1	Fibulin 2 isoform CRA_a	FBLN2	38	37	37	0	-15	0.00650831
D3ZZ97	Tyrosine-protein kinase transmembrane receptor	ROR1	4	3	2	0	-15	0.00761211
D4A3W2	Protein Crb2	CRB2	18	19	19	0	-15	0.00791151
D4A9R2	Protein Pkhd1l1	PKHD1L1	7	25	25	0	-15	0.00983019
A1L1L2	Transmembrane protein 214	TMEM214	4	2	2	0	-15	0.0125456
P98158	Low-density lipoprotein receptor-related protein 2	LRP2	1	3	2	0	-15	0.02627
Q4V8K1	Metalloreductase STEAP4	STEAP4	17	6	6	0	-15	0.0322024
P12843	Insulin-like growth factor-binding protein 2	IGFBP2	20	4	4	0	-15	0.0334083
P38438	TGF-beta receptor type-2	TGFBR2	20	12	12	0	-15	0.0460036
Q5FVC5	Poliovirus receptor-related 2	PVRL2	33	13	2	0	-15	0.0534396
Q5I0E7	Transmembrane emp24 domain-containing protein 9	TMED9	14	3	1	0	-15	0.0573054
G3V9M6	Fibrillin 1 isoform CRA_a	FBN1	2	6	4	0	-15	0.0581053
Q8R490	Cadherin 13	CDH13	5	3	3	0	-15	0.0582269
P47752	Sphingosine 1-phosphate receptor 2	S1PR2	8	3	3	0	-15	0.0584473
Q9QZH0	Frizzled-4	FZD4	5	2	2	0	-15	0.060051
Q9WUH9	Fibrillin-2	FBN2	1	3	1	0	-15	0.0642738
D3ZPX4	Plexin-A3	PLXNA3	4	7	1	0	-15	0.074741
P15684	Aminopeptidase N	ANPEP	6	6	6	0	-15	0.0937717
Q2Q0I9	Fibronectin type III domain-containing protein 1	FNDC1	5	6	6	0	-15	0.0984206
F1M8M1	Protein Tmem108	TMEM108	5	3	3	0	-15	0.0991097
D4ADY0	V-set and immunoglobulin domain-containing protein 2	VSIG2	13	3	3	0	-15	0.157231

## Sheet: CSC
Aubert et al.	Copper bioavailability is a KRAS-specific vulnerability in colorectal cancer
Supplementary Data 2: Surfaceome of IEC-6 ±KRASG12V analyzed by Cell Surface Biotinylation (CSB) or Cell Surface Capture (CSC). List of up- and downregulated cell-surface proteins expressed as Log2 (FC KRAS/Control). Only proteins identified with a false discovery rate (FDR) < 0.5 were considered for analysis, and statistical significance was determined using unpaired one-tailed Student’s t test,…
Accession	Description	Gene	Coverage (%)	#Peptides	#Unique	Fold-Change_(KRAS/Control)	LOG2(FC)	p-value
Q9QZG1	Solute carrier family 22 member 23	SLC22A23	9	5	5	10.7038	3.42006	1.05643e-06
D4A9R2	Protein Pkhd1l1	PKHD1L1	7	25	25	0	-15	4.07443e-06
H9KVF0	Urea transporter 1	SLC14A1	9	5	5	#DIV/0!	15	4.64305e-06
Q4V7D9	Acid sphingomyelinase-like phosphodiesterase 3b	SMPDL3B	23	10	10	12.7233	3.6694	5.98579e-06
P07150	Annexin A1	ANXA1	48	15	15	0	-15	6.07503e-06
A0A5D0	Cd200 molecule	CD200	19	7	1	0	-15	1.14673e-05
P07340	Sodium/potassium-transporting ATPase subunit beta-1	ATP1B1	22	7	7	0.0423806	-4.56045	1.23495e-05
D4A3W2	Protein Crb2	CRB2	18	19	19	0	-15	1.36586e-05
P26051	CD44 antigen	CD44	29	18	14	18.5185	4.2109	1.9142e-05
Q9EPF2	Cell surface glycoprotein MUC18	MCAM	17	10	10	0.00343545	-8.18529	2.11365e-05
Q63002	Mannose 6-phosphate/insulin-like growth factor II receptor	IGF2R	11	25	25	0.0747461	-3.74186	2.24605e-05
Q9R066	Coxsackievirus and adenovirus receptor homolog	CXADR	53	18	18	0.0585832	-4.09337	3.88673e-05
Q6QMG5	Multidrug resistance-associated protein 4 splice variant	ABCC4	4	5	4	82	6.35755	6.6709e-05
I6LBX0	Protocadherin gamma a2	PCDHGA2	5	3	1	0	-15	0.000111773
Q6MG19	Discoidin domain receptor family member 1	DDR1	19	15	1	0	-15	0.000126112
R9PXY7	Sodium/calcium exchanger 1	SLC8A1	5	4	4	3.70743	1.89042	0.000130159
G3V7K3	Ceruloplasmin	CP	11	9	9	0	-15	0.000148414
P13852	Major prion protein	PRNP	33	8	8	0.0960693	-3.37978	0.000172199
P10252	CD48 antigen	CD48	42	10	9	0.0989631	-3.33697	0.000176839
P47820	Angiotensin-converting enzyme	ACE	15	19	19	46.7935	5.54824	0.000194342
Q9WTW8	Solute carrier family 23 member 2	SLC23A2	4	2	2	16.257	4.02299	0.000216566
Q6PSM0	Multidrug resistance protein 1a	MDR1A	17	21	3	#DIV/0!	15	0.000224568
F1LTX4	Protein Lrrn4	LRRN4	35	26	26	0.000249224	-11.9703	0.000248571
B0BNE7	Tetraspanin	TSPAN7	8	2	2	#DIV/0!	15	0.000263626
Q9Z1Y3	Cadherin-2	CDH2	23	17	17	#DIV/0!	15	0.000336886
F1M3H3	Protein Fras1	FRAS1	10	31	30	0	-15	0.000365132
Q924C3	Ectonucleotide pyrophosphatase/phosphodiesterase family member 1	ENPP1	41	34	34	4.31142	2.10816	0.000398191
Q5XI36	CD97 molecule	ADGRE5	8	6	6	15.3586	3.94097	0.000433052
P80204	TGF-beta receptor type-1	TGFBR1	7	3	3	0.170161	-2.55503	0.000437784
Q9R0T4	Cadherin-1	CDH1	30	23	23	0.0118431	-6.3998	0.000452273
P42533	Tissue factor	F3	12	3	3	2.77701	1.47353	0.000456966
B3SVE7	Neuroprotective protein 10	MFAP3	24	8	8	11.9764	3.58212	0.00047217
Q9EPQ0	Sodium/potassium/calcium exchanger 3 (Fragment)	SLC24A3	5	3	3	0	-15	0.000503023
Q9Z1J7	Amino acid transporter	SLC1A5	11	5	5	#DIV/0!	15	0.000505601
D3ZYM4	Macrophage-stimulating protein receptor	MST1R	12	12	12	0.237491	-2.07406	0.000589935
F1MAH6	Protein Cdh11	CDH11	16	9	9	0	-15	0.000641363
P0C588	Metal transporter CNNM4	CNNM4	11	8	7	15.9604	3.99642	0.000642119
A0A0G2JST5	Elastin	ELN	29	10	10	0	-15	0.000658714
Q63259	Receptor-type tyrosine-protein phosphatase-like N	PTPRN	4	3	3	#DIV/0!	15	0.000683756
G3V954	Frizzled-2	FZD2	18	11	7	0.170041	-2.55605	0.000687027
D3ZHG3	Protein Ptk7	PTK7	40	26	26	0.144378	-2.79208	0.000748086
F1M0J3	Anion exchange protein	SLC4A7	27	31	27	9.52899	3.25232	0.000764115
Q9QUM8	Bile acid sensitive methotrexate carrier 1	SLC19A1	9	2	2	0.0469184	-4.4137	0.000848588
Q5FVC5	Poliovirus receptor-related 2	PVRL2	33	13	2	0	-15	0.000929729
A0A0G2K1E2	Integrin alpha 5 (Mapped)	ITGA5	21	20	20	2.00692	1.00499	0.000965451
Q63377	Sodium/potassium-transporting ATPase subunit beta-3	ATP1B3	52	18	18	2.57673	1.36554	0.00105515
Q0PMD2	Anthrax toxin receptor 1	ANTXR1	15	8	7	0.00166388	-9.23123	0.00112017
A0A096MJY1	Protein Gpc6	GPC6	36	16	14	0	-15	0.00127432
B4F795	Choline transporter-like protein 2	SLC44A2	19	14	14	0.19759	-2.33942	0.00129836
B1H234	Leucine-rich repeat transmembrane protein FLRT3	FLRT3	37	21	20	0.485561	-1.04227	0.00137859
G3V7K7	Cell adhesion molecule-related/down-regulated by oncogenes	CDON	12	12	12	0.133058	-2.90987	0.00149618
A0A0G2K0P8	CDW92 antigen isoform CRA_b	SLC44A1	15	8	8	0	-15	0.00152648
D3ZAE6	Protein Vasn	VASN	21	12	12	0.192946	-2.37373	0.00161139
P97523	Hepatocyte growth factor receptor	MET	6	7	7	0.0879727	-3.5068	0.00177753
A0A0G2K6T9	Protein Pcdh1	PCDH1	24	27	26	32.1922	5.00864	0.00193931
D3ZQ57	Plexin B2	PLXNB2	37	59	58	0.430909	-1.21454	0.00196867
B2B9A9	Ephrin B2	EFNB2	50	13	12	0.166899	-2.58295	0.0020828
F1LUV9	Neural cell adhesion molecule 1	NCAM1	45	37	8	0.0452801	-4.46498	0.00214989
G3V667	Integrin alpha 6 isoform CRA_a	ITGA6	42	38	37	37.4252	5.22594	0.00217681
P97603	Neogenin (Fragment)	NEO1	32	35	34	0.24635	-2.02122	0.00223768
Q8K593	Lipid phosphate phosphohydrolase 2	PPAP2C	14	3	3	5.87232	2.55393	0.00235408
Q63621	Interleukin-1 receptor accessory protein	IL1RAP	18	10	9	3.20076	1.67842	0.00251558
P97710	Tyrosine-protein phosphatase non-receptor type substrate 1	SIRPA	28	15	15	0.194011	-2.36579	0.00259556
G3V928	Protein Lrp1	LRP1	35	135	134	0.404727	-1.30498	0.00278579
Q68HB7	Protocadherin 7b	PCDH7	31	30	30	17.3775	4.11915	0.00282017
P11167	Solute carrier family 2 facilitated glucose transporter member 1	SLC2A1	11	5	5	23.8379	4.57519	0.00320331
D3ZBN3	Eph receptor A2 (Predicted)	EPHA2	44	47	42	6.2012	2.63255	0.00332117
F1LM84	Nidogen-1	NID1	11	12	12	0	-15	0.00357118
D3ZKW6	Uroplakin-3b	UPK3B	51	14	14	0	-15	0.00385732
D4AC70	Protein Col8a1	COL8A1	4	3	2	7.20714	2.84943	0.00388893
Q06175	Proheparin-binding EGF-like growth factor	HBEGF	33	7	7	7.42208	2.89182	0.00392473
D3Z981	Protein Plxna1	PLXNA1	31	48	41	0.26907	-1.89395	0.00432818
D4A9Q5	Carboxypeptidase M (Predicted)	CPM	7	3	3	0	-15	0.00440178
D3ZDX5	Protein Plxnb1	PLXNB1	10	17	17	0.197149	-2.34264	0.00451738
F1LSN4	Fibroblast growth factor receptor	FGFR3	11	10	9	0.00765262	-7.02983	0.00452728
A0A0G2K0I6	Protein Cdh5	CDH5	15	9	9	#DIV/0!	15	0.00456814
D3ZDA6	Protein Sdk2	SDK2	26	40	40	#DIV/0!	15	0.00471336
P07897	Aggrecan core protein	ACAN	8	15	15	#DIV/0!	15	0.00509857
D3ZFD3	RCG46903	DYNAP	17	2	2	#DIV/0!	15	0.00512742
B0BN23	Tetraspanin	TSPAN15	27	5	5	0.292708	-1.77246	0.00523317
P04218	OX-2 membrane glycoprotein	CD200	19	7	1	0	-15	0.00543666
Q58GH6	Disintegrin and metalloproteinase domain-containing protein 9	ADAM9	22	16	16	5.96711	2.57703	0.00554831
O35764	Neuronal pentraxin receptor	NPTXR	7	3	3	717.064	9.48596	0.00572268
Q0H8B9	C-type lectin domain family 2 member D11	CLEC2D11	27	5	5	0.443158	-1.17411	0.00588925
P13838	Leukosialin	SPN	10	3	3	53.143	5.73181	0.00602286
A0A0G2KAS7	Amino acid transporter	SLC1A3	16	7	6	0.0154457	-6.01665	0.00602762
B2RYL3	Protein Tmem119	TMEM119	34	9	9	2.16511	1.11444	0.00622241
F1MAN8	Laminin alpha 5 isoform CRA_a	LAMA5	11	32	32	0.217618	-2.20013	0.00705816
P34901	Syndecan-4	SDC4	48	8	8	0.159539	-2.64802	0.00749872
D3ZBQ5	Protein Scarf2	SCARF2	21	15	15	0.373288	-1.42164	0.00763106
E7CXR9	Epidermal growth factor receptor	EGFR	19	19	18	0.0493529	-4.34072	0.00801768
P02454	Collagen alpha-1(I) chain	COL1A1	15	19	19	0.172031	-2.53926	0.00814633
P26260	Syndecan-1	SDC1	11	6	6	0.472125	-1.08276	0.0086379
A0A0G2K0M8	Neural cell adhesion molecule 1	NCAM1	34	35	5	0.04585	-4.44693	0.00887425
Q5RJZ3	Tetraspanin (Fragment)	TSPAN6	22	4	4	2.98321	1.57687	0.00896932
Q9JJP0	Sodium-dependent phosphate transporter 1	SLC20A1	16	14	12	1.79374	0.842969	0.00927334
D3ZFQ5	Protein Cdh9	CDH9	4	3	3	0	-15	0.00934412
G3V8P3	Cadherin EGF LAG seven-pass G-type receptor 2	CELSR2	4	12	9	0.164491	-2.60392	0.00938915
Q9ESS6	Basal cell adhesion molecule	BCAM	20	9	9	0.036582	-4.77272	0.00989869
D4ACK7	Protein Cnnm3	CNNM3	12	9	8	0.304277	-1.71654	0.0103552
P35952	Low-density lipoprotein receptor	LDLR	32	29	28	4.33641	2.1165	0.0106256
G3V6L1	Frizzled homolog 6 (Drosophila)	FZD6	10	8	8	0.295048	-1.76098	0.0111181
Q8JZQ0	Macrophage colony-stimulating factor 1	CSF1	11	5	5	3.61265	1.85306	0.0113113
Q00238	Intercellular adhesion molecule 1	ICAM1	20	12	11	0.180301	-2.47152	0.0115907
D4A740	Protein Il17ra	IL17RA	7	5	5	3.77586	1.91681	0.0117873
P31643	Sodium- and chloride-dependent taurine transporter	SLC6A6	16	12	12	0.313312	-1.67433	0.0119342
G3V963	RCG47487 isoform CRA_b	TMEM132A	20	15	14	0.054031	-4.21007	0.0129304
Q62913	CD44i (Fragment)	CD44I (FRAGMENT)	8	6	2	47.9933	5.58476	0.0131545
G3V6X1	Fibulin 2 isoform CRA_a	FBLN2	38	37	37	0	-15	0.0131729
F1MAA7	Protein Lamc1	LAMC1	17	24	24	0.185547	-2.43014	0.0135922
A0A0G2K7G5	Protein Tmem237	TMEM237	5	2	2	9.66055	3.27211	0.0136091
P07314	Gamma-glutamyltranspeptidase 1	GGT1	30	16	15	1002.55	9.96947	0.0141451
Q5U2S8	Lymphotoxin B receptor	LTBR	4	2	2	0.231141	-2.11316	0.0157954
P47752	Sphingosine 1-phosphate receptor 2	S1PR2	8	3	3	0.0497872	-4.32808	0.015922
M0RB22	Protein Ptprd	PTPRD	14	22	16	0.00945365	-6.72491	0.0159922
Q566D0	Uroplakin-1b	UPK1B	30	6	6	0.0396141	-4.65784	0.0164168
P55280	Cadherin-6	CDH6	9	6	6	29.6427	4.8896	0.0164795
P25304	Agrin	AGRN	1	2	2	0.0174308	-5.84222	0.0165488
I6LBX8	Protocadherin gamma c3	PCDHGC3	19	15	13	0.646414	-0.629471	0.0165842
P04937	Fibronectin	FN1	14	25	25	0.215417	-2.2148	0.0170612
A5I9F0	Protein Ptprk	PTPRK	20	23	21	0.313475	-1.67358	0.0170739
E9PSY0	Protein Axl	AXL	31	22	21	0.401923	-1.31501	0.01769
A0A0G2JSK5	Integrin beta 1 (Fibronectin receptor beta)	ITGB1	43	45	45	3.0597	1.61339	0.0178291
M0RDA4	Protein Ephb4	EPHB4	32	27	22	0.479743	-1.05967	0.0188801
P13599	IgG receptor FcRn large subunit p51	FCGRT	8	4	4	0.466523	-1.09998	0.0206401
D4ACM8	Protein Fzd7	FZD7	10	7	3	0.0264785	-5.23903	0.0207209
F1LNE2	Netrin receptor UNC5B	UNC5B	40	32	31	0.399338	-1.32432	0.0209683
Q05030	Platelet-derived growth factor receptor beta	PDGFRB	16	15	15	0.0367153	-4.76747	0.0213259
O88775	Embigin	EMB	36	12	12	24.553	4.61782	0.021349
A0A0G2K7L2	Protein Igsf3	IGSF3	23	22	22	8.39347	3.06927	0.021589
P06238	Alpha-2-macroglobulin	A2M	5	5	4	0.211476	-2.24143	0.021836
Q63488	Sodium-dependent phosphate transporter 2	SLC20A2	6	5	3	2.09754	1.0687	0.0219562
B5DEG9	Pear1 protein	PEAR1	5	6	5	0.0895888	-3.48054	0.0239067
P30823	High affinity cationic amino acid transporter 1	SLC7A1	14	7	7	1.5129	0.59732	0.0244558
Q64604	Receptor-type tyrosine-protein phosphatase F	PTPRF	17	25	1	0.607234	-0.719677	0.024456
D3ZQM3	Integrin alpha 3 variant B	ITGA3	31	40	37	5.17727	2.37219	0.0247581
Q62786	Prostaglandin F2 receptor negative regulator	PTGFRN	39	34	34	0.414455	-1.27071	0.0251418
A0A0G2K1L0	Tenascin	TNC	3	5	5	#DIV/0!	15	0.0257975
Q07647	Solute carrier family 2 facilitated glucose transporter member 3	SLC2A3	4	2	2	3.07733	1.62168	0.0259797
A0A0G2K470	Protein Itga2	ITGA2	19	19	19	#DIV/0!	15	0.0263623
A0A0F7R5I4	Amino acid transporter	RATASCT1	27	14	14	0.441492	-1.17954	0.0270201
Q9JI66	Electrogenic sodium bicarbonate cotransporter 1	SLC4A4	14	12	10	0	-15	0.0277382
Q9JHY1	Junctional adhesion molecule A	F11R	31	7	7	0.525885	-0.92718	0.0278405
G3V7D8	Toll-like receptor 4	TLR4	2	2	2	13.1264	3.7144	0.0283126
O35276	Neuropilin-2	NRP2	30	22	22	11.2456	3.49129	0.0284804
P97607	Protein jagged-2 (Fragment)	JAG2	5	5	4	#DIV/0!	15	0.0286754
P38438	TGF-beta receptor type-2	TGFBR2	20	12	12	0.04377	-4.51391	0.0288575
Q8CG09	Multidrug resistance-associated protein 1	ABCC1	18	25	24	2.7776	1.47384	0.0290326
F1MAP4	Protein Megf10	MEGF10	6	6	6	#DIV/0!	15	0.0292267
O35112	CD166 antigen	ALCAM	50	31	31	0.202616	-2.30318	0.029418
A0A0G2KA71	Protein Pvrl2	PVRL2	40	15	4	0.277239	-1.8508	0.0294957
F1M8M1	Protein Tmem108	TMEM108	5	3	3	0	-15	0.0296775
Q9JK41	High affinity copper uptake protein 1	SLC31A1	20	4	4	0.488252	-1.0343	0.0297124
F1LMI3	Cadherin 3 type 1 P-cadherin (Placental)	CDH3	31	18	17	0.343833	-1.54022	0.0299841
Q00IM8	Anthrax toxin receptor 2 (Fragment)	ANTXR2	36	15	14	14.8118	3.88868	0.0316897
Q6IN14	Tetraspanin	CD82	15	4	4	1.99276	0.994771	0.0330952
F1MAS4	Protein Celsr1	CELSR1	1	4	3	0	-15	0.0332071
P70705	Copper-transporting ATPase 1	ATP7A	4	6	6	31.0204	4.95515	0.0357431
P08592	Amyloid beta A4 protein	APP	27	17	16	0.664482	-0.589697	0.0369835
F1LXN6	Sodium/nucleoside cotransporter	SLC28A2	3	2	1	0	-15	0.0370365
B1WC79	Thrombospondin type-1 domain-containing protein 1	THSD1	6	4	4	0.0638184	-3.96988	0.0374475
D3ZFH5	Protein Itih2	ITIH2	7	4	4	0.142586	-2.8101	0.0389643
A0A0G2K588	Protein Ltbp4	LTBP4	3	3	3	0.0384312	-4.70158	0.040253
D4A144	Adhesion G protein-coupled receptor L1	ADGRL1	3	4	3	0.0738961	-3.75836	0.0407158
D3ZBX7	V-set and immunoglobulin domain-containing protein 10	VSIG10	8	5	5	0.558262	-0.840986	0.0413143
Q99J86	Attractin	ATRN	11	12	12	0.0948545	-3.39814	0.041963
F1M7L7	Latent transforming growth factor beta binding protein 2 isoform CRA_b	LTBP2	4	6	6	0	-15	0.0422039
Q9JJM4	Betacellulin	BTC	24	3	3	0.149934	-2.7376	0.0425455
P46101	Dipeptidyl aminopeptidase-like protein 6	DPP6	3	2	2	0	-15	0.0432822
D4AA77	Plexin D1 (Predicted)	PLXND1	2	3	3	0.304368	-1.71611	0.0474206
Q9Z1K9	Disintegrin and metalloproteinase domain-containing protein 17	ADAM17	15	11	11	0.497308	-1.00779	0.048194
D4A9J3	Protein Sema4c	SEMA4C	3	2	2	31.5269	4.97851	0.0508147
D3Z9W4	Protein LOC100909620	RGD1564380	18	4	4	0.265854	-1.9113	0.050978
Q6X936	Kin of IRRE-like protein 1	KIRREL	34	22	22	0.657895	-0.604071	0.0510094
F1MA97	Thrombospondin type-1 domain-containing protein 7A	THSD7A	2	3	3	38.6481	5.27233	0.0538663
Q9QYV0	Disintegrin and metalloproteinase domain-containing protein 15	ADAM15	6	4	4	0.160427	-2.64001	0.0558017
A1L1L2	Transmembrane protein 214	TMEM214	4	2	2	0	-15	0.0581875
G3V989	Ephrin-A5	EFNA5	18	3	3	0	-15	0.0582849
D3ZPX4	Plexin-A3	PLXNA3	4	7	1	0.329329	-1.6024	0.0585627
P81155	Voltage-dependent anion-selective channel protein 2	VDAC2	22	5	5	0	-15	0.0601103
Q5I0E7	Transmembrane emp24 domain-containing protein 9	TMED9	14	3	1	0	-15	0.0604269
Q31267	MHC class I RT1.E	RT1-E	20	8	2	#DIV/0!	15	0.0609168
Q80WE6	Tumor necrosis factor ligand superfamily member 9	TNFSF9	15	3	3	279.661	8.12754	0.0610971
G3V9M6	Fibrillin 1 isoform CRA_a	FBN1	2	6	4	0	-15	0.0620744
Q6P7B6	Ephrin B1	EFNB1	26	6	5	0.515875	-0.954906	0.0626378
Q5U308	Volume-regulated anion channel subunit LRRC8D	LRRC8D	5	3	3	3.35475	1.74621	0.0627169
P10960	Prosaposin	PSAP	4	2	2	0	-15	0.0629119
O88280	Slit homolog 3 protein	SLIT3	3	4	4	0.0197368	-5.66297	0.0630039
A0A096MK61	Protein Crtap	LOC102555086	11	3	3	0	-15	0.0630367
Q64599	Hemiferrin	LOC286987	11	3	3	0.23146	-2.11117	0.0655683
Q80WA5	Sodium myo-inositol transporter 1	SLC5A3	3	2	2	2.12127	1.08493	0.0667083
Q4V8K1	Metalloreductase STEAP4	STEAP4	17	6	6	0	-15	0.0684517
A0A0G2JUT1	Protein Cadm1	CADM1	39	11	11	66.9606	6.06524	0.068527
O89039	Atypical chemokine receptor 3	ACKR3	11	4	3	0.0493248	-4.34154	0.0687877
Q6QD51	Coiled-coil domain-containing protein 80	CCDC80	9	7	7	0.240662	-2.05492	0.0694894
Q9WU74	Lipolysis-stimulated lipoprotein receptor	LSR	11	7	6	0	-15	0.0701338
P58366	Progressive ankylosis protein homolog	ANKH	7	4	4	#DIV/0!	15	0.0707095
P18614	Integrin alpha-1	ITGA1	22	28	27	2.67163	1.41772	0.0724848
H9BFG4	Interleukin-6 receptor subunit beta	IL6ST	12	10	10	0.403846	-1.30812	0.0727237
P61794	Lysophosphatidic acid receptor 1	LPAR1	6	2	2	#DIV/0!	15	0.074747
Q9QYP1	Low-density lipoprotein receptor-related protein 4	LRP4	1	2	2	0.00428193	-7.86752	0.0754065
P27274	CD59 glycoprotein	CD59	14	2	2	0.425622	-1.23236	0.0769236
F8WFG6	Scavenger receptor class B member 1	SCARB1	4	2	2	0.319339	-1.64684	0.0779742
A0A0H2UI26	Metalloreductase STEAP3	STEAP3	24	9	9	#DIV/0!	15	0.0782363
Q8R490	Cadherin 13	CDH13	5	3	3	0	-15	0.0789479
Q9QW30	Neurogenic locus notch homolog protein 2	NOTCH2	14	29	1	0.0981875	-3.34832	0.0790879
E9PTX9	Protein Slc12a2	SLC12A2	29	28	27	2.05556	1.03953	0.0798129
F1LZ38	Protein Tenm4	TENM4	5	12	9	0	-15	0.0831163
D3ZH39	Eph receptor B3 (Predicted)	EPHB3	30	29	22	0.359748	-1.47494	0.0831388
G3V674	Claudin domain containing 1 isoform CRA_b	CLDND1	11	3	3	1.39676	0.482085	0.0836367
Q6AY61	Serine protease 23	PRSS23	12	4	4	0	-15	0.0853451
F1LPV2	Very low-density lipoprotein receptor	VLDLR	7	7	7	0.222295	-2.16945	0.086081
B2GV87	Receptor-type tyrosine-protein phosphatase epsilon	PTPRE	6	4	2	#DIV/0!	15	0.0870999
Q63083	Nucleobindin-1	NUCB1	5	2	2	0	-15	0.0871961
Q9QZK5	Serine protease HTRA1	HTRA1	43	19	19	54.3353	5.76382	0.0872401
P41740	Atrial natriuretic peptide receptor 3	NPR3	24	14	13	0.466612	-1.09971	0.087409
P23347	Anion exchange protein 2	SLC4A2	3	3	3	0.632841	-0.660084	0.0883258
P70490	Lactadherin	MFGE8	52	23	23	3.2069	1.68118	0.0892284
Q9JM15	Sodium-coupled neutral amino acid transporter 1	SLC38A1	8	4	4	#DIV/0!	15	0.0904199
B2RYF6	Cleft lip and palate associated transmembrane protein 1	CLPTM1	2	2	2	#DIV/0!	15	0.0904306
Q2Q0I9	Fibronectin type III domain-containing protein 1	FNDC1	5	6	6	0	-15	0.0906959
Q6GT74	Basigin	BSG	43	13	13	1.21368	0.279382	0.0920315
A0A0G2K1M7	Anoctamin	ANO6	16	15	15	0.724122	-0.465695	0.0923668
Q95571	RT1.A(U) alpha chain (Fragment)	RT1.A(U)	42	15	3	9.62866	3.26734	0.092672
O55158	Tetraspanin	TSPAN8	18	4	4	0.412514	-1.27748	0.0929216
Q5M7W6	Protein ITFG3	ITFG3	13	8	7	1.83552	0.876191	0.0932787
B1WC09	Discoidin domain receptor tyrosine kinase 2	DDR2	15	11	11	0.585148	-0.773127	0.0951679
Q91ZV2	Discoidin CUB and LCCL domain-containing protein 2	DCBLD2	21	11	11	0.570774	-0.809008	0.0961026
Q4V887	Zinc transporter ZIP6	SLC39A6	10	7	7	0.468788	-1.09299	0.0973481
D3ZWN3	Ellis van Creveld syndrome 2 homolog (Human) (Predicted)	EVC2	3	2	2	0	-15	0.0990583
P24090	Alpha-2-HS-glycoprotein	AHSG	4	2	2	0.343446	-1.54185	0.106529
P97629	Leucyl-cystinyl aminopeptidase	LNPEP	17	15	14	0.503758	-0.989197	0.11207
P11507	Sarcoplasmic/endoplasmic reticulum calcium ATPase 2	ATP2A2	9	7	7	0	-15	0.114437
Q10739	Matrix metalloproteinase-14	MMP14	19	11	11	0.564002	-0.826229	0.114921
Q9QWJ9	Neuropilin-1	NRP1	7	5	5	5.44928	2.44606	0.11618
Q9R1E1	Tumor-associated glycoprotein E4	PVR	37	13	13	1.50318	0.588022	0.119985
B0BNL7	Protein Rell1	RELL1	35	10	10	1.9326	0.950543	0.122923
P06494	Receptor tyrosine-protein kinase erbB-2	ERBB2	13	13	12	0.535251	-0.901713	0.126639
Q00918	Latent-transforming growth factor beta-binding protein 1	LTBP1	6	9	9	0.336663	-1.57062	0.130553
D4ABJ4	Protein Reck	RECK	19	15	15	0.501085	-0.996871	0.132241
O54698	Equilibrative nucleoside transporter 1	SLC29A1	13	6	6	2.60718	1.38249	0.132825
G3V852	Protein Tln1	TLN1	18	35	31	0.416667	-1.26303	0.135686
F1LV44	Protein Tenm3	TENM3	6	13	11	0	-15	0.135863
Q63691	Monocyte differentiation antigen CD14	CD14	23	6	6	0.587961	-0.766207	0.135901
P53987	Monocarboxylate transporter 1	SLC16A1	12	6	6	#DIV/0!	15	0.136769
A0A0G2JY48	Protein Ephb2	EPHB2	8	7	4	0.0459221	-4.44467	0.137373
D4ADC7	Protein Adgra2	ADGRA2	10	13	11	0.793315	-0.334035	0.138168
P98158	Low-density lipoprotein receptor-related protein 2	LRP2	1	3	2	0	-15	0.138469
P28572	Sodium- and chloride-dependent glycine transporter 1	SLC6A9	4	2	2	0.487211	-1.03738	0.13898
F1M9I4	Protein Heg1	HEG1	4	4	4	0.474293	-1.07615	0.140466
G3V7Z4	Glia-derived nexin	SERPINE2	30	12	12	3.30338	1.72394	0.141624
D3ZQN7	Protein Lamb1	LAMB1	5	8	8	0.449675	-1.15304	0.141699
Q63258	Integrin alpha-7	ITGA7	5	5	4	#DIV/0!	15	0.143402
P14046	Alpha-1-inhibitor 3	A1I3	3	4	3	0.234118	-2.09469	0.144672
Q63772	Growth arrest-specific protein 6	GAS6	7	5	5	0	-15	0.147502
D3ZTV3	Leucine-rich repeat transmembrane protein FLRT2	FLRT2	13	7	7	1.97129	0.979141	0.150525
A0A0G2JWB6	Protein Pxdn	PXDN	4	5	4	0.329557	-1.6014	0.150526
O88923	Adhesion G protein-coupled receptor L2	ADGRL2	21	24	23	0.502781	-0.991997	0.153874
A0A0G2K562	Disintegrin and metalloproteinase domain-containing protein 10	ADAM10	26	14	14	0.56963	-0.811902	0.153916
Q99N02	Solute carrier organic anion transporter family member 3A1	SLCO3A1	4	2	2	0.166322	-2.58795	0.155557
D3ZWP6	Protein Plxna2	PLXNA2	7	13	7	4.29749	2.10349	0.157746
A0A0G2JY11	Tetraspanin	TSPAN9	11	2	2	0.413006	-1.27577	0.161047
A0A0G2JST1	Protein Adgrg6	ADGRG6	9	9	8	88.126	6.4615	0.162123
Q66H28	Transmembrane protein 206	TMEM206	5	2	2	0.510553	-0.969868	0.162137
D3ZG18	Protein Pcdh19	PCDH19	3	2	2	0	-15	0.165224
P34900	Syndecan-2	SDC2	17	5	5	0.167103	-2.58119	0.165864
F1M4A0	Tight junction protein ZO-1	TJP1	1	2	2	0.232212	-2.10649	0.166032
D4A2I3	Protein Tmem63a	TMEM63A	3	3	3	4.29691	2.1033	0.167142
Q9WUH9	Fibrillin-2	FBN2	1	3	1	0	-15	0.167556
Q63135	Complement component receptor 1-like protein	CR1L	34	17	17	2.06939	1.04921	0.167683
Q8K5A9	Death domain-containing membrane protein NRADD	NRADD	50	8	7	1.53756	0.620638	0.168094
Q5U324	Coagulation factor II (Thrombin) receptor	F2R	10	3	3	1.7932	0.842532	0.168292
P15127	Insulin receptor	INSR	11	15	13	1.93815	0.954683	0.170507
Q6AYT8	Myelin protein zero-like protein 1	MPZL1	25	6	6	2.03358	1.02402	0.174382
P15684	Aminopeptidase N	ANPEP	6	6	6	0	-15	0.177811
G3V9Y2	Lipid phosphate phosphohydrolase 1	PPAP2A	7	2	2	0	-15	0.179676
G3V679	Transferrin receptor protein 1	TFRC	39	27	26	1.73684	0.796467	0.179904
D3ZNY8	Protein Ror2	ROR2	11	9	8	0.51125	-0.9679	0.180542
D3ZDC2	Large neutral amino acids transporter small subunit 4	SLC43A2	4	3	3	0.24825	-2.01013	0.181516
A0A0G2KB26	Matrix-remodeling-associated protein 8	MXRA8	48	20	20	1.5064	0.591106	0.183931
Q5U362	Annexin	ANXA4	11	3	3	0	-15	0.185332
Q642B0	Glypican 4	GPC4	17	7	5	2.79433	1.4825	0.188662
D3ZSC1	Sushi domain-containing protein 5	SUSD5	13	5	5	0.272324	-1.87661	0.188782
O54699	Equilibrative nucleoside transporter 2	SLC29A2	4	2	2	0.710513	-0.493068	0.190276
Q66HJ7	Receptor-type tyrosine-protein phosphatase	PTPRA	33	20	18	0.86627	-0.207111	0.192022
Q8CIN2	Receptor-like protein tyrosine phosphatase gamma B-type isoform	RECEPTOR-LIKE PROTEIN TYROSINE PHOSPHATASE GAMMA B-TYPE ISOFORM	11	13	13	1.29151	0.369054	0.19228
Q0KL00	Piezo-type mechanosensitive ion channel component 1	PIEZO1	5	10	10	0.511509	-0.967169	0.194542
G3V671	CD80 antigen isoform CRA_a	CD80	18	7	7	2.43111	1.28162	0.19872
D3ZN06	CD248 antigen endosialin (Predicted)	CD248	7	5	5	0.0708118	-3.81987	0.201312
A0A0G2K457	Protein Pla2r1	PLA2R1	23	28	28	2.53039	1.33936	0.205901
Q9QXQ7	Protein Wnt-5a	WNT5A	25	8	8	1.27981	0.355924	0.206977
D4A105	Protein Tmem63b	TMEM63B	3	2	2	3.28951	1.71787	0.20806
Q9ES58	Cell surface glycoprotein CD200 receptor 1	CD200R1	24	5	5	0.589825	-0.761641	0.211107
Q63645	Proteinase-activated receptor 2	F2RL1	6	2	2	0.145519	-2.78072	0.212144
F1M7W0	Ephrin type-A receptor 5	EPHA5	11	11	8	2.36559	1.2422	0.213937
P97546	Neuroplastin	NPTN	16	5	5	1.45658	0.542588	0.216517
P26431	Sodium/hydrogen exchanger 1	SLC9A1	11	7	7	0.698684	-0.517289	0.222613
Q7TPB4	CD276 antigen	CD276	28	7	7	0.635067	-0.65502	0.227198
A0A0G2JSH5	Serum albumin	ALB	9	6	6	0.565258	-0.823018	0.229721
Q9R1E9	Connective tissue growth factor	CTGF	45	15	15	2.16592	1.11498	0.231945
P17475	Alpha-1-antiproteinase	SERPINA1	5	3	3	0.456933	-1.12995	0.234142
Q9Z0L9	Decay accelarating factor 1 isoform CRA_c	CD55	7	3	3	1.47659	0.562266	0.23493
Q68FQ2	Junctional adhesion molecule C	JAM3	22	6	6	2.64712	1.40442	0.241204
P11517	Hemoglobin subunit beta-2	HEMOGLOBIN SUBUNIT BETA-2	13	2	2	0.609085	-0.715285	0.242046
Q5PQV5	Trophoblast glycoprotein	TPBG	29	11	11	0.687291	-0.541007	0.247699
A0A0G2K0H3	Protein Lrp6	LRP6	4	5	5	1.50459	0.589368	0.262669
F1LNX2	Calcium release-activated calcium channel protein 1	ORAI1	7	2	2	0.338542	-1.56259	0.264574
Q4TU93	C-type mannose receptor 2	MRC2	25	35	35	1.21058	0.275696	0.276116
Q6IN10	Endothelin converting enzyme 1	ECE1	27	20	20	0.79682	-0.327675	0.279929
M0R6Z6	Urokinase plasminogen activator surface receptor	PLAUR	11	3	2	1.60664	0.684042	0.281246
D3ZES7	Uncharacterized protein	PLXNA4	3	7	1	0.482188	-1.05233	0.282225
Q9JHE5	Sodium-coupled neutral amino acid transporter 2	SLC38A2	10	3	3	1.90766	0.931805	0.283525
Q794F9	4F2 cell-surface antigen heavy chain	SLC3A2	49	29	29	0.899666	-0.152539	0.285143
Q08463	Frizzled-1	FZD1	6	4	2	1.65915	0.730448	0.293788
Q5RK27	Solute carrier family 12 member 7	SLC12A7	18	20	15	1.24932	0.321144	0.295591
D4A5C0	Protein Pvrl3	PVRL3	12	7	7	1.37133	0.455574	0.295602
D3ZZM0	Zinc transporter ZIP14	SLC39A14	17	5	5	0.892793	-0.163603	0.30365
B4F7A5	Cd99 protein	CD99	32	4	4	1.23639	0.306132	0.305097
P97829	Leukocyte surface antigen CD47	CD47	9	2	2	1.39484	0.480098	0.309822
A0A0G2K8V0	Protein Ptprm	PTPRM	16	19	17	1.10797	0.14792	0.312588
I6LBX3	Protocadherin gamma a5	PCDHGA5	6	3	1	0.609658	-0.713928	0.325828
A0A0G2JVZ6	Protein Itgav	ITGAV	38	36	36	0.83716	-0.256425	0.326972
F1LQC5	Receptor protein serine/threonine kinase	BMPR2	5	4	4	1.55707	0.638831	0.327324
Q63632	Solute carrier family 12 member 4	SLC12A4	19	21	12	0.854036	-0.227631	0.332519
D3ZZ19	Protein Tmem2	TMEM2	9	11	11	1.21514	0.281117	0.337428
D4ACX8	Protocadherin-16	DCHS1	10	24	24	1.304	0.382949	0.343042
P07151	Beta-2-microglobulin	B2M	22	3	3	1.43294	0.518978	0.344152
D4A517	Zinc transporter ZIP10	SLC39A10	15	9	9	1.16448	0.21969	0.34453
Q498T9	Volume-regulated anion channel subunit LRRC8C	LRRC8C	19	13	13	1.17299	0.23019	0.345123
Q8R5M3	Leucine-rich repeat-containing protein 15	LRRC15	4	2	2	1.48973	0.575053	0.359276
P28648	CD63 antigen	CD63	13	3	3	1.74532	0.803494	0.364884
Q8CGU6	Nicastrin	NCSTN	7	5	5	1.08759	0.121136	0.389099
Q5BK80	Tetraspanin	TSPAN4	17	3	3	1.45042	0.53647	0.392279
Q9WTN5	Two pore calcium channel protein 1	TPCN1	3	3	3	0.890625	-0.16711	0.394814
Q63722	Protein jagged-1	JAG1	13	13	12	1.07484	0.104119	0.396878
D3ZZ97	Tyrosine-protein kinase transmembrane receptor	ROR1	4	3	2	1.40645	0.492061	0.397539
O88563	Canalicular multispecific organic anion transporter 2	ABCC3	5	6	5	1.14303	0.192857	0.399217
Q64605	Receptor-type tyrosine-protein phosphatase S	PTPRS	6	10	7	1.2378	0.307781	0.411236
Q4V8I7	Volume-regulated anion channel subunit LRRC8A	LRRC8A	7	4	4	0.889695	-0.168617	0.415202
F1M8K0	Protein Dag1	DAG1	22	20	20	1.03442	0.0488268	0.417909
F1LNL3	Protein Abca1	ABCA1	5	10	10	1.06439	0.0900219	0.418195
P49651	P2Y purinoceptor 1	P2RY1	12	4	4	1.13097	0.177562	0.425411
P80201	Activin receptor type-1	ACVR1	4	2	2	1.15702	0.21042	0.425468
P06685	Sodium/potassium-transporting ATPase subunit alpha-1	ATP1A1	28	32	18	0.873494	-0.19513	0.42639
Q63199	Tumor necrosis factor receptor superfamily member 6	FAS	8	2	2	0.815476	-0.294285	0.42822
P24062	Insulin-like growth factor 1 receptor	IGF1R	20	27	25	1.10161	0.139617	0.431528
P01026	Complement C3	C3	2	3	3	0.838816	-0.253574	0.445076
D3ZE75	Protein Lrp8	LRP8	8	7	6	1.12865	0.174598	0.447636
Q9QYW5	Epithelial membrane protein 3	EMP3	9	2	2	1.06786	0.0947187	0.463814
Q9QZA6	CD151 antigen	CD151	22	6	6	1.06055	0.0848184	0.469712
G3V9W9	Protein Fat1	FAT1	22	87	86	1.04124	0.0582986	0.47712
Q63016	Large neutral amino acids transporter small subunit 1	SLC7A5	12	7	7	0.991063	-0.0129507	0.486026
D4ACN7	Protein Myof	MYOF	28	47	45	1.03893	0.0550977	0.487343
O70156	Oxidized low-density lipoprotein receptor 1	OLR1	13	3	3	0.975972	-0.0350887	0.490305
D4AEK3	Protein Crim1	CRIM1	7	7	7	1.01294	0.0185421	0.491394
I6LBX7	Protocadherin gamma b8	PCDHGB8	9	7	3	0.988032	-0.0173705	0.493334

## Sheet: CSB+CSC
Aubert et al.	Copper bioavailability is a KRAS-specific vulnerability in colorectal cancer
Supplementary Data 2: Surfaceome of IEC-6 ±KRASG12V analyzed by Cell Surface Biotinylation (CSB) or Cell Surface Capture (CSC). List of up- and downregulated cell-surface proteins expressed as Log2 (FC KRAS/Control). Only proteins identified with a false discovery rate (FDR) < 0.5 were considered for analysis, and statistical significance was determined using unpaired one-tailed Student’s t test,…
Gene	LOG2(FC)_CSB+CSC	LOG10(p-value)_CSB+CSC
ACAN	15	2.24413
ANKH	15	1.85169
CDH2	15	3.87277
CDH5	15	2.38908
DYNAP	15	1.61734
ITGA7	15	1.15681
SDK2	15	3.19333
SLC14A1	15	3.18303
SLC1A5	15	2.70026
TNC	15	1.74301
PLAT	15	1.84748
STEAP1	15	0.938279
MDR1A	15	3.64865
TSPAN7	15	3.57901
PTPRN	15	3.1651
LPAR1	15	1.12641
PTPRE	15	1.05998
NPTXR	12.243	2.99609
ITGA2	11.8384	1.53264
TNFSF9	11.5638	2.3995
GGT1	11.1727	2.73812
CD44I	10.2924	1.53272
STEAP3	9.94842	1.90627
SFRP4	9.77134	0.735723
SLC23A2	9.51149	2.3675
TLR4	9.3572	2.41772
JAG2	9.27281	1.66973
MEGF10	8.95773	1.88633
SLC38A1	8.68025	1.31155
RT1-E	8.13628	0.946876
EPHA5	8.1211	1.11822
SLC5A3	8.04246	1.20371
SLC16A1	7.89006	1.00312
LRP6	7.79468	0.768052
LRP8	7.5873	2.18695
CLPTM1	6.72995	0.944012
ADGRG6	6.37549	1.29258
THSD7A	5.27233	1.26868
SPN	5.02516	2.36308
PCDH1	4.99937	2.27169
ATP7A	4.95515	1.44681
SLC2A1	4.86603	2.24399
CADM1	4.84013	1.84886
FBLN1	4.72818	1.08896
ITGA6	4.6382	2.71822
EMB	4.60766	2.44744
CDH6	4.46725	1.64376
HTRA1	4.34232	1.65794
ACE	4.26403	3.25269
CD44	4.13908	3.91655
PCDH7	3.98014	2.31255
MFAP3	3.84827	2.84415
IGSF3	3.80338	1.82945
NRP2	3.73319	1.54226
SLC4A7	3.70188	2.46779
SMPDL3B	3.63924	3.84449
SEMA4C	3.59344	1.12523
RT1.A(U)	3.44832	1.59431
ABCC4	3.39029	2.27489
ADGRE5	3.36509	2.56747
TMEM237	3.27211	1.86617
CNNM4	3.17262	2.85971
PLA2R1	3.08776	1.30528
ANTXR2	2.67349	1.69329
PPAP2C	2.55393	2.62818
BMPR2	2.51378	0.722076
SLC29A1	2.41985	1.45233
SLC22A23	2.411	3.96793
EPHA2	2.40429	2.36928
ITGA3	2.39622	1.87
SERPINE2	2.38045	1.6975
ENO1	2.35674	3.46986
LRRC8D	2.28498	1.65172
P2RY1	2.11594	1.10991
TMEM63A	2.1033	0.776915
IL17RA	2.0903	2.04955
LDLR	2.08151	2.18546
ENPP1	2.06019	3.1362
IL1RAP	1.99086	2.78604
HBEGF	1.98667	2.35436
ADAM9	1.90519	2.31569
MFGE8	1.78075	1.21924
NRP1	1.74618	0.838811
ABCC1	1.6832	1.37515
PLAUR	1.67166	0.874117
ITGB1	1.66402	1.96312
CD82	1.66134	1.93771
FLRT2	1.6525	1.42913
COL8A1	1.62331	1.46291
SLC2A3	1.62168	1.58537
JAM3	1.51498	0.592344
CYR61	1.50571	1.95783
CSF1	1.49328	1.56987
PLXNA2	1.48295	0.854896
TPCN1	1.47561	1.15699
CD80	1.41078	0.752197
F3	1.39903	3.07867
ITGA1	1.35216	1.15955
ITFG3	1.28712	1.42351
CTGF	1.2503	0.974716
TSPAN6	1.23837	1.99572
ATP1B3	1.20207	2.62672
TMEM119	1.17712	2.15785
F2R	1.14857	0.880454
INSR	1.13355	1.44512
SLC20A2	1.0687	1.65844
ITGA5	1.06838	2.73794
RELL1	1.05629	1.43734
SLC38A2	1.05617	0.747708
SLC12A2	0.991582	0.963609
CR1L	0.975661	1.37962
B2M	0.93855	0.807522
TMEM2	0.912841	1.53085
FZD1	0.865224	0.752964
CD63	0.803494	0.437846
MPZL1	0.786376	0.764804
SLC20A1	0.759891	1.42232
LRRC15	0.692195	0.72375
TFRC	0.66425	0.719576
SLC7A1	0.656965	1.41966
MXRA8	0.653474	1.10725
ATP1A3	0.652762	0.744322
NPTN	0.628874	0.88606
CD55	0.605296	0.661507
PVR	0.573416	1.0686
NRADD	0.553741	1.03647
TSPAN4	0.53647	0.406405
LRRC8C	0.527422	1.08647
WNT5A	0.525365	0.829756
PVRL3	0.490628	0.544207
RECEPTOR-LIKE PROTEIN TYROSINE PHOSPHATASE GAMMA B-TYPE ISOFORM	0.471949	0.884661
SLC8A1	0.46266	2.25048
LGALS3	0.440786	0.586179
IGF1R	0.426747	0.73491
MRC2	0.368016	0.81123
ABCA1	0.362777	0.682153
ANXA5	0.353121	0.633728
EMP3	0.341474	0.596633
ACVR1	0.341362	0.518563
CD47	0.337163	0.472316
PTPRM	0.303198	0.720401
BSG	0.222749	0.813699
SERBP1	0.222707	0.366325
CRIM1	0.219799	0.446241
ABCC3	0.192857	0.398791
GPC4	0.125553	2.58394
NCSTN	0.111313	0.410447
SLC12A7	0.0888773	0.433293
PTPRS	0.0853064	0.389229
MYOF	0.0551756	0.332934
SLC39A10	0.0143463	0.515471
ATP1A1	0.00860388	0.434282
DDR1	0	3.154
FAT1	-0.000734921	0.324395
TMEM63B	-0.0171743	1.24492
JAG1	-0.0221033	0.415508
SLC39A14	-0.0295703	0.517533
SLC7A5	-0.0415072	0.360018
SLC12A4	-0.0612905	0.454593
DAG1	-0.0774949	0.521362
CLDND1	-0.110673	0.876226
SLC25A5	-0.134191	0.406226
LRRC8A	-0.168617	0.38174
VDAC1	-0.171078	0.399482
PIEZO1	-0.172391	0.671201
SLC3A2	-0.173263	0.631443
CD99	-0.192191	0.8915
BCAP31	-0.197532	0.467419
ANXA6	-0.223405	0.414926
ITGAV	-0.259729	0.605032
FAS	-0.294285	0.368333
ADGRA2	-0.306594	0.65711
SLC9A1	-0.314467	0.566794
PCDHGA5	-0.339057	0.39951
C3	-0.363665	0.432356
ANXA11	-0.409722	0.396927
TPBG	-0.414198	0.700249
SLC29A2	-0.444683	0.767449
OLR1	-0.449822	0.481945
ANO6	-0.45932	0.879762
ADGRL2	-0.47768	0.570555
PPIA	-0.479423	1.04543
PTPRA	-0.501523	0.985069
PCDHGC3	-0.508748	1.34423
SLC25A4	-0.542955	0.865143
PCDHGB8	-0.551963	0.920139
LAMB1	-0.566909	0.579439
CD14	-0.570793	1.04271
DDR2	-0.606572	0.904666
KIRREL	-0.61278	1.12656
ANXA2	-0.614575	0.826445
SLC39A6	-0.645142	0.872085
APP	-0.674546	1.49913
CD59	-0.691179	0.752204
SLC4A2	-0.726401	0.837598
LTBP1	-0.783001	0.594241
ECE1	-0.803157	0.690774
PXDN	-0.803712	0.563226
ADAM10	-0.805056	1.32133
ALB	-0.805807	0.762143
CLU	-0.841051	0.569574
CLIC1	-0.855837	0.796918
F11R	-0.868179	1.61676
CD151	-0.870158	0.565856
HEMOGLOBIN SUBUNIT BETA-2	-0.892337	0.954475
ERBB2	-0.903851	1.17303
DCBLD2	-0.908571	1.41224
MMP14	-0.91041	1.52091
EFNB1	-0.920827	1.18646
SDC1	-0.937504	1.69432
ROR2	-0.948515	1.62841
DCHS1	-0.950849	0.862076
RECK	-0.959464	1.63674
ADAM17	-0.98186	1.43313
VSIG10	-1.01204	1.45696
A1I3	-1.01362	0.57998
THBS1	-1.01815	1.02959
IL6ST	-1.02508	1.06742
RATASCT1	-1.05837	1.8087
LNPEP	-1.06941	1.29155
FLRT3	-1.0709	3.04459
CD200R1	-1.07642	1.00188
PLXNB2	-1.09037	2.7344
PTPRK	-1.09309	1.28918
SERPINA1	-1.12552	0.581231
PTGFRN	-1.15271	1.58206
SCARF2	-1.15989	1.78647
SLC31A1	-1.17564	1.6917
UNC5B	-1.201	1.78272
EPHB4	-1.21235	1.65235
NPR3	-1.21681	1.18045
AXL	-1.21901	1.93936
PTPRF	-1.24366	2.29818
FCGRT	-1.25603	1.93396
PDIA6	-1.25676	1.00216
TMEM206	-1.26586	1.0299
TSPAN9	-1.26926	0.978215
SLC6A9	-1.28345	1.30096
CD276	-1.30076	1.32696
TLN1	-1.31984	1.86215
EPHB3	-1.32381	1.54871
A1M	-1.32513	0.894655
LRP1	-1.3262	2.60186
PLXNA1	-1.35639	1.59946
CD81	-1.36893	1.90974
AHSG	-1.38982	0.92574
LAMA5	-1.48348	1.61563
FN1	-1.4989	1.45773
PLXNB1	-1.55377	1.88508
ORAI1	-1.56259	0.577453
CDH3	-1.58783	1.89664
LAMC1	-1.60043	1.49082
VLDLR	-1.62659	1.72156
CLEC2D11	-1.63002	2.07762
ANXA7	-1.64121	1.62439
A2M	-1.69061	1.30316
SLC6A6	-1.73104	2.52112
CNNM3	-1.74843	1.74261
PLXND1	-1.78263	1.36164
SCARB1	-1.80729	1.29753
SLCO3A1	-1.82845	0.693103
NEO1	-1.86241	3.38098
PLXNA4	-1.89002	1.11436
ITIH2	-1.93939	1.02858
TSPAN15	-1.96376	2.33266
SLC43A2	-2.01013	0.741084
CALR	-2.09101	0.892081
CD177 ANTIGEN-LIKE	-2.10585	1.80945
COL1A1	-2.11066	1.92749
HEMIFERRIN	-2.11117	1.18331
CCDC80	-2.22234	1.15867
MST1R	-2.24066	2.43442
SLC44A2	-2.29207	3.23246
F2RL1	-2.30801	0.723989
BTC	-2.31348	1.11693
SIRPA	-2.40744	2.6971
VASN	-2.4286	3.8033
EFNB2	-2.49628	2.89688
LTBR	-2.50666	2.15984
ALCAM	-2.50681	2.48316
SDC2	-2.54223	1.21291
ANXA3	-2.55174	1.31359
SPARC	-2.57813	2.8084
ICAM1	-2.596	2.42004
THSD1	-2.60187	1.08803
ADAM15	-2.61607	1.92227
HEG1	-2.63716	2.4913
SERPINH1	-2.64125	1.42341
TSPAN8	-2.64866	1.55484
SDC4	-2.70999	2.15856
FZD2	-2.72625	3.92416
FZD6	-2.79402	2.57181
PTK7	-2.8132	3.76027
SEMA3C	-2.81416	1.80418
CDON	-2.84193	4.35431
PEAR1	-2.87506	1.24427
EPHB2	-2.89815	0.820897
SLC19A1	-2.96692	1.9338
LRP4	-2.99063	0.992759
CD48	-3.01377	3.79385
TGFBR1	-3.04532	2.35265
CYP51A1	-3.05039	0.686491
SUSD5	-3.1109	1.14073
ATRN	-3.27926	1.8567
PRNP	-3.30379	4.08811
MET	-3.32631	2.38146
IGF2R	-3.48808	4.4006
TGFB2	-3.67138	2.47169
ACKR3	-3.74177	2.03742
NOTCH2	-3.75289	1.10043
TJP1	-3.7535	1.27436
TMEM132A	-3.81594	2.24274
CD248	-3.81987	0.696131
EGFR	-3.83403	2.42433
CXADR	-4.33102	3.616
NCAM1	-4.53826	2.55226
ATP1B1	-4.61197	4.33305
LTBP4	-4.79883	1.61198
LIMA1	-4.9121	1.28539
BCAM	-5.0796	2.02911
UPK1B	-5.28073	1.66258
CELSR2	-5.33263	2.89154
ADGRL1	-5.50529	1.29844
FZD7	-5.77247	3.80667
PDGFRB	-6.02012	1.70481
AGRN	-6.09805	2.51205
SLC1A3	-6.18674	2.64122
MCAM	-6.5424	4.31191
CDH1	-6.76152	3.50268
SLIT3	-6.87142	1.25407
PVRL2	-7.15878	1.74552
VDAC2	-7.22656	1.01689
ROR1	-7.25397	1.25956
ANTXR1	-7.29562	3.15073
ATP2A2	-7.81764	1.01957
NUCB1	-7.89987	0.890718
PTPRD	-8.24569	1.96773
PLXNA3	-8.3012	1.17941
TENM3	-8.36482	0.839942
SLC44A1	-8.65088	2.67022
PCDH19	-8.71621	0.922366
LTBP2	-8.99341	1.08369
ANXA1	-9.06538	3.79887
ANXA4	-9.43227	1.30004
LSR	-9.60049	2.35139
SLC24A3	-9.61574	3.49624
PSAP	-9.63289	1.53508
S1PR2	-9.66404	1.51562
CRTAPL1	-9.73099	1.31642
TGFBR2	-9.75696	1.43847
PCDHGA2	-9.78392	3.76496
GPC6	-9.78538	3.06429
PRSS23	-9.94013	1.34841
CELSR1	-10.4181	1.47368
FGFR3	-11.0149	3.18802
FRAS1	-11.8647	3.34052
GAS6	-11.8867	1.07635
LRRN4	-13.4851	4.8877
ANPEP	-15	0.888984
CD200	-15	4.89325
CDH11	-15	3.28652
CDH13	-15	1.16877
CDH9	-15	2.52913
CP	-15	3.37663
CPM	-15	2.36787
CRB2	-15	3.48317
EFNA5	-15	1.96328
ELN	-15	3.3754
FBLN2	-15	2.03343
FBN1	-15	1.22144
FBN2	-15	0.983903
FNDC1	-15	1.02466
LRP2	-15	1.21959
NID1	-15	4.28157
PKHD1L1	-15	3.69869
PVRL2	-15	2.15189
SLC4A4	-15	2.71977
STEAP4	-15	1.32836
TENM4	-15	2.40456
TMED9	-15	1.23029
TMEM108	-15	1.26573
TMEM214	-15	1.56834
UPK3B	-15	3.17096
FZD4	-15	1.22148
VSIG2	-15	0.803461
TMEM43	-15	3.78158
IGFBP2	-15	1.47615
SLC28A2	-15	1.43137
DPP6	-15	1.36369
EVC2	-15	1.00411
PPAP2A	-15	0.745511
