# Supplementary material for: Copper bioavailability is a KRAS-specific vulnerability in colorectal cancer
Source: Nat Commun. 2020 Jul 24;11:3701. doi: 10.1038/s41467-020-17549-y (PMC7381612; doi:10.1038/s41467-020-17549-y)
Supplement: Supplementary file 6 — Supplementary Data 3 [file 41467_2020_17549_MOESM6_ESM.xlsx]

## Sheet: Correlation
Aubert et al.	Copper bioavailability is a KRAS-specific vulnerability in colorectal cancer
Supplementary Data 3: Correlation between Transcriptome (Supplementary Data 1) and Surfaceome (Supplementary Data 2) datasets. Only proteins whose cell-surface expression is significantly altered by KRASG12V (unpaired one-tailed Student’s t test, P<0.05) were considered for the correlation.
Gene	LOG2(FC)_Transcriptome	LOG10(p-value)_Transcriptome	LOG2(FC)_Surfaceome	LOG10(p-value)_Surfaceome
Cdh6	15	6.48777	4.46725	1.64376
Slc14a1	12.1986	6.73528	15	3.18303
Acan	11.1579	3.64512	15	2.24413
Epha5	10.2131	4.8198	8.1211	1.11822
Serpine2	9.87108	8.96479	2.38045	1.6975
Itga2	8.61348	4.20241	11.8384	1.53264
Ggt1	6.90014	5.70626	11.1727	2.73812
Cdh2	6.81453	4.49164	15	3.87277
Tspan7	6.03973	5.71469	15	3.57901
Thsd7a	6.01123	3.92452	5.27233	1.26868
Ptprn	5.93255	4.57595	15	3.1651
Nptxr	5.79032	4.18735	12.243	2.99609
Sdk2	5.50986	4.05901	15	3.19333
Megf10	5.25485	4.37631	8.95773	1.88633
Ptpre	5.19411	5.40298	15	1.05998
Ankh	5.14169	5.03153	15	1.85169
P2ry1	5.05689	4.25709	2.11594	1.10991
Spn	4.58496	4.4856	5.02516	2.36308
Itih2	4.44369	6.44504	-1.93939	1.02858
Itga7	4.22542	5.23358	15	1.15681
Itga6	4.21717	4.27806	4.6382	2.71822
Pcdh1	3.70254	3.73073	4.99937	2.27169
Steap1	3.47105	5.22923	15	0.938279
Antxr2	3.43704	4.73347	2.67349	1.69329
Cdh5	3.43558	4.59536	15	2.38908
Smpdl3b	3.41922	6.66542	3.63924	3.84449
Tnc	3.34628	3.63943	15	1.74301
Il1rap	3.15975	6.71483	1.99086	2.78604
Slc20a1	3.02176	7.73601	0.759891	1.42232
Pcdh7	2.95176	3.96034	3.98014	2.31255
CD44i	2.92236	7.20771	10.2924	1.53272
Cd44	2.92236	7.20771	4.13908	3.91655
Slc4a7	2.76326	3.78804	3.70188	2.46779
Slc2a1	2.70427	4.82393	4.86603	2.24399
Adgrg6	2.69351	5.76839	6.37549	1.29258
Lrp8	2.5715	4.6325	7.5873	2.18695
Steap3	2.56743	4.81853	9.94842	1.90627
Enpp1	2.56166	7.96943	2.06019	3.1362
Eno1	2.44368	6.7747	2.35674	3.46986
Emb	2.39085	5.61648	4.60766	2.44744
Lpar1	2.37483	7.24939	15	1.12641
Jag2	2.1925	3.66472	9.27281	1.66973
Slc29a1	2.17878	6.1966	2.41985	1.45233
Slc22a23	2.1431	4.4442	2.411	3.96793
Fbln1	2.11498	3.47954	15	1.1694
Fbln1	2.11498	3.47954	-5.54363	1.00852
Itga3	2.09241	3.59679	2.39622	1.87
Adam9	2.08617	5.29046	1.90519	2.31569
Cd82	1.97051	6.07905	1.66134	1.93771
Abcc4	1.92785	4.19751	3.39029	2.27489
Igsf3	1.90202	3.54848	3.80338	1.82945
Atp1a1	1.89357	4.09012	0.00860388	0.434282
Slc23a2	1.65552	3.91934	9.51149	2.3675
Flrt2	1.64647	3.24108	1.6525	1.42913
Epha2	1.62037	3.7044	2.40429	2.36928
Pvrl3	1.56395	7.13588	0.490628	0.544207
Tpcn1	1.54931	4.15508	1.47561	1.15699
Slc1a5	1.53194	4.3139	15	2.70026
Nrp2	1.47194	3.29518	3.73319	1.54226
Itga5	1.46739	3.95754	1.06838	2.73794
Slc12a2	1.44903	4.38442	0.991582	0.963609
Cnnm4	1.35409	3.34112	3.17262	2.85971
Wnt5a	1.29694	3.56838	0.525365	0.829756
Htra1	1.29381	5.90623	4.34232	1.65794
Plaur	1.29314	4.98583	1.67166	0.874117
Cadm1	1.28971	4.49659	4.84013	1.84886
Tmem2	1.17067	4.36607	0.912841	1.53085
F2r	1.14759	3.31345	1.14857	0.880454
Plxna2	1.14301	3.1211	1.48295	0.854896
Il17ra	1.12927	3.88305	2.0903	2.04955
Anxa5	1.11888	5.8017	0.353121	0.633728
Mrc2	1.08669	2.79083	0.368016	0.81123
Emp3	0.9716	4.47534	0.341474	0.596633
Slc25a5	0.925711	4.96226	-0.134191	0.406226
Scarb1	0.911884	3.44898	-1.80729	1.29753
Tlr4	0.905801	4.92919	9.3572	2.41772
Clic1	0.896286	4.86927	-0.855837	0.796918
Hbegf	0.886551	4.11862	1.98667	2.35436
F2rl1	0.886279	4.26712	-2.30801	0.723989
Atp7a	0.879931	2.77609	4.95515	1.44681
Cd47	0.865239	4.41149	0.337163	0.472316
Cyp51a1	0.86272	5.23845	-3.05039	0.686491
Lrrc8d	0.857647	3.52786	2.28498	1.65172
Tmem63a	0.847085	3.79178	2.1033	0.776915
PVR	0.844138	6.04225	0.573416	1.0686
Lrrc8c	0.820134	2.66927	0.527422	1.08647
Slc38a1	0.811129	4.15134	8.68025	1.31155
Cd63	0.803519	3.72624	0.803494	0.437846
Mpzl1	0.797448	5.18884	0.786376	0.764804
Tspan6	0.773378	4.58692	1.23837	1.99572
Slc2a3	0.770419	3.33938	1.62168	1.58537
Vdac2	0.733958	4.6848	-7.22656	1.01689
Cd80	0.716522	2.45752	1.41078	0.752197
Anxa6	0.69851	5.73012	-0.223405	0.414926
Cr1l	0.681103	4.50534	0.975661	1.37962
Slc8a1	0.680833	3.78738	0.46266	2.25048
F3	0.679731	4.68636	1.39903	3.07867
Abcc1	0.644707	2.44986	1.6832	1.37515
Ldlr	0.625822	2.37109	2.08151	2.18546
Tmem119	0.622174	4.63585	1.17712	2.15785
Slc7a1	0.617899	2.12102	0.656965	1.41966
Nrp1	0.575892	3.38906	1.74618	0.838811
Tfrc	0.572149	4.24099	0.66425	0.719576
Ppia	0.57037	3.24457	-0.479423	1.04543
Tmem63b	0.560638	3.07518	-0.0171743	1.24492
Rell1	0.542023	3.56176	1.05629	1.43734
Vdac1	0.541188	5.03928	-0.171078	0.399482
Serbp1	0.538519	4.17412	0.222707	0.366325
Fzd1	0.531679	2.39722	0.865224	0.752964
Slc25a4	0.492469	4.30901	-0.542955	0.865143
Adgre5	0.492069	3.58906	3.36509	2.56747
Slc39a6	0.488044	5.15737	-0.645142	0.872085
Anxa11	0.473301	3.07813	-0.409722	0.396927
Lgals3	0.464282	3.16748	0.440786	0.586179
Nradd	0.453516	3.2196	0.553741	1.03647
Atp1b3	0.453006	5.63866	1.20207	2.62672
Lrrc8a	0.450144	2.13261	-0.168617	0.38174
Anxa7	0.450063	3.87845	-1.64121	1.62439
Slc16a1	0.38397	2.90762	7.89006	1.00312
Ptprm	0.356621	1.67155	0.303198	0.720401
Ace	0.354566	1.53146	4.26403	3.25269
Jam3	0.353543	3.18654	1.51498	0.592344
Sdc1	0.333136	3.37951	-0.937504	1.69432
Mfge8	0.327278	2.52163	1.78075	1.21924
Itgb1	0.324039	4.04237	1.66402	1.96312
Slc9a1	0.307632	1.783	-0.314467	0.566794
Tnfsf9	0.253136	1.61103	11.5638	2.3995
Bcap31	0.204156	1.99355	-0.197532	0.467419
Anxa2	0.202069	2.07302	-0.614575	0.826445
Slc20a2	0.19664	2.16039	1.0687	1.65844
Tpbg	0.19205	1.39315	-0.414198	0.700249
Atp2a2	0.181897	1.0803	-7.81764	1.01957
Pla2r1	0.176626	2.21152	3.08776	1.30528
Ece1	0.17314	1.18082	-0.803157	0.690774
Cd14	0.120618	1.19388	-0.570793	1.04271
Pcdhgc3	0.12057	0.668608	-0.508748	1.34423
Adam17	0.102576	2.13511	-0.98186	1.43313
Jag1	0.100848	0.743355	-0.0221033	0.415508
Slc7a5	0.0963347	0.716616	-0.0415072	0.360018
Itga1	0.0888389	0.744878	1.35216	1.15955
Ppap2c	0.0825998	1.49013	2.55393	2.62818
Ptprk	0.0801594	0.581146	-1.09309	1.28918
Plxna3	0.0740006	0.805259	-8.3012	1.17941
Nptn	0.0710061	1.32467	0.628874	0.88606
Slc39a14	0.0392928	0.495351	-0.0295703	0.517533
Bmpr2	0.0201076	0.350693	2.51378	0.722076
Tgfbr1	0.0131754	0.313144	-3.04532	2.35265
Clptm1	0.000374872	0.303315	6.72995	0.944012
Slc4a2	-0.0485317	0.56124	-0.726401	0.837598
Thbs1	-0.0668619	0.46948	-1.01815	1.02959
Unc5b	-0.0681543	0.572967	-1.201	1.78272
Mmp14	-0.0962957	0.807932	-0.91041	1.52091
Cd99	-0.108768	1.07068	-0.192191	0.8915
Plxnd1	-0.135379	1.03689	-1.78263	1.36164
Ptpra	-0.135776	1.91822	-0.501523	0.985069
Sema4c	-0.17922	0.793923	3.59344	1.12523
Abca1	-0.181215	1.36937	0.362777	0.682153
Acvr1	-0.199043	1.15974	0.341362	0.518563
Susd5	-0.218305	0.896614	-3.1109	1.14073
Adgrl2	-0.237033	1.71303	-0.47768	0.570555
Abcc3	-0.253331	1.2351	0.192857	0.398791
Mxra8	-0.259013	2.75151	0.653474	1.10725
Slc12a7	-0.266816	1.61984	0.0888773	0.433293
Slc29a2	-0.26693	1.46418	-0.444683	0.767449
Npr3	-0.280108	3.50205	-1.21681	1.18045
Crtapl1	-0.281282	2.89956	-9.73099	1.31642
Anxa4	-0.283239	3.04794	-9.43227	1.30004
Ephb4	-0.287753	1.94412	-1.21235	1.65235
Insr	-0.292214	1.64912	1.13355	1.44512
Orai1	-0.302385	2.69994	-1.56259	0.577453
Lrp6	-0.304726	1.75955	7.79468	0.768052
Cd151	-0.305441	2.05955	-0.870158	0.565856
Erbb2	-0.322505	2.2688	-0.903851	1.17303
Btc	-0.325298	2.38575	-2.31348	1.11693
Slc39a10	-0.330219	3.92496	0.0143463	0.515471
Ano6	-0.362101	2.01285	-0.45932	0.879762
Tmem237	-0.364436	2.36281	3.27211	1.86617
Igf1r	-0.364455	2.30951	0.426747	0.73491
Myof	-0.38049	2.21465	0.0551756	0.332934
Upk1b	-0.387813	3.15091	-5.28073	1.66258
Tmed9	-0.39373	4.6994	-15	1.23029
Dcbld2	-0.3965	3.10099	-0.908571	1.41224
Tmem214	-0.464387	3.13238	-15	1.56834
Vldlr	-0.479495	3.59713	-1.62659	1.72156
Notch2	-0.515818	1.73339	-3.75289	1.10043
Slc3a2	-0.52119	4.00416	-0.173263	0.631443
Plat	-0.524507	3.82732	15	1.84748
Slc38a2	-0.532696	3.89984	1.05617	0.747708
ratASCT1 (Slc1a4)	-0.536031	3.45481	-1.05837	1.8087
Pear1	-0.538593	3.12121	-2.87506	1.24427
Piezo1	-0.539728	2.86793	-0.172391	0.671201
Lamb1	-0.543947	2.76093	-0.566909	0.579439
Ltbr	-0.546089	4.40783	-2.50666	2.15984
Csf1	-0.547948	3.40126	1.49328	1.56987
Cnnm3	-0.57354	4.70268	-1.74843	1.74261
Calr	-0.583515	5.86714	-2.09101	0.892081
Slc43a2	-0.589969	3.63552	-2.01013	0.741084
Axl	-0.593649	3.48401	-1.21901	1.93936
Ddr2	-0.595884	3.98781	-0.606572	0.904666
Tspan4	-0.609305	4.7221	0.53647	0.406405
Fas	-0.618219	5.4553	-0.294285	0.368333
Mfap3	-0.627257	3.56383	3.84827	2.84415
Lnpep	-0.647394	2.91228	-1.06941	1.29155
Pdia6	-0.648224	5.79812	-1.25676	1.00216
Tln1	-0.649968	3.00672	-1.31984	1.86215
Efnb1	-0.666762	4.2543	-0.920827	1.18646
Evc2	-0.703626	4.35777	-15	1.00411
Nucb1	-0.708968	4.17668	-7.89987	0.890718
Ptprs	-0.733662	2.98461	0.0853064	0.389229
Cd200r1	-0.739022	4.39793	-1.07642	1.00188
Scarf2	-0.75938	3.37896	-1.15989	1.78647
Lrp4	-0.770416	3.59269	-2.99063	0.992759
Slc44a1	-0.777811	4.92603	-8.65088	2.67022
Ephb3	-0.778771	3.42685	-1.32381	1.54871
Adam10	-0.80898	4.3997	-0.805056	1.32133
Adgra2	-0.809373	3.27456	-0.306594	0.65711
Slc12a4	-0.817235	4.12468	-0.0612905	0.454593
Ncstn	-0.824658	4.26387	0.111313	0.410447
Celsr1	-0.824913	2.64319	-10.4181	1.47368
Slc31a1	-0.825659	5.93197	-1.17564	1.6917
Cd276	-0.82682	4.29912	-1.30076	1.32696
Ppap2a	-0.830916	5.37132	-15	0.745511
Col8a1	-0.836054	4.09224	1.62331	1.46291
Plxnb2	-0.84288	3.68684	-1.09037	2.7344
Ptgfrn	-0.8492	3.41202	-1.15271	1.58206
Itgav	-0.888908	3.27227	-0.259729	0.605032
Tjp1	-0.892477	3.66712	-3.7535	1.27436
Dag1	-0.897952	3.63576	-0.0774949	0.521362
Sfrp4	-0.927614	4.87311	9.77134	0.735723
Ptprf	-0.92789	3.30916	-1.24366	2.29818
Lamc1	-0.944442	3.43143	-1.60043	1.49082
Ddr1	-0.948874	3.77728	0	3.154
Sdc4	-0.962105	4.02951	-2.70999	2.15856
Tmem206	-1.006	5.07148	-1.26586	1.0299
Slc19a1	-1.00759	4.56778	-2.96692	1.9338
Lima1	-1.0227	4.4202	-4.9121	1.28539
Ror2	-1.04163	2.72766	-0.948515	1.62841
Reck	-1.08334	4.2346	-0.959464	1.63674
Ltbp1	-1.0835	4.23693	-0.783001	0.594241
Cd55	-1.0924	3.81716	0.605296	0.661507
Kirrel	-1.10271	4.0546	-0.61278	1.12656
Psap	-1.11034	5.60138	-9.63289	1.53508
S1pr2	-1.12017	4.6805	-9.66404	1.51562
Fcgrt	-1.12823	4.99404	-1.25603	1.93396
Slc6a9	-1.15064	3.71353	-1.28345	1.30096
Egfr	-1.17819	4.72471	-3.83403	2.42433
Crim1	-1.19289	3.89971	0.219799	0.446241
Fat1	-1.20201	3.58763	-0.000734921	0.324395
Cyr61	-1.24193	4.60503	1.50571	1.95783
B2m	-1.26401	4.95317	0.93855	0.807522
Slc6a6	-1.27906	4.3928	-1.73104	2.52112
Adgrl1	-1.28426	3.96478	-5.50529	1.29844
Lrp1	-1.37408	3.72694	-1.3262	2.60186
Fzd2	-1.40282	4.30335	-2.72625	3.92416
Vsig10	-1.41309	5.15607	-1.01204	1.45696
Flrt3	-1.41342	6.30478	-1.0709	3.04459
Heg1	-1.42469	4.1006	-2.63716	2.4913
Serpinh1	-1.44332	7.45552	-2.64125	1.42341
Pcdhgb8	-1.4665	5.3381	-0.551963	0.920139
Tspan15	-1.5307	5.76657	-1.96376	2.33266
Lama5	-1.54749	3.94659	-1.48348	1.61563
Pxdn	-1.56385	4.71449	-0.803712	0.563226
Olr1	-1.56627	4.25949	-0.449822	0.481945
Il6st	-1.60566	6.12931	-1.02508	1.06742
Ltbp2	-1.62853	4.79016	-8.99341	1.08369
Cd81	-1.63478	5.10706	-1.36893	1.90974
Tmem132a	-1.67385	5.46293	-3.81594	2.24274
Fzd6	-1.68385	6.35005	-2.79402	2.57181
Sdc2	-1.69286	5.31315	-2.54223	1.21291
Gpc4	-1.69307	5.90678	0.125553	2.58394
Neo1	-1.73249	4.90682	-1.86241	3.38098
Cldnd1	-1.73963	5.49735	-0.110673	0.876226
Vasn	-1.75755	5.08666	-2.4286	3.8033
Bsg	-1.77609	5.86717	0.222749	0.813699
Pvrl2	-1.83011	6.54956	-7.15878	1.74552
Pvrl2	-1.83011	6.54956	-15	2.15189
Sirpa	-1.83351	5.3949	-2.40744	2.6971
Ctgf	-1.84199	4.92249	1.2503	0.974716
Efnb2	-1.86379	6.0445	-2.49628	2.89688
Fzd4	-1.86384	5.85612	-15	1.22148
Slc44a2	-1.8652	6.6	-2.29207	3.23246
Plxna1	-1.87096	5.07877	-1.35639	1.59946
Adam15	-1.94049	5.72715	-2.61607	1.92227
Slc1a3	-1.99015	6.30881	-6.18674	2.64122
Cd48	-2.01489	7.57379	-3.01377	3.79385
Met	-2.03269	5.62856	-3.32631	2.38146
Vsig2	-2.05694	5.09103	-15	0.803461
Tmem43	-2.05855	6.41824	-15	3.78158
Pcdhga2	-2.07501	4.75765	-9.78392	3.76496
Cd59	-2.11638	6.21002	-0.691179	0.752204
Col1a1	-2.3198	4.92131	-2.11066	1.92749
Anxa3	-2.35266	8.3796	-2.55174	1.31359
Agrn	-2.48124	5.04536	-6.09805	2.51205
Atrn	-2.54151	7.30787	-3.27926	1.8567
Fn1	-2.55239	5.50521	-1.4989	1.45773
Fzd7	-2.60486	4.41312	-5.77247	3.80667
F11r	-2.61834	6.69123	-0.868179	1.61676
Clu	-2.65391	7.29393	-0.841051	0.569574
Tgfbr2	-2.70719	5.99655	-9.75696	1.43847
Plxnb1	-2.7888	5.33715	-1.55377	1.88508
Efna5	-2.904	7.326	-15	1.96328
Antxr1	-2.94127	5.85192	-7.29562	3.15073
Plxna4	-2.99225	4.81158	-1.89002	1.11436
Ptk7	-3.05022	6.35538	-2.8132	3.76027
Anxa1	-3.05053	7.3611	-9.06538	3.79887
Pcdh19	-3.06095	5.68704	-8.71621	0.922366
Tspan9	-3.08724	6.21654	-1.26926	0.978215
Icam1	-3.09698	7.29021	-2.596	2.42004
Sparc	-3.13007	6.8555	-2.57813	2.8084
Ephb2	-3.1375	3.32222	-2.89815	0.820897
Gpc6	-3.16722	5.70389	-9.78538	3.06429
Tspan8	-3.23282	7.20941	-2.64866	1.55484
Mst1r	-3.25704	5.09358	-2.24066	2.43442
Pcdhga5	-3.27302	1.98765	-0.339057	0.39951
App	-3.28008	8.02074	-0.674546	1.49913
Slco3a1	-3.29735	5.64346	-1.82845	0.693103
Prnp	-3.4088	8.27302	-3.30379	4.08811
Sema3c	-3.42598	5.69355	-2.81416	1.80418
Ccdc80	-3.42841	6.84809	-2.22234	1.15867
Alcam	-3.50766	6.49143	-2.50681	2.48316
Cxadr	-3.65823	6.48559	-4.33102	3.616
Ltbp4	-3.69149	5.36442	-4.79883	1.61198
Prss23	-3.7374	6.24779	-9.94013	1.34841
Tenm3	-3.77813	5.43166	-8.36482	0.839942
Slc4a4	-3.89882	7.35462	-15	2.71977
Igf2r	-3.91646	5.70693	-3.48808	4.4006
Pdgfrb	-4.017	7.69066	-6.02012	1.70481
Lsr	-4.03663	7.07762	-9.60049	2.35139
Tgfb2	-4.14656	8.29491	-3.67138	2.47169
Anpep	-4.15094	3.41467	-15	0.888984
Ackr3	-4.25773	6.81497	-3.74177	2.03742
Atp1a3	-4.35755	1.97034	0.652762	0.744322
Thsd1	-4.44034	4.88275	-2.60187	1.08803
Cdh3	-4.50382	5.94641	-1.58783	1.89664
Fbln2	-4.5552	6.30169	-15	2.03343
Cp	-4.6012	4.6303	-15	3.37663
Ncam1	-4.85077	5.47576	-4.53826	2.55226
Atp1b1	-4.94088	6.28752	-4.61197	4.33305
Ror1	-5.05021	7.05145	-7.25397	1.25956
Mcam	-5.10154	4.90143	-6.5424	4.31191
Fbn1	-5.19163	5.23512	-15	1.22144
Cdon	-5.21564	6.54843	-2.84193	4.35431
Tmem108	-5.75189	6.98027	-15	1.26573
Nid1	-5.83032	5.67956	-15	4.28157
Ptprd	-5.86908	6.78509	-8.24569	1.96773
Cdh13	-5.96593	6.73659	-15	1.16877
Cpm	-6.05322	6.6621	-15	2.36787
Crb2	-6.05553	4.96131	-15	3.48317
Cd200	-6.14108	7.24481	-15	4.89325
Gas6	-6.25219	8.19343	-11.8867	1.07635
Slc24a3	-6.52921	6.89046	-9.61574	3.49624
Celsr2	-6.55239	6.53265	-5.33263	2.89154
Fgfr3	-7.53427	6.72295	-11.0149	3.18802
Cdh11	-7.97904	6.77874	-15	3.28652
C3	-8.22507	5.64544	-0.363665	0.432356
Fras1	-8.43017	5.11195	-11.8647	3.34052
Bcam	-8.47877	6.19142	-5.0796	2.02911
Cdh1	-8.62095	6.14694	-6.76152	3.50268
Tenm4	-8.71768	4.94838	-15	2.40456
Lrp2	-9.70736	5.49195	-15	1.21959
Eln	-9.77019	5.6318	-15	3.3754
Fbn2	-10.2312	5.6623	-15	0.983903
Lrrn4	-11.1926	5.37268	-13.4851	4.8877
Cdh9	-11.2624	4.58003	-15	2.52913
Slit3	-11.8068	6.18825	-6.87142	1.25407
Fndc1	-11.92	5.70329	-15	1.02466
Pkhd1l1	-11.9841	5.73522	-15	3.69869
Upk3b	-12.0046	5.86619	-15	3.17096
Igfbp2	-12.1576	8.45791	-15	1.47615
Dchs1	-15	4.97524	-0.950849	0.862076
Steap4	-15	4.83078	-15	1.32836
Dpp6	-15	4.52461	-15	1.36369
