# Supplementary material for: Copper bioavailability is a KRAS-specific vulnerability in colorectal cancer
Source: Nat Commun. 2020 Jul 24;11:3701. doi: 10.1038/s41467-020-17549-y (PMC7381612; doi:10.1038/s41467-020-17549-y)
Supplement: Supplementary file 7 — Supplementary Data 4 [file 41467_2020_17549_MOESM7_ESM.xlsx]

## Sheet: KRAS-library gRNAs
Aubert et al.	Copper bioavailability is a KRAS-specific vulnerability in colorectal cancer
Supplementary Data 4: List of all gRNAs accounting for the KRAS-library used in the in vitro and in vivo CRISPR/Cas9 screens.
Gene	Sequence	gRNA reference	Gene_category
Abcc1	GCCGGGAGATGACTGCGAAA	10:557459-557478_Abcc1_26_Minus	ref_surfaceome
Abcc1	GTATCGAGAAGACTTGGACT	10:555818-555837_Abcc1_28_Plus	ref_surfaceome
Abcc1	GAAGAAATCCGCCTACCTGG	10:590945-590964_Abcc1_12_Plus	ref_surfaceome
Abcc1	CCCACTCAACATCCTACCCA	10:586874-586893_Abcc1_13_Plus	ref_surfaceome
Abcc1	TGATGGAGCCCTTGTGGCCG	10:581110-581129_Abcc1_16_Plus	ref_surfaceome
Abcc1	GAGTCCCATTGACAGCAGGG	10:563465-563484_Abcc1_23_Minus	ref_surfaceome
Abcc1	CAAGGGTGGGATGATGACTG	10:562117-562136_Abcc1_24_Minus	ref_surfaceome
Abcc1	AGTTCGAATGTCCTCTGAGA	10:556617-556636_Abcc1_27_Plus	ref_surfaceome
Abcc4	TATGGGCTGAACTACTCGGG	15:103872439-103872458_Abcc4_4_Minus	ref_surfaceome
Abcc4	CCGGCTAAGTAACTCGGCCA	15:103851950-103851969_Abcc4_5_Plus	ref_surfaceome
Abcc4	AATCGGAATCTCCTGTCTGG	15:103850341-103850360_Abcc4_6_Plus	ref_surfaceome
Abcc4	GATCCTCCGAACGCTGACGA	15:103845954-103845973_Abcc4_8_Minus	ref_surfaceome
Abcc4	ACCGAGCACCGCGCTCAACA	15:103830958-103830977_Abcc4_11_Minus	ref_surfaceome
Abcc4	TTGAGACCAAATCGAGGCCT	15:103815784-103815803_Abcc4_19_Minus	ref_surfaceome
Abcc4	TAAGTACCAGCTGAGATCGA	15:103813238-103813257_Abcc4_22_Minus	ref_surfaceome
Abcc4	AAGTGTGATCGCCGTGGCGG	15:103747147-103747166_Abcc4_25_Plus	ref_surfaceome
Acan	TAACGGACTGAAGTTCTTGG	1:140763096-140763115_Acan_1_Plus	ref_surfaceome
Acan	TGGACTTTGACCGAGCCCAG	1:140796235-140796254_Acan_4_Plus	ref_surfaceome
Acan	AAGGCTCGGCCCAACTGCGG	1:140799822-140799841_Acan_6_Plus	ref_surfaceome
Acan	CCTGCCCCGTAATATTACGG	1:140801083-140801102_Acan_7_Plus	ref_surfaceome
Acan	GTTGTATTCCACTACCGCCC	1:140802354-140802373_Acan_8_Plus	ref_surfaceome
Acan	TCACCCACACATGGGGTCCG	1:140802991-140803010_Acan_11_Minus	ref_surfaceome
Acan	GGACTGGATCGTCACTCGAG	1:140807091-140807110_Acan_13_Plus	ref_surfaceome
Acan	ACTGCCATCGAATGCTCCCG	1:140810665-140810684_Acan_14_Minus	ref_surfaceome
Ace	GTTGTGGAACGAATACGCAG	10:94178292-94178311_Ace_1_Plus	ref_surfaceome
Ace	ATCGGATCCGTACAGACCCT	10:94171801-94171820_Ace_2_Plus	ref_surfaceome
Ace	AGCGGCGGTGCAGTGCGCGA	10:94174085-94174104_Ace_5_Minus	ref_surfaceome
Ace	TGCGACCCGGAACATGTGCG	10:94175123-94175142_Ace_7_Minus	ref_surfaceome
Ace	GAGAGCGAGTACATCCCCGA	10:94175758-94175777_Ace_8_Minus	ref_surfaceome
Ace	GAAGTACTCCATTAGCGCAC	10:94177458-94177477_Ace_12_Minus	ref_surfaceome
Ace	CCCCAGTATAGATGCCACGG	10:94184085-94184104_Ace_18_Plus	ref_surfaceome
Ace	TTTCGGGAGGGCGCCAACCC	10:94186883-94186902_Ace_20_Plus	ref_surfaceome
Ackr3	TATGATTGCCAACTCCGTGG	9:97365771-97365790_Ackr3_2_Plus	ref_surfaceome
Ackr3	CAGTAGCGACTGCATCGTCG	9:97365663-97365682_Ackr3_2_Plus	ref_surfaceome
Ackr3	CCAACAACGAGACCTACTGC	9:97366166-97366185_Ackr3_2_Plus	ref_surfaceome
Ackr3	CGGTATGATTGCCAACTCCG	9:97365768-97365787_Ackr3_2_Plus	ref_surfaceome
Ackr3	CGAAACGTAACTCTACAATA	9:97367348-97367367_Ackr3_2_Minus	ref_surfaceome
Ackr3	GCAGCATAACCAGTGGCCCA	9:97365912-97365931_Ackr3_2_Plus	ref_surfaceome
Ackr3	CACCAGGAAGACCACCACGT	9:97366367-97366386_Ackr3_2_Minus	ref_surfaceome
Ackr3	GATATTCACCCAGACCACCA	9:97365788-97365807_Ackr3_2_Minus	ref_surfaceome
Adam15	CAGCGCCAGCCGCATGGCCG	2:188672199-188672218_Adam15_1_Minus	ref_surfaceome
Adam15	GATACCACACCAGAGTCGGG	2:188669687-188669706_Adam15_4_Minus	ref_surfaceome
Adam15	GCTGAACCGAACACTAGAAG	2:188667812-188667831_Adam15_8_Plus	ref_surfaceome
Adam15	TCTTTGAATGGCCACCCAGC	2:188666541-188666560_Adam15_12_Plus	ref_surfaceome
Adam15	AAAGGCATTACCCCGAGTGT	2:188665778-188665797_Adam15_14_Minus	ref_surfaceome
Adam15	AGTCCAAGATCAGCTCTCGG	2:188665560-188665579_Adam15_15_Plus	ref_surfaceome
Adam15	CGAGGACCAATAACAACAGG	2:188664222-188664241_Adam15_18_Minus	ref_surfaceome
Adam15	CAGGAGACAGCCGAATCTCG	2:188662075-188662094_Adam15_21_Minus	ref_surfaceome
Adam9	ACCTGCCGAAGCCCTAGCCA	16:71810385-71810404_Adam9_1_Plus	ref_surfaceome
Adam9	TGTAGTTTATACCTACGACG	16:71823173-71823192_Adam9_4_Plus	ref_surfaceome
Adam9	TCTCCCGCAGACCCGCTACG	16:71831362-71831381_Adam9_7_Plus	ref_surfaceome
Adam9	GTATGTTCAAGGAGCCACGC	16:71835277-71835296_Adam9_10_Plus	ref_surfaceome
Adam9	AATGGACGCAAATGTCTCCA	16:71836248-71836267_Adam9_11_Minus	ref_surfaceome
Adam9	TAACAAGCTGGTGGACCCCG	16:71849957-71849976_Adam9_12_Plus	ref_surfaceome
Adam9	GTTCCGATGTCCCAGACCCA	16:71862149-71862168_Adam9_16_Plus	ref_surfaceome
Adam9	AGGGAAACTTGATTCCGGCC	16:71887336-71887355_Adam9_23_Plus	ref_surfaceome
Adgre5	AGTCCGGGACATCGCTCCGA	19:24874965-24874984_Adgre5_1_Plus	ref_surfaceome
Adgre5	AGGGTTAGTGATCAAACCGT	19:24866619-24866638_Adgre5_3_Minus	ref_surfaceome
Adgre5	CAAACTGCTGGAAATGCCCA	19:24860517-24860536_Adgre5_10_Plus	ref_surfaceome
Adgre5	GAGTCCGGGACATCGCTCCG	19:24874966-24874985_Adgre5_1_Plus	ref_surfaceome
Adgre5	GTAGCGTTTGTTCCAGGCGC	19:24874854-24874873_Adgre5_1_Plus	ref_surfaceome
Adgre5	GTGGGAATAGGGGTTCGCTT	19:24874988-24875007_Adgre5_1_Plus	ref_surfaceome
Adgre5	GCCCCGACACCCGGTCCCCC	19:24874891-24874910_Adgre5_1_Minus	ref_surfaceome
Adgre5	TCCGGGACTGTCATCCCGGC	19:24875100-24875119_Adgre5_1_Plus	ref_surfaceome
Adgrg6	AAAGCCCCGGTCCCCTTCGG	1:8751093-8751112_Adgrg6_1_Plus	ref_surfaceome
Adgrg6	ATAGACGCTACCCTTTAGAG	1:8654631-8654650_Adgrg6_4_Minus	ref_surfaceome
Adgrg6	CGTGATGGAATCCTATCCAG	1:8594659-8594678_Adgrg6_26_Plus	ref_surfaceome
Adgrg6	GGGCGCGGTCCCGAAAGCCC	1:8751106-8751125_Adgrg6_1_Plus	ref_surfaceome
Adgrg6	TCCCGGACATACTACAGCTG	1:8654561-8654580_Adgrg6_4_Minus	ref_surfaceome
Adgrg6	AGTGTATGAGACCCTAAGGA	1:8594831-8594850_Adgrg6_26_Plus	ref_surfaceome
Adgrg6	GCGTGACGAAGGGTCCTGCG	1:8751126-8751145_Adgrg6_1_Plus	ref_surfaceome
Adgrg6	CATCGGTACTGTCGTACCAG	1:8654696-8654715_Adgrg6_4_Plus	ref_surfaceome
Adgrl1	TGTCCAGCGGCGCTTCGGGT	19:25029203-25029222_Adgrl1_1_Minus	ref_surfaceome
Adgrl1	AAGGCTACCCCATTGAGCTG	19:25046907-25046926_Adgrl1_3_Plus	ref_surfaceome
Adgrl1	ACGACACCTCACCTTATCGC	19:25058841-25058860_Adgrl1_6_Plus	ref_surfaceome
Adgrl1	TAGCTGGCCACTGGACCCGC	19:25060251-25060270_Adgrl1_7_Minus	ref_surfaceome
Adgrl1	GGCCGTATGGACCTGTTCGG	19:25061659-25061678_Adgrl1_11_Minus	ref_surfaceome
Adgrl1	GTAGCTTCGGTAGTCAATGG	19:25064130-25064149_Adgrl1_16_Minus	ref_surfaceome
Adgrl1	AGAGTCGTCCTTTATGGCAG	19:25066737-25066756_Adgrl1_19_Plus	ref_surfaceome
Adgrl1	GTAGCGGGTGTTACTTCGCA	19:25066523-25066542_Adgrl1_21_Minus	ref_surfaceome
Agrn	GCTGCACCGGGTCCACGTTG	5:173622534-173622553_Agrn_1_Minus	ref_surfaceome
Agrn	GCATCCGCCTGCTTCGCCAA	5:173604670-173604689_Agrn_4_Plus	ref_surfaceome
Agrn	TAAGCAGCTGGCATTCACTA	5:173604420-173604439_Agrn_5_Minus	ref_surfaceome
Agrn	AGCCGTATAGGTGCAACCCG	5:173604097-173604116_Agrn_6_Plus	ref_surfaceome
Agrn	AACAGTGGGGACGGCCACGG	5:173603847-173603866_Agrn_7_Minus	ref_surfaceome
Agrn	CATCAGAACCGCATACGGGC	5:173602321-173602340_Agrn_9_Minus	ref_surfaceome
Agrn	TTCCGTGGCATCGTCACCGA	5:173600189-173600208_Agrn_14_Plus	ref_surfaceome
Agrn	TCATCCCTTACGGCACCCCG	5:173599989-173600008_Agrn_15_Minus	ref_surfaceome
Ahsg	CCGGTTCAATGACACCAACG	11:81714609-81714628_Ahsg_7_Plus	ref_surfaceome
Ahsg	AGTCCTAGAGGAACTGCCAC	11:81711803-81711822_Ahsg_10_Minus	ref_surfaceome
Ahsg	GGACCCGTGGCAGTTCCTCT	11:81711809-81711828_Ahsg_10_Plus	ref_surfaceome
Ahsg	TGAGTTGGAAATTGACACGC	11:81715473-81715492_Ahsg_5_Plus	ref_surfaceome
Ahsg	AAGTCCTAGAGGAACTGCCA	11:81711802-81711821_Ahsg_10_Minus	ref_surfaceome
Ahsg	AGGGGGTTGGGTCCAGAGCG	11:81715437-81715456_Ahsg_5_Minus	ref_surfaceome
Ahsg	ACCGAACCCACCATGACCTA	11:81711775-81711794_Ahsg_10_Plus	ref_surfaceome
Ahsg	TGCCACGGGTCCTACCACCA	11:81711817-81711836_Ahsg_10_Minus	ref_surfaceome
Alcam	TCCAAGACACACGATCCCCC	11:50781180-50781199_Alcam_1_Minus	ref_surfaceome
Alcam	CAGTGGACCATTACCGGCAG	11:50964387-50964406_Alcam_11_Plus	ref_surfaceome
Alcam	AGTAGACGACACCGGCGACG	11:50969842-50969861_Alcam_14_Minus	ref_surfaceome
Alcam	AAGCGGGTCACAAACACATA	11:50984769-50984788_Alcam_16_Plus	ref_surfaceome
Alcam	ACCGACAAAGTCCACGCCGC	11:50781277-50781296_Alcam_1_Minus	ref_surfaceome
Alcam	GTAGACGACACCGGCGACGA	11:50969841-50969860_Alcam_14_Minus	ref_surfaceome
Alcam	ACCCGCTTCGGGGAACCCGT	11:50984757-50984776_Alcam_16_Minus	ref_surfaceome
Alcam	TGCGGCGTGGACTTTGTCGG	11:50781276-50781295_Alcam_1_Plus	ref_surfaceome
Ankh	ACACTCATCTGCCGCCGCGA	2:80131818-80131837_Ankh_1_Minus	ref_surfaceome
Ankh	AGAACTGCCACCAAGATCCC	2:80228450-80228469_Ankh_7_Minus	ref_surfaceome
Ankh	GCCATATGGCATGTGACCCA	2:80230789-80230808_Ankh_8_Minus	ref_surfaceome
Ankh	CACGAACAACACGGTCACCT	2:80234239-80234258_Ankh_9_Plus	ref_surfaceome
Ankh	GGCCGAGTCTTCCCCCTCGG	2:80256190-80256209_Ankh_13_Minus	ref_surfaceome
Ankh	GGCCAGTAGTGCGTGAGCGC	2:80131876-80131895_Ankh_1_Minus	ref_surfaceome
Ankh	CTGACAGCTACCTACCCCGT	2:80230770-80230789_Ankh_8_Plus	ref_surfaceome
Ankh	TAGAGCAGCCGCGCTTGGAG	2:80131702-80131721_Ankh_1_Plus	ref_surfaceome
Anpep	TCTGTCGGTGGTCTACGCTC	1:141579699-141579718_Anpep_1_Plus	ref_surfaceome
Anpep	CATTAGCAACAAGGAGCGGG	1:141576740-141576759_Anpep_6_Plus	ref_surfaceome
Anpep	GGAGGAAGCGAGCGCGTCCA	1:141576282-141576301_Anpep_8_Minus	ref_surfaceome
Anpep	TATCACTGTGAACACCAGTA	1:141573898-141573917_Anpep_11_Plus	ref_surfaceome
Anpep	AGTCGTGGATAATCTGCGCA	1:141572696-141572715_Anpep_14_Minus	ref_surfaceome
Anpep	TGGGGCCGTAGACCTCCGAG	1:141570984-141571003_Anpep_15_Minus	ref_surfaceome
Anpep	TTCGAGACCACTAGAACAGG	1:141566193-141566212_Anpep_17_Minus	ref_surfaceome
Anpep	GTAGACAGTAGACCGAAGGT	1:141565961-141565980_Anpep_18_Minus	ref_surfaceome
Antxr1	AAACCCGGGCGCTGAACCGG	4:119130959-119130978_Antxr1_1_Plus	ref_surfaceome
Antxr1	GGCGCGATCGTCTACTGCGT	4:119078879-119078898_Antxr1_7_Plus	ref_surfaceome
Antxr1	GTAGACGCCTCTTACTACGG	4:118998943-118998962_Antxr1_15_Plus	ref_surfaceome
Antxr1	TGCGCCGGCCTTCGTCCCCC	4:118998300-118998319_Antxr1_16_Plus	ref_surfaceome
Antxr1	TCAGGCGCCGCTTACCACGT	4:118947413-118947432_Antxr1_18_Minus	ref_surfaceome
Antxr1	TCGAAGCAGTTCCGTCCCGA	4:119131070-119131089_Antxr1_1_Minus	ref_surfaceome
Antxr1	ACGGTAGACGCCTCTTACTA	4:118998946-118998965_Antxr1_15_Plus	ref_surfaceome
Antxr1	TTTCCGCCGGTTCAGCGCCC	4:119130953-119130972_Antxr1_1_Minus	ref_surfaceome
Antxr2	CAGGACGAAGTACAAATCGA	14:13192474-13192493_Antxr2_1_Minus	ref_surfaceome
Antxr2	CTTGAAAACCGCCTTTGACG	14:13213428-13213447_Antxr2_7_Minus	ref_surfaceome
Antxr2	TATGGCGGTCGAGGGGTCGG	14:13264187-13264206_Antxr2_16_Plus	ref_surfaceome
Antxr2	TTGGGTCGAGGTGGTCTCGA	14:13274411-13274430_Antxr2_17_Minus	ref_surfaceome
Antxr2	GATCTTGAAGCAGTACGACC	14:13274738-13274757_Antxr2_18_Plus	ref_surfaceome
Antxr2	GGGGTCGTTGCTGCAAGCCC	14:13192427-13192446_Antxr2_1_Plus	ref_surfaceome
Antxr2	TTAAAAGCTGTTCAGCCCGT	14:13211730-13211749_Antxr2_4_Plus	ref_surfaceome
Antxr2	TATGATGGCTGCAATCCCGT	14:13252028-13252047_Antxr2_14_Minus	ref_surfaceome
Anxa1	CGGCTAAGAGATGTTCTCCT	1:237894223-237894242_Anxa1_13_Minus	ref_surfaceome
Anxa1	ATCTGCATCAAACTGAGCTG	1:237902414-237902433_Anxa1_5_Minus	ref_surfaceome
Anxa1	TCTGGCCAAAGACATCACTT	1:237900126-237900145_Anxa1_7_Plus	ref_surfaceome
Anxa3	AGTGCTTCTTGAACTCACGT	14:14382851-14382870_Anxa3_3_Minus	ref_surfaceome
Anxa3	CGGAGCGGTCGAACGCACAG	14:14407712-14407731_Anxa3_4_Plus	ref_surfaceome
Anxa3	TAATTGTTTATGGTCCCTCG	14:14409211-14409230_Anxa3_3_Minus	ref_surfaceome
Anxa3	GCGGAAAGCTCCGTAGACAC	14:14391213-14391232_Anxa3_9_Minus	ref_surfaceome
Anxa3	TCGTGGGGTGACCATTTCGG	14:14372938-14372957_Anxa3_13_Minus	ref_surfaceome
Anxa3	GGGACCATAAACAATTATCC	14:14409208-14409227_Anxa3_3_Plus	ref_surfaceome
Anxa3	AGGCGGATCAAAGACTACCC	14:14371949-14371968_Anxa3_13_Plus	ref_surfaceome
Anxa3	ACTCACGTCGGATGTCCAGA	14:14382863-14382882_Anxa3_3_Minus	ref_surfaceome
Anxa4	TGACGTGCAGGAGCTCCGGA	4:118555032-118555051_Anxa4_5_Plus	ref_surfaceome
Anxa4	GCTTCACGAGCGCATCATCG	4:118550614-118550633_Anxa4_8_Minus	ref_surfaceome
Anxa4	ACATCCGGGCAAACTTCAAG	4:118543412-118543431_Anxa4_12_Plus	ref_surfaceome
Anxa4	ATGACGTGCAGGAGCTCCGG	4:118555033-118555052_Anxa4_5_Plus	ref_surfaceome
Anxa4	TAGACTCAGCCTGTCTCCGC	4:118595541-118595560_Anxa4_1_Plus	ref_surfaceome
Anxa4	CCAACGCCAGGAAATCAGGA	4:118557563-118557582_Anxa4_4_Plus	ref_surfaceome
Anxa4	GATCTCCTCAGGGTTGCGAG	4:118553902-118553921_Anxa4_6_Minus	ref_surfaceome
Anxa4	GCGTTGGGCAGTGTTCCGGC	4:118557576-118557595_Anxa4_4_Minus	ref_surfaceome
Anxa7	GTCCCGCCCGGGCTTGGGGG	15:4254536-4254555_Anxa7_1_Plus	ref_surfaceome
Anxa7	TATTGCAGGAAAGCGGGCTA	15:4254621-4254640_Anxa7_1_Plus	ref_surfaceome
Anxa7	TTTCCTGCAATATGGAGCCA	15:4254613-4254632_Anxa7_1_Minus	ref_surfaceome
Anxa7	AAGGTGGGTAGCCTGTCGGG	15:4260647-4260666_Anxa7_2_Minus	ref_surfaceome
Anxa7	CCTGCACAGTCTTACGGCGG	15:4264160-4264179_Anxa7_4_Plus	ref_surfaceome
Anxa7	GGTAGGGAGACTGTCCTCCG	15:4265848-4265867_Anxa7_5_Minus	ref_surfaceome
Anxa7	GAGCCGTTCGAAATGTCCTG	15:4274696-4274715_Anxa7_9_Minus	ref_surfaceome
Anxa7	ATTTGGACGCGAGCTCGAGA	15:4274655-4274674_Anxa7_9_Plus	ref_surfaceome
Atp1b1	GCGCTCCGATCGCCTCCCGG	13:82757850-82757869_Atp1b1_1_Minus	ref_surfaceome
Atp1b1	GGTGAGGTTGGTGAACTGCA	13:82738424-82738443_Atp1b1_6_Minus	ref_surfaceome
Atp1b1	TCCGAGTGCGAGGCGCGCCG	13:82757686-82757705_Atp1b1_1_Minus	ref_surfaceome
Atp1b1	CATGGCCCGCGGAAAAGCCA	13:82757527-82757546_Atp1b1_1_Plus	ref_surfaceome
Atp1b1	CAGTCGCCGCGAGGACGCCA	13:82757603-82757622_Atp1b1_1_Plus	ref_surfaceome
Atp1b1	GGCCCGCGGAAAAGCCAAGG	13:82757524-82757543_Atp1b1_1_Plus	ref_surfaceome
Atp1b1	CGCGCTCCGATCGCCTCCCG	13:82757849-82757868_Atp1b1_1_Minus	ref_surfaceome
Atp1b1	CGCTCCGATCGCCTCCCGGG	13:82757851-82757870_Atp1b1_1_Minus	ref_surfaceome
Atp1b3	GCGCAGCCCAGCGACGGCGA	8:104221284-104221303_Atp1b3_1_Minus	ref_surfaceome
Atp1b3	GGATCTGAAAGTACTGACCC	8:104190377-104190396_Atp1b3_7_Plus	ref_surfaceome
Atp1b3	GCGACGGAGGACCGCACGGC	8:104221300-104221319_Atp1b3_1_Minus	ref_surfaceome
Atp1b3	GACGGCGACGGAGGACCGCA	8:104221296-104221315_Atp1b3_1_Minus	ref_surfaceome
Atp7a	TTCTCTGTGTGCGATCGCGG	X:77076167-77076186_Atp7a_1_Plus	ref_surfaceome
Atp7a	GGCTGAGCTATCACGACCAG	X:77138846-77138865_Atp7a_5_Minus	ref_surfaceome
Atp7a	GTACTTGTAGCCCTAATGGC	X:77141288-77141307_Atp7a_6_Plus	ref_surfaceome
Atp7a	TGTTTATCGCACTAGGCCGA	X:77147208-77147227_Atp7a_10_Plus	ref_surfaceome
Atp7a	ATCATTAAGGTCGTTCCAGG	X:77149905-77149924_Atp7a_12_Plus	ref_surfaceome
Atp7a	TCATCCGGGCAACACACGTA	X:77150386-77150405_Atp7a_13_Plus	ref_surfaceome
Atp7a	TAGACGCTTGGAAAGCAAAG	X:77154517-77154536_Atp7a_15_Minus	ref_surfaceome
Atp7a	GCAAGCGTCGGAATTGCCAT	X:77186829-77186848_Atp7a_20_Plus	ref_surfaceome
Atrn	GACCGGCCGTGTGTCAACGG	3:123434781-123434800_Atrn_1_Plus	ref_surfaceome
Atrn	ATGTGCCCGAATAATTGCTC	3:123479232-123479251_Atrn_5_Plus	ref_surfaceome
Atrn	CAAGGTGCTCTAGTGCAAGG	3:123494021-123494040_Atrn_9_Plus	ref_surfaceome
Atrn	CAAATCGGTTGACATCGTGA	3:123498580-123498599_Atrn_11_Minus	ref_surfaceome
Atrn	GTAGTACATGGGGTTATCCT	3:123506918-123506937_Atrn_14_Minus	ref_surfaceome
Atrn	GAACCTCCTGATCTCATTGG	3:123558476-123558495_Atrn_27_Plus	ref_surfaceome
Atrn	GGTGTACAATGCCTTATCGA	3:123566087-123566106_Atrn_29_Minus	ref_surfaceome
Atrn	GCGGTTGAGGGGGTACACGA	3:123434507-123434526_Atrn_1_Plus	ref_surfaceome
Axl	TCTTGCCAGTCTTCGCCCAG	1:82579613-82579632_Axl_2_Minus	ref_surfaceome
Axl	CATGGCGCTAACGTTCTCAG	1:82567844-82567863_Axl_7_Minus	ref_surfaceome
Axl	GATCGGCATAAGGTGGCCTT	1:82558602-82558621_Axl_12_Plus	ref_surfaceome
Axl	ATGTGGGAGATCGCCACCCG	1:82553001-82553020_Axl_18_Plus	ref_surfaceome
Axl	GGAAGTCACCTTGAACCCCG	1:82551076-82551095_Axl_19_Plus	ref_surfaceome
Axl	ATGGCGCTAACGTTCTCAGG	1:82567845-82567864_Axl_7_Minus	ref_surfaceome
Axl	TCAGGCGATTTCCTTGACGT	1:82552930-82552949_Axl_18_Minus	ref_surfaceome
Axl	GAAGCTGACGTCCATTCGGC	1:82550989-82551008_Axl_19_Plus	ref_surfaceome
B2m	AGCATATACATCGGTCTCGG	3:114090354-114090373_B2m_2_Minus	ref_surfaceome
B2m	TGCTGACCGGACCGGCACGA	3:114087288-114087307_B2m_1_Plus	ref_surfaceome
B2m	AGACATGTAATCAAGCTCTA	3:114090940-114090959_B2m_3_Plus	ref_surfaceome
B2m	AACTTCTCATCACCACCCCG	3:114093036-114093055_B2m_4_Minus	ref_surfaceome
B2m	CACCGAGCGAGCCATCGTGC	3:114087302-114087321_B2m_1_Minus	ref_surfaceome
Bcam	GGCGGCGGAGAGCCTCGCCC	1:80689145-80689164_Bcam_1_Plus	ref_surfaceome
Bcam	TGCACGTGTCCGTTCCCCCA	1:80687135-80687154_Bcam_2_Plus	ref_surfaceome
Bcam	ACAACGGAAACCCGGTGCCT	1:80683958-80683977_Bcam_5_Plus	ref_surfaceome
Bcam	TCTCGAAAAAATGAATACTC	1:80682702-80682721_Bcam_7_Minus	ref_surfaceome
Bcam	GTACGTGCCAGCTGAGTCGA	1:80678034-80678053_Bcam_10_Minus	ref_surfaceome
Bcam	ATGGCCGTGGCAGTCAGCGT	1:80676590-80676609_Bcam_13_Plus	ref_surfaceome
Bcam	TCAGAGCGTCCAGAACACAC	1:80675097-80675116_Bcam_14_Plus	ref_surfaceome
Bcam	TGAGTAGCCCGACAGCAGGA	1:80689051-80689070_Bcam_1_Minus	ref_surfaceome
Bmpr2	TTCGGGTGAGAAATCCGGCC	9:66568373-66568392_Bmpr2_1_Minus	ref_surfaceome
Bmpr2	GACCCGTATCAACAAGACCT	9:66618645-66618664_Bmpr2_2_Plus	ref_surfaceome
Bmpr2	TCCACTCATAAAGCTTGCGG	9:66673663-66673682_Bmpr2_12_Plus	ref_surfaceome
Bmpr2	AGCGGTGGCGCCCATCCACC	9:66675942-66675961_Bmpr2_13_Plus	ref_surfaceome
Bmpr2	TTGATATCGTGAAACTACGA	9:66568112-66568131_Bmpr2_1_Plus	ref_surfaceome
Bmpr2	CTGGGGGGCTTCATTCGCCT	9:66568220-66568239_Bmpr2_1_Minus	ref_surfaceome
Bmpr2	CCGAAAGGGCCGCTGCAGCG	9:66568456-66568475_Bmpr2_1_Minus	ref_surfaceome
Bmpr2	AGGACGGCCCATAACAGCCA	9:66568482-66568501_Bmpr2_1_Minus	ref_surfaceome
Btc	TGGGAGATGCCGCTTCGTGA	14:18263377-18263396_Btc_3_Plus	ref_surfaceome
Btc	GTGTTCGTCAGCCCTTGCAT	14:18271568-18271587_Btc_6_Plus	ref_surfaceome
Btc	TAAGAACGTCAGCTTTGAAT	14:18271281-18271300_Btc_6_Minus	ref_surfaceome
Btc	TCACGAAGCGGCATCTCCCA	14:18263377-18263396_Btc_3_Minus	ref_surfaceome
Btc	ACGGTAAGTGTATAAACCCA	14:18271107-18271126_Btc_6_Minus	ref_surfaceome
Btc	AGGTCACTTACAAAAGCCGA	14:18271884-18271903_Btc_6_Plus	ref_surfaceome
Btc	GAGTCGATAAAAGGGCTCCC	14:18271087-18271106_Btc_6_Plus	ref_surfaceome
Btc	AAACAGCGAAAGTAAATGGC	14:18271546-18271565_Btc_6_Plus	ref_surfaceome
Cadm1	ATGGTGGTATAACTCTCCTG	8:52129461-52129480_Cadm1_2_Minus	ref_surfaceome
Cadm1	AGCCGGCTACGACCATCAGG	8:52136989-52137008_Cadm1_3_Plus	ref_surfaceome
Cadm1	GCAAGGCCTAACCCGGGAAG	8:52149713-52149732_Cadm1_5_Plus	ref_surfaceome
Cadm1	TATCATCTAAGCAGGCCCGT	8:52189115-52189134_Cadm1_9_Minus	ref_surfaceome
Cadm1	GATTGGCGGCGTCGTAGCCG	8:52186896-52186915_Cadm1_10_Plus	ref_surfaceome
Cadm1	CATTGGGGCAGTGGACCACG	8:52186872-52186891_Cadm1_10_Plus	ref_surfaceome
Cadm1	CGACGCCGCCAATCACCGCG	8:52186890-52186909_Cadm1_10_Minus	ref_surfaceome
Cadm1	GTGGTATAACTCTCCTGCGG	8:52129458-52129477_Cadm1_2_Minus	ref_surfaceome
Calr	GAGCGGCACCGAAAGGAGCA	19:25961583-25961602_Calr_1_Minus	ref_surfaceome
Calr	TTTGGATTCGACCCAGCGGT	19:25961123-25961142_Calr_2_Minus	ref_surfaceome
Calr	ATAGGCATAGATATTCGCAT	19:25958895-25958914_Calr_7_Minus	ref_surfaceome
Calr	CGGCACCGAAAGGAGCATGG	19:25961586-25961605_Calr_1_Minus	ref_surfaceome
Calr	TTAAAACGATCTTCAAGCAG	19:25961637-25961656_Calr_1_Minus	ref_surfaceome
Calr	TATGTTTGGATTCGACCCAG	19:25961119-25961138_Calr_2_Minus	ref_surfaceome
Calr	TACGTGAAGCTGTTTCCGGG	19:25960709-25960728_Calr_3_Plus	ref_surfaceome
Calr	GCGGCCAGACAACACCTACG	19:25959518-25959537_Calr_5_Plus	ref_surfaceome
Ccdc80	GTTGAAAAAGACCCTCCAGG	11:60677688-60677707_Ccdc80_2_Plus	ref_surfaceome
Ccdc80	ACTCGCGGAGCCCCTAGCTA	11:60678073-60678092_Ccdc80_2_Minus	ref_surfaceome
Ccdc80	GAGGGGGGCGGTCTCACAGT	11:60678134-60678153_Ccdc80_2_Minus	ref_surfaceome
Ccdc80	GGTAGCGCTCCTCCACCTGG	11:60677673-60677692_Ccdc80_2_Minus	ref_surfaceome
Ccdc80	TAGGGGCTCCGCGAGTGAGA	11:60678069-60678088_Ccdc80_2_Plus	ref_surfaceome
Ccdc80	GTAGCGCTCCTCCACCTGGA	11:60677674-60677693_Ccdc80_2_Minus	ref_surfaceome
Ccdc80	TTCGAAAGACCCCAACAGGT	11:60676561-60676580_Ccdc80_2_Minus	ref_surfaceome
Ccdc80	ATCTCGGACCATCTCACTCG	11:60678058-60678077_Ccdc80_2_Minus	ref_surfaceome
Cd200	CGACTAGGGCTCCCACCGGA	11:60397425-60397444_Cd200_6_Plus	ref_surfaceome
Cd200	GTAGCAACCCTCATCATCCA	11:60383486-60383505_Cd200_2_Minus	ref_surfaceome
Cd200	GTTGTAGTGAAGGTGTACTA	11:60385568-60385587_Cd200_3_Minus	ref_surfaceome
Cd200	AGCGGGGTGAGTCATCACAG	11:60388096-60388115_Cd200_5_Plus	ref_surfaceome
Cd200	CAAGTCCTGCAACAGACCCG	11:60397324-60397343_Cd200_6_Minus	ref_surfaceome
Cd200	AACGGCACCGAAATCAGGAG	11:60388078-60388097_Cd200_5_Plus	ref_surfaceome
Cd200	ACTATGATTTGTCCCTCCGG	11:60397440-60397459_Cd200_6_Minus	ref_surfaceome
Cd200	CAAGAGGAAGTTGTGTGCCT	11:60397304-60397323_Cd200_6_Plus	ref_surfaceome
Cd200r1	TCAGACCAAAGCACGCTGAG	11:60882325-60882344_Cd200r1_1_Plus	ref_surfaceome
Cd200r1	CTATGATACTGTGACCACGA	11:60849521-60849540_Cd200r1_7_Plus	ref_surfaceome
Cd200r1	TGATACTGTGACCACGACGG	11:60849518-60849537_Cd200r1_7_Plus	ref_surfaceome
Cd276	GCTGGACTCTCCGTGGCGGA	8:63335308-63335327_Cd276_2_Minus	ref_surfaceome
Cd276	GGTGGCATCCGTATCCACTA	8:63332653-63332672_Cd276_3_Minus	ref_surfaceome
Cd276	ACGATACACGAACCATCCTG	8:63321710-63321729_Cd276_8_Plus	ref_surfaceome
Cd276	CAGTGCCTATGCCAACCGCA	8:63332517-63332536_Cd276_3_Plus	ref_surfaceome
Cd276	TCCGTAAGAAATAAGGCCGC	8:63321691-63321710_Cd276_8_Minus	ref_surfaceome
Cd276	GCGTGTCCGAGTAACCGACG	8:63332445-63332464_Cd276_3_Plus	ref_surfaceome
Cd276	TAAACACGGGACGCTAAACT	8:63320021-63320040_Cd276_8_Plus	ref_surfaceome
Cd276	CGTGTCCGAGTAACCGACGA	8:63332444-63332463_Cd276_3_Plus	ref_surfaceome
Cd44	AATATAACCTGCCGTTACGC	3:92749096-92749115_Cd44_2_Plus	ref_surfaceome
Cd44	AAGGACACGTGGTAATCCCG	3:92745237-92745256_Cd44_3_Plus	ref_surfaceome
Cd44	CCCCTGAAACACCACCCAAG	3:92730287-92730306_Cd44_7_Plus	ref_surfaceome
Cd44	GATACAACTACTTCACTGGA	3:92715112-92715131_Cd44_15_Plus	ref_surfaceome
Cd44	CATGGAATACACCTGCGTAA	3:92749082-92749101_Cd44_2_Minus	ref_surfaceome
Cd44	GAATACACCTGCGTAACGGC	3:92749086-92749105_Cd44_2_Minus	ref_surfaceome
Cd44	TGGTATTGAAAGCCTCGCAG	3:92749013-92749032_Cd44_2_Minus	ref_surfaceome
Cd44	GAAGCAATATGTGTCATAGT	3:92745144-92745163_Cd44_3_Minus	ref_surfaceome
Cd48	TGTACTTCAAAAAACGGAGA	13:90116878-90116897_Cd48_1_Plus	ref_surfaceome
Cd48	ACCAAGTATAGTCAACACCT	13:90134324-90134343_Cd48_3_Minus	ref_surfaceome
Cd48	TTGACGCTGCTCTGGCTCCG	13:90139781-90139800_Cd48_4_Plus	ref_surfaceome
Cd59	CGGAGCCCGAAAGCTGGCGC	3:94010480-94010499_Cd59_1_Plus	ref_surfaceome
Cd59	GAACCAAAGAGATATCCCTG	3:94027921-94027940_Cd59_4_Minus	ref_surfaceome
Cd59	GAGCACCGTGCACATAGGGA	3:94027779-94027798_Cd59_4_Plus	ref_surfaceome
Cd59	ACAATACAGATGCTGCCAGG	3:94027471-94027490_Cd59_4_Plus	ref_surfaceome
Cd59	CAAAATGGCCGCCAGAACCG	3:94027575-94027594_Cd59_4_Minus	ref_surfaceome
Cd59	TTCGAAGACAAGCCAAACAA	3:94027511-94027530_Cd59_4_Plus	ref_surfaceome
Cd59	TCGAAGACAAGCCAAACAAT	3:94027512-94027531_Cd59_4_Plus	ref_surfaceome
Cd59	AGGGAGGGTTGTAAGCAGCA	3:94027744-94027763_Cd59_4_Plus	ref_surfaceome
Cd80	TGCAGGAATCACCACTCCTC	11:64853633-64853652_Cd80_1_Plus	ref_surfaceome
Cd80	GGTGAAACACCTGACCACCG	11:64837623-64837642_Cd80_3_Plus	ref_surfaceome
Cd80	TGTCGGCCAAGTGTCCAAGT	11:64837902-64837921_Cd80_3_Plus	ref_surfaceome
Cd80	AGACGTGGAAACCCGAGGAG	11:64853619-64853638_Cd80_1_Minus	ref_surfaceome
Cd80	GGTGCTCTCTGTCATCTCCG	11:64837788-64837807_Cd80_3_Plus	ref_surfaceome
Cd80	GCGAGGCTTTGGGAAACCCC	11:64834544-64834563_Cd80_4_Minus	ref_surfaceome
Cd80	GAACCTCTACATAGGGCCTG	11:64828738-64828757_Cd80_5_Plus	ref_surfaceome
Cd80	ATGCAGGAATCACCACTCCT	11:64853634-64853653_Cd80_1_Plus	ref_surfaceome
Cd81	AGGGCCGGAGAACTGCGGTG	1:216237793-216237812_Cd81_1_Minus	ref_surfaceome
Cd81	TTGGAGCCGACACCACACAT	1:216253093-216253112_Cd81_8_Plus	ref_surfaceome
Cd81	CAGGCCGCGCGCCGCCATGG	1:216237895-216237914_Cd81_1_Plus	ref_surfaceome
Cd81	GACCCTCTGGTGCGAAGCGA	1:216252949-216252968_Cd81_8_Minus	ref_surfaceome
Cd81	GGTGCAGCCTTCCACCCCCA	1:216237912-216237931_Cd81_1_Minus	ref_surfaceome
Cd81	TGTGAAGCAGTTCTACGACC	1:216251839-216251858_Cd81_5_Plus	ref_surfaceome
Cd81	ACACAGGCTGTTCCTCAGCA	1:216252258-216252277_Cd81_6_Minus	ref_surfaceome
Cd81	GAGCCGACACCACACATAGG	1:216253096-216253115_Cd81_8_Plus	ref_surfaceome
Cd82	AAAGCGCGTAGCCAGAACCC	3:82368211-82368230_Cd82_1_Plus	ref_surfaceome
Cd82	GGGCGCCATCACCATGCTGA	3:82334930-82334949_Cd82_5_Plus	ref_surfaceome
Cd82	CATAGTCCCAAGCCTCCTCG	3:82327067-82327086_Cd82_7_Minus	ref_surfaceome
Cd82	CGCAAGTGAAAACAGTCCTG	3:82325791-82325810_Cd82_8_Plus	ref_surfaceome
Cd82	ACCGGCACAAACATATGGAC	3:82325152-82325171_Cd82_10_Minus	ref_surfaceome
Cd82	ACTTCGGGAGGGGGTTGCCG	3:82368304-82368323_Cd82_1_Plus	ref_surfaceome
Cd82	GTGGGGGCATACGTCTTCAT	3:82334956-82334975_Cd82_5_Plus	ref_surfaceome
Cd82	TTGGTAGAGTTCTTGAGCAC	3:82325901-82325920_Cd82_8_Minus	ref_surfaceome
Cdh1	GAGAACTCAGTAGTGCGCCG	19:38768482-38768501_Cdh1_1_Minus	ref_surfaceome
Cdh1	AAGGATGCACCGGCCGTCCA	19:38817344-38817363_Cdh1_3_Plus	ref_surfaceome
Cdh1	GCCTGCGGAGAAGAGAGTCG	19:38828957-38828976_Cdh1_10_Plus	ref_surfaceome
Cdh1	TAAAGACCAGGTGACCACGT	19:38832718-38832737_Cdh1_13_Plus	ref_surfaceome
Cdh1	GTTTCTACGGAGGAGAACGG	19:38833929-38833948_Cdh1_14_Plus	ref_surfaceome
Cdh1	ATGATGAAAACGCCAACAGG	19:38821811-38821830_Cdh1_5_Minus	ref_surfaceome
Cdh1	GCTGAGGATGGTGTAGGCGA	19:38826017-38826036_Cdh1_7_Minus	ref_surfaceome
Cdh1	GCTGCCGACCTTCAAGGCGA	19:38826385-38826404_Cdh1_8_Plus	ref_surfaceome
Cdh11	GAGGGGAGCGTCGCGAACCG	19:2393074-2393093_Cdh11_1_Plus	ref_surfaceome
Cdh11	GTATACACTGATGGCTCAGG	19:2506676-2506695_Cdh11_4_Plus	ref_surfaceome
Cdh11	TAATCGTGAAAAACCTGTCG	19:2531152-2531171_Cdh11_9_Minus	ref_surfaceome
Cdh11	GCCGACTGAACCCTCCACGT	19:2546157-2546176_Cdh11_12_Minus	ref_surfaceome
Cdh11	CAGGTTTGATATCTTTGCGA	19:2548624-2548643_Cdh11_13_Minus	ref_surfaceome
Cdh11	GGAGGTCGCGTCCACCCGCA	19:2393209-2393228_Cdh11_1_Plus	ref_surfaceome
Cdh11	AAACTACGAAACCTCTAGAT	19:2531193-2531212_Cdh11_9_Plus	ref_surfaceome
Cdh11	GCAGGAGTATATGCCCGACG	19:2546140-2546159_Cdh11_12_Plus	ref_surfaceome
Cdh13	TGTCAGAAACATCACTGCGG	19:51317628-51317647_Cdh13_1_Plus	ref_surfaceome
Cdh13	CAAGTTCCGGCTCACGGGGA	19:51494576-51494595_Cdh13_5_Plus	ref_surfaceome
Cdh13	AACCGACCCATCTTCCGGGA	19:51615952-51615971_Cdh13_6_Plus	ref_surfaceome
Cdh13	GCTGACGGATGTTGTACCGC	19:51737730-51737749_Cdh13_7_Minus	ref_surfaceome
Cdh13	GCGGCATACACCATCATCAA	19:51885529-51885548_Cdh13_9_Plus	ref_surfaceome
Cdh13	ACGGTCTTGGATGTCAACGA	19:51892383-51892402_Cdh13_10_Plus	ref_surfaceome
Cdh13	TTAATACTCAGCCAGCCCGC	19:51938775-51938794_Cdh13_11_Minus	ref_surfaceome
Cdh13	CAAAGTGGACTGCAATGCGG	19:51962871-51962890_Cdh13_13_Plus	ref_surfaceome
Cdh2	TACTCCTGGTGCGAGTCCGG	18:8360542-8360561_Cdh2_1_Plus	ref_surfaceome
Cdh2	GCCGGATAGCGGGAGCGCCG	18:8360307-8360326_Cdh2_2_Plus	ref_surfaceome
Cdh2	TTACCGAAGGACGTGCACGA	18:8327290-8327309_Cdh2_3_Plus	ref_surfaceome
Cdh2	TACAATCAACAACGAGACCG	18:8197437-8197456_Cdh2_8_Plus	ref_surfaceome
Cdh2	ATCAGTGGTGGAGACCCCAC	18:8189427-8189446_Cdh2_10_Plus	ref_surfaceome
Cdh2	TACGTCGGTGCAGTCTCCAT	18:8181611-8181630_Cdh2_14_Minus	ref_surfaceome
Cdh2	TCGTGGTATGGATGAAACGC	18:8179684-8179703_Cdh2_15_Plus	ref_surfaceome
Cdh2	GAATCAGACGGCTAGACGAG	18:8161217-8161236_Cdh2_16_Plus	ref_surfaceome
Cdh3	AGGTGAGGAGGCTGCCGCGA	19:38669873-38669892_Cdh3_1_Minus	ref_surfaceome
Cdh3	CTACCGGGAGGACTTCATCC	19:38670197-38670216_Cdh3_2_Plus	ref_surfaceome
Cdh3	TTCAGAGGGAGTGTTCCGGA	19:38697828-38697847_Cdh3_6_Plus	ref_surfaceome
Cdh3	CACATGGACCACCACGGTGG	19:38705434-38705453_Cdh3_10_Minus	ref_surfaceome
Cdh3	GGTGGTTCTCCGCAACGACG	19:38716700-38716719_Cdh3_15_Plus	ref_surfaceome
Cdh3	ACTACAACTACCTTACCGAG	19:38719081-38719100_Cdh3_16_Plus	ref_surfaceome
Cdh3	GTATATCAGATCCCTTACCG	19:38669268-38669287_Cdh3_1_Plus	ref_surfaceome
Cdh3	CATCTGGGTTGGCGGGCCGG	19:38716757-38716776_Cdh3_15_Minus	ref_surfaceome
Cdh5	GGATGCAGATGACCCTACGG	19:1038943-1038962_Cdh5_4_Plus	ref_surfaceome
Cdh5	ACGGGCTGAATACAAGATCG	19:1037393-1037412_Cdh5_5_Plus	ref_surfaceome
Cdh5	GGTGGCCAAAGACCCCGACA	19:1034420-1034439_Cdh5_7_Plus	ref_surfaceome
Cdh5	AGTCAGGTTATACCAGGCGT	19:1030752-1030771_Cdh5_8_Minus	ref_surfaceome
Cdh5	TGGAACCGGCACGCTAACAG	19:1027464-1027483_Cdh5_11_Plus	ref_surfaceome
Cdh5	GCATCCATCGTGGACCGCAG	19:1025596-1025615_Cdh5_12_Minus	ref_surfaceome
Cdh5	GAAACCACTGATTGGCACTG	19:1034441-1034460_Cdh5_7_Plus	ref_surfaceome
Cdh5	TGGCGCCTAGCCTGCACGGA	19:1025535-1025554_Cdh5_12_Plus	ref_surfaceome
Cdh6	TTAGCACTGTTCCCGTACGT	2:63127740-63127759_Cdh6_3_Minus	ref_surfaceome
Cdh6	ATCGAGTACAGCATCACAGA	2:63122050-63122069_Cdh6_5_Plus	ref_surfaceome
Cdh6	GAACCCCGATTTCTCTACCT	2:63119645-63119664_Cdh6_6_Plus	ref_surfaceome
Cdh6	TCGTTGTCTGAAATGACCAC	2:63108478-63108497_Cdh6_11_Minus	ref_surfaceome
Cdh6	GCGCGATTTGCTGTCCTCCA	2:63102042-63102061_Cdh6_12_Minus	ref_surfaceome
Cdh6	CTGCCAATTGGTGTTCCTGG	2:63122110-63122129_Cdh6_5_Minus	ref_surfaceome
Cdh6	GAGAGTGTACACCCTCAAGG	2:63119688-63119707_Cdh6_6_Plus	ref_surfaceome
Cdh6	GGTGGATGAGGGCCTCGGCG	2:63108377-63108396_Cdh6_11_Minus	ref_surfaceome
Cdh9	GTAACGGTGATATTATGCCA	2:67070777-67070796_Cdh9_8_Minus	ref_surfaceome
Cdh9	GTATGCGCGTGTGATAACCA	2:67073279-67073298_Cdh9_11_Plus	ref_surfaceome
Cdh9	TATAGGTCACAATATTGTCC	2:67077518-67077537_Cdh9_12_Minus	ref_surfaceome
Cdh9	GAGATGCATGAAGATTCGGC	2:66940148-66940167_Cdh9_1_Plus	ref_surfaceome
Cdh9	GTAAGAATCGAGGATCAGGA	2:67057148-67057167_Cdh9_7_Minus	ref_surfaceome
Cdh9	GGGGATGATTCCCGATCCAG	2:67070756-67070775_Cdh9_8_Minus	ref_surfaceome
Cdh9	GACAAAGATGATCCTCCCCG	2:67072715-67072734_Cdh9_10_Plus	ref_surfaceome
Cdh9	TCGTGAGATCAACTGCTCCG	2:67078499-67078518_Cdh9_12_Minus	ref_surfaceome
Cdon	ATCCCCCCGCTCTCTGGCGA	8:36625747-36625766_Cdon_1_Minus	ref_surfaceome
Cdon	GGCGATATGCATCCAGACCT	8:36656667-36656686_Cdon_2_Plus	ref_surfaceome
Cdon	GAGGTGCGCTACAAGATCCG	8:36658996-36659015_Cdon_4_Plus	ref_surfaceome
Cdon	TGAAAGTTGAACCCGCTGGC	8:36659974-36659993_Cdon_5_Plus	ref_surfaceome
Cdon	CGGGAACTATTCCTGTGTGG	8:36661226-36661245_Cdon_6_Plus	ref_surfaceome
Cdon	TTCGCAGGTAAAACGTACGG	8:36661915-36661934_Cdon_7_Minus	ref_surfaceome
Cdon	GCAAACGTAGAGGTGACGGA	8:36667462-36667481_Cdon_8_Plus	ref_surfaceome
Cdon	GATGAACGAGACCCACGAGA	8:36673464-36673483_Cdon_9_Plus	ref_surfaceome
Celsr1	AAGCGACGATGGCGACACCG	7:126913292-126913311_Celsr1_1_Minus	ref_surfaceome
Celsr1	GGACGGGAAGAACCGGCCAC	7:126857417-126857436_Celsr1_2_Minus	ref_surfaceome
Celsr1	AGCGGGGTGTGCAAAAACGG	7:126840589-126840608_Celsr1_3_Plus	ref_surfaceome
Celsr1	CACAACGACGGTGACACCGC	7:126836738-126836757_Celsr1_5_Plus	ref_surfaceome
Celsr1	ACTTCCAAAGTGCACGGCCA	7:126819469-126819488_Celsr1_6_Minus	ref_surfaceome
Celsr1	GCTGCGTTTATTGCCAACAA	7:126818113-126818132_Celsr1_7_Plus	ref_surfaceome
Celsr1	TGTGAGTGCCCCCTCCGCTT	7:126817516-126817535_Celsr1_8_Plus	ref_surfaceome
Celsr1	GCGTCCGGAACATGAGCCCC	7:126813163-126813182_Celsr1_9_Minus	ref_surfaceome
Celsr2	TCTGGGGTGATCCGAACCCG	2:211206404-211206423_Celsr2_1_Plus	ref_surfaceome
Celsr2	GGAAGCGATAAAGGGCGCAG	2:211199169-211199188_Celsr2_2_Minus	ref_surfaceome
Celsr2	CAAATGTGACTGCCCATCCG	2:211196905-211196924_Celsr2_3_Plus	ref_surfaceome
Celsr2	TTTGCTACCAAGGAGCGTGA	2:211196442-211196461_Celsr2_4_Plus	ref_surfaceome
Celsr2	GGATAGCCGGCACGTCGACA	2:211195228-211195247_Celsr2_7_Plus	ref_surfaceome
Celsr2	GAGGGTAAGCGAGACACCCG	2:211193755-211193774_Celsr2_11_Plus	ref_surfaceome
Celsr2	AACACTCGCAGATGTAGCCG	2:211193308-211193327_Celsr2_12_Minus	ref_surfaceome
Celsr2	AGGTAGCCCAAACCGCGTGC	2:211192176-211192195_Celsr2_15_Minus	ref_surfaceome
Clptm1	TCAGCAGCTGGTTCCGCCGA	1:80561283-80561302_Clptm1_3_Plus	ref_surfaceome
Clptm1	AAAGTGCTCGTAGCAGCCAT	1:80560386-80560405_Clptm1_4_Minus	ref_surfaceome
Clptm1	GGCAGAAGGCCCTGTACCGC	1:80558059-80558078_Clptm1_5_Plus	ref_surfaceome
Clptm1	GCTGTATGAGCAATCGGACG	1:80553423-80553442_Clptm1_8_Plus	ref_surfaceome
Clptm1	GACGGCATAGCAGCCTAGCA	1:80550734-80550753_Clptm1_12_Minus	ref_surfaceome
Clptm1	CATACCGAACTCGTTCACAC	1:80549692-80549711_Clptm1_14_Minus	ref_surfaceome
Clptm1	GCGGTACAGGGCCTTCTGCC	1:80558059-80558078_Clptm1_5_Minus	ref_surfaceome
Clptm1	GGGGTAGTAGTCACCACTCA	1:80553610-80553629_Clptm1_8_Minus	ref_surfaceome
Cnnm3	CAGCGCGCGCCACTCGCCCG	9:43093471-43093490_Cnnm3_1_Minus	ref_surfaceome
Cnnm3	GTTTGACGAGAGCAACCGCT	9:43102157-43102176_Cnnm3_4_Plus	ref_surfaceome
Cnnm3	GGACACGCCATAGTATGTGA	9:43102426-43102445_Cnnm3_5_Minus	ref_surfaceome
Cnnm3	CAGGAGCGGGTACTGTCCGC	9:43102801-43102820_Cnnm3_6_Minus	ref_surfaceome
Cnnm3	TCTAAGGGCCATCTAAAACG	9:43106653-43106672_Cnnm3_8_Minus	ref_surfaceome
Cnnm3	GGAGGAGCGCTCCAACATCG	9:43094243-43094262_Cnnm3_1_Plus	ref_surfaceome
Cnnm3	TCCCCAATAAGTTGGTGCCC	9:43107061-43107080_Cnnm3_8_Plus	ref_surfaceome
Cnnm3	TTGCCGGTGGCGCTGCCCGT	9:43093983-43094002_Cnnm3_1_Plus	ref_surfaceome
Cnnm4	CGGCTGGTCAACGTGAGCCG	9:43049935-43049954_Cnnm4_1_Plus	ref_surfaceome
Cnnm4	TCCGGGTGTACAGGTAGTGG	9:43079141-43079160_Cnnm4_4_Minus	ref_surfaceome
Cnnm4	GTTGCGGTCCGGGTAACTGA	9:43085388-43085407_Cnnm4_6_Minus	ref_surfaceome
Cnnm4	CAGGGCTCAGTAGTCCGCCC	9:43087377-43087396_Cnnm4_7_Plus	ref_surfaceome
Cnnm4	GAGCCAGGGCCCGTCGGCCC	9:43050044-43050063_Cnnm4_1_Minus	ref_surfaceome
Cnnm4	CAGTATAAGAGCCAGGCCAG	9:43087805-43087824_Cnnm4_7_Plus	ref_surfaceome
Cnnm4	GCGAGTGATCGTCTTGAGCG	9:43050890-43050909_Cnnm4_1_Minus	ref_surfaceome
Cnnm4	GAGGCGCTCTTCTGCAGCAG	9:43086858-43086877_Cnnm4_7_Plus	ref_surfaceome
Col1a1	GAGGTCCACGCTCACCAGGG	10:82750431-82750450_Col1a1_10_Minus	ref_surfaceome
Col1a1	TTTGGGACCAGGAGCGCCGC	10:82752299-82752318_Col1a1_19_Minus	ref_surfaceome
Col1a1	GGAGAACCACGTTCACCAGC	10:82753294-82753313_Col1a1_23_Minus	ref_surfaceome
Col1a1	AGGGCGACCATCTTGACCAG	10:82753673-82753692_Col1a1_25_Minus	ref_surfaceome
Col1a1	CTTGGCACCATCGTTGCCGG	10:82755465-82755484_Col1a1_31_Minus	ref_surfaceome
Col1a1	GAAGGGGGCAAAGGTCCCCG	10:82757505-82757524_Col1a1_39_Plus	ref_surfaceome
Col1a1	AAGTCATAACCACCGCTGGG	10:82760143-82760162_Col1a1_48_Minus	ref_surfaceome
Col1a1	TCCAACGAGATCGAGCTCAG	10:82761088-82761107_Col1a1_50_Plus	ref_surfaceome
Col8a1	AAGTTACCCGCAGAGCGCAG	11:44877904-44877923_Col8a1_1_Plus	ref_surfaceome
Col8a1	ACCGGCCTGAGCGAGTCTGA	11:45000583-45000602_Col8a1_3_Minus	ref_surfaceome
Col8a1	TTCACTGGGGCCCCCACCGG	11:45005699-45005718_Col8a1_4_Minus	ref_surfaceome
Col8a1	GTCAGCTCGGCAGTAAACGC	11:45005666-45005685_Col8a1_4_Minus	ref_surfaceome
Col8a1	CAGGTGAAGACTCCCGTCTG	11:45005762-45005781_Col8a1_4_Minus	ref_surfaceome
Col8a1	AGAGGATCAGAGCCCTTCCA	11:44877922-44877941_Col8a1_1_Plus	ref_surfaceome
Col8a1	AAGGGCACCAGGTTTCCCCG	11:45005451-45005470_Col8a1_4_Minus	ref_surfaceome
Col8a1	AGGAGAACCTGGCATACCCG	11:45005266-45005285_Col8a1_4_Plus	ref_surfaceome
Cp	ATAGTCCCAAATGGTCTCCT	2:104757708-104757727_Cp_6_Minus	ref_surfaceome
Cp	ATGGGCTTATTACTCAACCG	2:104781495-104781514_Cp_15_Plus	ref_surfaceome
Cp	TGACTGACCATATTCATGCG	2:104785137-104785156_Cp_18_Plus	ref_surfaceome
Cp	TTGGATATCGTCGTCCGGTG	2:104757654-104757673_Cp_6_Minus	ref_surfaceome
Cp	AATGAGCCAAGTCCTGGCGA	2:104753655-104753674_Cp_3_Plus	ref_surfaceome
Cp	TAACATCAAAACCTTCTGCT	2:104754615-104754634_Cp_4_Plus	ref_surfaceome
Cp	ACATTATTACATCGCTGCCG	2:104757688-104757707_Cp_6_Plus	ref_surfaceome
Cp	AATGGGGGTAAGATTCACCA	2:104762097-104762116_Cp_8_Plus	ref_surfaceome
Cpm	GAAATCCAAGGCGGCCACCA	7:60654624-60654643_Cpm_2_Minus	ref_surfaceome
Cpm	AAATACGTGGCTAATATGCA	7:60685077-60685096_Cpm_3_Plus	ref_surfaceome
Cpm	GTAACAGTCGGGCTTCTTGA	7:60695320-60695339_Cpm_4_Minus	ref_surfaceome
Cpm	GTACCCGTTGATGATCCCGT	7:60699060-60699079_Cpm_6_Minus	ref_surfaceome
Cpm	AATCGGGGATCGGTTACCCC	7:60710572-60710591_Cpm_9_Plus	ref_surfaceome
Cpm	ACGGCGCGCGCCTGTGGCTG	7:60654588-60654607_Cpm_2_Plus	ref_surfaceome
Cpm	GAATCTGGCTGCCATCGCAA	7:60710389-60710408_Cpm_9_Minus	ref_surfaceome
Cpm	AAATCCAAGGCGGCCACCAC	7:60654623-60654642_Cpm_2_Minus	ref_surfaceome
Crb2	TACGAGTGCCACTGCCCCCT	3:22045187-22045206_Crb2_2_Plus	ref_surfaceome
Crb2	GTCCAGCTGACAGCTCGCGC	3:22048983-22049002_Crb2_3_Minus	ref_surfaceome
Crb2	TGTGCGGACACGGGTTACGA	3:22049161-22049180_Crb2_4_Plus	ref_surfaceome
Crb2	TCGGAACCATGCCTGCACGG	3:22052365-22052384_Crb2_7_Plus	ref_surfaceome
Crb2	GCCTCGGAAGGGCCCACCCC	3:22053636-22053655_Crb2_8_Minus	ref_surfaceome
Crb2	GGACGGCGCGGCGACACCCG	3:22055626-22055645_Crb2_10_Plus	ref_surfaceome
Crb2	TATGCCACTGGTCACCCGGC	3:22057478-22057497_Crb2_12_Minus	ref_surfaceome
Crb2	AAGGTCTCGGGCAGTCGCAG	3:22053159-22053178_Crb2_7_Minus	ref_surfaceome
Csf1	CGAAGAAGGGCAGCGCCCCG	2:210550348-210550367_Csf1_2_Minus	ref_surfaceome
Csf1	ATAGGGTTCACCTCTGTCAA	2:210529929-210529948_Csf1_6_Minus	ref_surfaceome
Csf1	AAAAAACGCAGTCTCACAGT	2:210522477-210522496_Csf1_9_Minus	ref_surfaceome
Csf1	CGTGAGCAGGAGTGTTGCCG	2:210547095-210547114_Csf1_2_Plus	ref_surfaceome
Csf1	ACAACCTCATCCTTCTGCGG	2:210530191-210530210_Csf1_6_Plus	ref_surfaceome
Csf1	ACAGAAGAATCCAATGTCCG	2:210528418-210528437_Csf1_7_Minus	ref_surfaceome
Csf1	GAAGTGGGAGAACATTCGGA	2:210523597-210523616_Csf1_9_Minus	ref_surfaceome
Csf1	GGGAGGCAGTAACTTAGCAT	2:210529769-210529788_Csf1_6_Minus	ref_surfaceome
Ctgf	GCTAACGGGACCCGCGACGG	1:21854520-21854539_Ctgf_1_Minus	ref_surfaceome
Ctgf	GCACACGCCAATCTTGCGGT	1:21854184-21854203_Ctgf_2_Minus	ref_surfaceome
Ctgf	TTTGGAAGGACTCGCCGCTG	1:21853932-21853951_Ctgf_3_Minus	ref_surfaceome
Ctgf	TATGATGCGAGCCAACTGCC	1:21853556-21853575_Ctgf_4_Plus	ref_surfaceome
Ctgf	CTGCCATTACAACTGTCCCG	1:21852784-21852803_Ctgf_5_Plus	ref_surfaceome
Ctgf	GGAGACCGACCTCCTCCAGA	1:21854700-21854719_Ctgf_1_Plus	ref_surfaceome
Ctgf	GGTGGGTCCGTGTACCGCAG	1:21853949-21853968_Ctgf_3_Plus	ref_surfaceome
Ctgf	GTGGAGTTCAAGTGCCCCGA	1:21852849-21852868_Ctgf_5_Plus	ref_surfaceome
Cxadr	TTTACCTGCAAGCTACGGCC	11:16826439-16826458_Cxadr_1_Plus	ref_surfaceome
Cxadr	ACGAAGCACCTTGTACCTGA	11:16856952-16856971_Cxadr_4_Minus	ref_surfaceome
Cxadr	AACAGAGCTGGAACGATCGC	11:16858454-16858473_Cxadr_6_Plus	ref_surfaceome
Cxadr	GCCGATGTAGCTCCTGGCGG	11:16859666-16859685_Cxadr_7_Minus	ref_surfaceome
Cxadr	TGAACACGGGATTCCCCCAA	11:16873525-16873544_Cxadr_8_Minus	ref_surfaceome
Cxadr	GTGGATGTCCGACTCTTCGG	11:16859647-16859666_Cxadr_7_Minus	ref_surfaceome
Cxadr	GTATCACTACACCTGAACAG	11:16848658-16848677_Cxadr_2_Plus	ref_surfaceome
Cxadr	GATGGCCCCGATGAGCACAA	11:16858503-16858522_Cxadr_6_Minus	ref_surfaceome
Cyr61	GATCGAATGCGCCCGGAGTG	2:251532194-251532213_Cyr61_1_Minus	ref_surfaceome
Cyr61	GGAGGCGCCCAAGTGCGCCC	2:251531687-251531706_Cyr61_2_Plus	ref_surfaceome
Cyr61	GCATCGTTCAGACTACGTCC	2:251530647-251530666_Cyr61_4_Plus	ref_surfaceome
Cyr61	GAGGCGAAACGACGCCTCGT	2:251530052-251530071_Cyr61_5_Minus	ref_surfaceome
Cyr61	GCAGATCCCTTTCAGAGCGG	2:251531535-251531554_Cyr61_2_Minus	ref_surfaceome
Cyr61	AAGGACGCACTTCACAGATC	2:251530538-251530557_Cyr61_4_Minus	ref_surfaceome
Cyr61	GGTGTTTCAAAACTGCCGTA	2:251529887-251529906_Cyr61_5_Plus	ref_surfaceome
Cyr61	CCGGACCAAGCCGACTCCCG	2:251531667-251531686_Cyr61_2_Minus	ref_surfaceome
Dcbld2	ATCAGCGTTGTGATTAGCAA	11:44256699-44256718_Dcbld2_8_Plus	ref_surfaceome
Dcbld2	TTGAGGTTATTGCTGTTCCG	11:44249088-44249107_Dcbld2_13_Minus	ref_surfaceome
Dcbld2	AGTTAGTCACCTGAGCCCGA	11:44241895-44241914_Dcbld2_17_Plus	ref_surfaceome
Dcbld2	TACCGGCAGCGGCTCAGCGT	11:44241438-44241457_Dcbld2_18_Minus	ref_surfaceome
Dcbld2	AGTACGACACCCCAAAAGGT	11:44241243-44241262_Dcbld2_18_Plus	ref_surfaceome
Dcbld2	TCAGGCCCCGTTACCGGCAG	11:44241427-44241446_Dcbld2_18_Minus	ref_surfaceome
Dcbld2	CAGTACGACACCCCAAAAGG	11:44241244-44241263_Dcbld2_18_Plus	ref_surfaceome
Dcbld2	ACTGTACTAGGCCCTGAGAG	11:44279422-44279441_Dcbld2_4_Plus	ref_surfaceome
Dchs1	CGAGCAACAAGTTGTCCCGG	1:170613604-170613623_Dchs1_2_Minus	ref_surfaceome
Dchs1	CGGATCCTGGACCGTGACCA	1:170607765-170607784_Dchs1_3_Plus	ref_surfaceome
Dchs1	GGCTGGCAGCGTACTCCCGT	1:170607536-170607555_Dchs1_4_Minus	ref_surfaceome
Dchs1	GAATTAGCCCGTCTGCCTAA	1:170607228-170607247_Dchs1_5_Minus	ref_surfaceome
Dchs1	CATGAGCCGGACGTGGCCCG	1:170606407-170606426_Dchs1_6_Minus	ref_surfaceome
Dchs1	GTTGGTGGAGCCGACCCCGA	1:170604434-170604453_Dchs1_10_Plus	ref_surfaceome
Dchs1	ACGGTCCAAGGGCCGCACCA	1:170603639-170603658_Dchs1_11_Minus	ref_surfaceome
Dchs1	GATCCGGATGGGGGACTCAA	1:170602483-170602502_Dchs1_13_Plus	ref_surfaceome
Ddr1	GGCGGCGGTAGAGTCCGACC	20:3562829-3562848_Ddr1_4_Minus	ref_surfaceome
Ddr1	ACTCCCGAGATGGCCGACGA	20:3563813-3563832_Ddr1_5_Plus	ref_surfaceome
Ddr1	TCGGGTAACGAGGATCCTGG	20:3565210-3565229_Ddr1_6_Plus	ref_surfaceome
Ddr1	CTTGTCCTATACAGCCCCCG	20:3565573-3565592_Ddr1_7_Plus	ref_surfaceome
Ddr1	GGGCCAACTGGCAGACGGCG	20:3566921-3566940_Ddr1_8_Plus	ref_surfaceome
Ddr1	AGCGGCCCACGTGACCACCC	20:3567328-3567347_Ddr1_9_Minus	ref_surfaceome
Ddr1	TCTGCGCCCTGCGTCCCCAA	20:3570202-3570221_Ddr1_12_Plus	ref_surfaceome
Ddr1	TGAAACGGAGCCGTGACCGA	20:3571986-3572005_Ddr1_14_Minus	ref_surfaceome
Dpp6	CATGCGCCTTTGCGCGGCCG	4:4473288-4473307_Dpp6_1_Plus	ref_surfaceome
Dpp6	GCGACCACCAATGTGCGATG	4:4125549-4125568_Dpp6_9_Minus	ref_surfaceome
Dpp6	GAATGGACCCACCCACGACC	4:4123793-4123812_Dpp6_10_Plus	ref_surfaceome
Dpp6	TGATGTGGTAGAATTTACCC	4:4088507-4088526_Dpp6_13_Minus	ref_surfaceome
Dpp6	AAGTGTGACGGCCGAGGCAG	4:4032292-4032311_Dpp6_20_Plus	ref_surfaceome
Dpp6	GTGGCGCTAGGACTCGCCTC	4:4021854-4021873_Dpp6_26_Plus	ref_surfaceome
Dpp6	TCCTGGCCGCGGCCGCGCAA	4:4473279-4473298_Dpp6_1_Minus	ref_surfaceome
Dpp6	TTTGTCAGAGCGATCCCACA	4:4088536-4088555_Dpp6_13_Plus	ref_surfaceome
Dynap	AATCCGTACTGTTCCACCGA	18:68753277-68753296_Dynap_2_Plus	ref_surfaceome
Dynap	TCGTCGTTCACACAGACGGA	18:68752410-68752429_Dynap_3_Plus	ref_surfaceome
Dynap	ACCATCGTCGTTCACACAGA	18:68752414-68752433_Dynap_3_Plus	ref_surfaceome
Ece1	ATTGGGGTACACATCGCCCT	5:156264165-156264184_Ece1_2_Minus	ref_surfaceome
Ece1	TGTCCGGTACTGGATGCCTA	5:156271821-156271840_Ece1_3_Minus	ref_surfaceome
Ece1	AAGGCCAACCCCGTTCCCGA	5:156277572-156277591_Ece1_4_Plus	ref_surfaceome
Ece1	TGCCTCGCTCGCGCTGGCCG	5:156286451-156286470_Ece1_5_Minus	ref_surfaceome
Ece1	TTCCTTGTCGTAGACCACGA	5:156298648-156298667_Ece1_9_Minus	ref_surfaceome
Ece1	ACTCACGCAAAACTTCCAGC	5:156301156-156301175_Ece1_11_Minus	ref_surfaceome
Ece1	CGAGTAGTAGGCGTTCACCA	5:156310687-156310706_Ece1_15_Minus	ref_surfaceome
Ece1	CTGGTGGAAGAACTCGTCGG	5:156312121-156312140_Ece1_17_Plus	ref_surfaceome
Efna5	TTTGTGCCGCGTTCTCTCCG	9:110057220-110057239_Efna5_5_Minus	ref_surfaceome
Efna5	TTGTGCCGCGTTCTCTCCGC	9:110057221-110057240_Efna5_5_Minus	ref_surfaceome
Efna5	GTACAGAGTCCTCATAGTGA	9:110101823-110101842_Efna5_2_Minus	ref_surfaceome
Efna5	AGAACGCGGCACAAACACCA	9:110057215-110057234_Efna5_5_Plus	ref_surfaceome
Efna5	TAGCGCTCAGTCTTATCCTC	9:110101801-110101820_Efna5_2_Minus	ref_surfaceome
Efna5	GAGTCAGCCGAGCCATCCCG	9:110057240-110057259_Efna5_5_Plus	ref_surfaceome
Efna5	ATGTAGAAATACTCTCGGCC	9:110101615-110101634_Efna5_2_Minus	ref_surfaceome
Efna5	ACAGTAGGATTGCCAAAAGG	9:110057181-110057200_Efna5_5_Minus	ref_surfaceome
Efnb2	CGACCACCAATCCTCCCCGG	16:86631082-86631101_Efnb2_1_Minus	ref_surfaceome
Efnb2	GAGCTAGAAGCTGGTACGAA	16:86670092-86670111_Efnb2_4_Plus	ref_surfaceome
Efnb2	AAATCGATGTGACCTAGCCC	16:86673526-86673545_Efnb2_5_Plus	ref_surfaceome
Efnb2	GGATTGGTGGTCGCGACCGG	16:86631089-86631108_Efnb2_1_Plus	ref_surfaceome
Efnb2	CAGATCCGGGCTCTTCCGGG	16:86672004-86672023_Efnb2_5_Minus	ref_surfaceome
Efnb2	GGCGCGATGGGACCGGCCGC	16:86631108-86631127_Efnb2_1_Minus	ref_surfaceome
Efnb2	TCTTGTCGCTGTCTAACCCG	16:86673546-86673565_Efnb2_5_Minus	ref_surfaceome
Efnb2	AACTGGGAGCGGTTTGGCCA	16:86631141-86631160_Efnb2_1_Plus	ref_surfaceome
Egfr	GACTGCGTCGGCAACGACGA	14:99919541-99919560_Egfr_1_Minus	ref_surfaceome
Egfr	GGTTCCATAGTTGGACAGGA	14:100042605-100042624_Egfr_3_Minus	ref_surfaceome
Egfr	GCCACAACCAGTGTGCCGCA	14:100051614-100051633_Egfr_6_Plus	ref_surfaceome
Egfr	AGTAGTCTGGCCCACAGGCC	14:100054407-100054426_Egfr_8_Minus	ref_surfaceome
Egfr	GTCCACACTGGCCATCACGT	14:100079923-100079942_Egfr_20_Minus	ref_surfaceome
Egfr	CAAGAGTGGAGTCCGTGACG	14:100096038-100096057_Egfr_25_Minus	ref_surfaceome
Egfr	AAGAAGACGCCTTCTTGCAA	14:100097317-100097336_Egfr_27_Plus	ref_surfaceome
Egfr	TGCTTGGCGGTGCCACCCGC	14:100098380-100098399_Egfr_28_Minus	ref_surfaceome
Eln	ATCAGCAAGACGCCAGGCTG	12:24978510-24978529_Eln_1_Minus	ref_surfaceome
Eln	TATGGACTGCCCTATACCAA	12:25001620-25001639_Eln_14_Plus	ref_surfaceome
Eln	TCAGCAAGACGCCAGGCTGC	12:24978509-24978528_Eln_1_Minus	ref_surfaceome
Eln	TGCAGCAGCTTATAAAGCCG	12:24995650-24995669_Eln_7_Plus	ref_surfaceome
Eln	TGGCACAGGAGTCAAGGCCA	12:24999129-24999148_Eln_11_Plus	ref_surfaceome
Eln	GTGGTGCTGGCGCAATTCCT	12:25005343-25005362_Eln_17_Plus	ref_surfaceome
Eln	ATTGGAACTGGTCCTGGCAC	12:25012106-25012125_Eln_25_Plus	ref_surfaceome
Eln	TGGCTCCTAGGACACCTCCA	12:25018149-25018168_Eln_33_Minus	ref_surfaceome
Emb	TCGCCGCCAGAAGATATAGA	2:49682909-49682928_Emb_1_Minus	ref_surfaceome
Emb	GACGCGCCCGGATCGGGCTG	2:49682927-49682946_Emb_1_Plus	ref_surfaceome
Emb	CCGCCAGAAGATATAGAAGG	2:49682906-49682925_Emb_1_Minus	ref_surfaceome
Emb	ATGCACGTTCACGGCAACTG	2:49710818-49710837_Emb_3_Plus	ref_surfaceome
Eno1	TCAACGTTTCCACACCGCCG	5:167288240-167288259_Eno1_1_Plus	ref_surfaceome
Eno1	GGTGTGGAAACGTTGATGCG	5:167288236-167288255_Eno1_1_Minus	ref_surfaceome
Eno1	CATCAACGTTTCCACACCGC	5:167288238-167288257_Eno1_1_Plus	ref_surfaceome
Eno1	AAGGTCGTGGGCCGGACGTG	5:167288326-167288345_Eno1_1_Plus	ref_surfaceome
Eno1	CAACGTTTCCACACCGCCGG	5:167288241-167288260_Eno1_1_Plus	ref_surfaceome
Eno1	GAAACGTTGATGCGCGGCCT	5:167288230-167288249_Eno1_1_Minus	ref_surfaceome
Eno1	GGGCTCCAGCACCTCCCGGC	5:167288261-167288280_Eno1_1_Plus	ref_surfaceome
Enpp1	TTTCCCGCTGGCCCATGCCG	1:21748272-21748291_Enpp1_1_Minus	ref_surfaceome
Enpp1	TGCTCGATTGAGACCCACCG	1:21794214-21794233_Enpp1_13_Plus	ref_surfaceome
Enpp1	TATGGACCTGCCTTCAAGCA	1:21799142-21799161_Enpp1_17_Plus	ref_surfaceome
Enpp1	TTCATGACACCGTACTGCGA	1:21806534-21806553_Enpp1_23_Plus	ref_surfaceome
Enpp1	ACAGACGTTGAGCTCATCAC	1:21811859-21811878_Enpp1_25_Plus	ref_surfaceome
Enpp1	AGCTCGCGGCCGTTTCCCGC	1:21748284-21748303_Enpp1_1_Minus	ref_surfaceome
Enpp1	CATAATCAAAGTCGAACACG	1:21806598-21806617_Enpp1_23_Minus	ref_surfaceome
Enpp1	GATACACGCACCAGAGCCTA	1:21813234-21813253_Enpp1_25_Minus	ref_surfaceome
Epha2	TAGGAGCGAGACATCCGGGC	5:159845820-159845839_Epha2_1_Plus	ref_surfaceome
Epha2	GGACTTCGCAGCAATGAAGG	5:159851302-159851321_Epha2_2_Plus	ref_surfaceome
Epha2	GACTGCAATAGCTTTCCGGG	5:159853103-159853122_Epha2_3_Plus	ref_surfaceome
Epha2	GTGGATGGCAGGGTATGCTC	5:159861267-159861286_Epha2_4_Minus	ref_surfaceome
Epha2	ACGGCCCCCCAGGACACCGG	5:159861517-159861536_Epha2_5_Plus	ref_surfaceome
Epha2	CACACCGCCGATCACCGCCA	5:159865375-159865394_Epha2_8_Minus	ref_surfaceome
Epha2	CTCGGTGGTAAACTTGAGCA	5:159866097-159866116_Epha2_10_Minus	ref_surfaceome
Epha2	TAGAGACAACGCCCTCCAGG	5:159866422-159866441_Epha2_11_Minus	ref_surfaceome
Epha5	TCTGCCTCTTAGGTCCCGCG	14:25590089-25590108_Epha5_1_Minus	ref_surfaceome
Epha5	GAGGGGCCCCTTTAGAGGTG	14:25590230-25590249_Epha5_2_Minus	ref_surfaceome
Epha5	ACCAGTTGGATCTCTAACGA	14:25672762-25672781_Epha5_6_Plus	ref_surfaceome
Epha5	GCTACGGCGTCTTCAGTCGA	14:25865145-25865164_Epha5_9_Plus	ref_surfaceome
Epha5	AGCCGTTCATGAATTTGCCA	14:25910591-25910610_Epha5_13_Plus	ref_surfaceome
Epha5	TTAAGTGGAGCAGTTACTGT	14:25957117-25957136_Epha5_18_Plus	ref_surfaceome
Epha5	CGCCGACGGACCCAGGGCAG	14:25590154-25590173_Epha5_1_Plus	ref_surfaceome
Epha5	GCTATTCCGCACCTCTAAAG	14:25590221-25590240_Epha5_2_Plus	ref_surfaceome
Ephb2	GCGTAGCAATGGCCGTGCGC	5:155204423-155204442_Ephb2_1_Plus	ref_surfaceome
Ephb2	GATGGACTCTACTACAGCAA	5:155143513-155143532_Ephb2_2_Plus	ref_surfaceome
Ephb2	ACCAAATTCATCCGGCGCCG	5:155140289-155140308_Ephb2_3_Plus	ref_surfaceome
Ephb2	TGCATGATGGACACGGCCGA	5:155050635-155050654_Ephb2_6_Minus	ref_surfaceome
Ephb2	GTAACGCCCATAGCCTGCGA	5:155042030-155042049_Ephb2_7_Minus	ref_surfaceome
Ephb2	GACGAAGACTACGCCGGCAG	5:155039902-155039921_Ephb2_8_Minus	ref_surfaceome
Ephb2	CGGCCAGATCGTCAACACGC	5:155026219-155026238_Ephb2_14_Plus	ref_surfaceome
Ephb2	AAGGAGAGCTTTACCAACGC	5:155025131-155025150_Ephb2_15_Plus	ref_surfaceome
Ephb3	ATGCCGGCAGGTCGTTCCCG	11:83546428-83546447_Ephb3_1_Minus	ref_surfaceome
Ephb3	GAAATGGGTGACGTCCGAGC	11:83538476-83538495_Ephb3_2_Plus	ref_surfaceome
Ephb3	GGACCGGTTTCATCTGGCGG	11:83537002-83537021_Ephb3_3_Plus	ref_surfaceome
Ephb3	CAATAGCCGCACCACCTCGC	11:83534080-83534099_Ephb3_4_Plus	ref_surfaceome
Ephb3	CATTGGAGATCACACCCCGG	11:83533291-83533310_Ephb3_5_Minus	ref_surfaceome
Ephb3	ACTCCGTTAGGCCGCTCCGG	11:83532758-83532777_Ephb3_6_Minus	ref_surfaceome
Ephb3	GGCCGTCCGAGAGTTCGCCA	11:83530822-83530841_Ephb3_10_Plus	ref_surfaceome
Ephb3	GAAACTGCCCGGCCGCCGGG	11:83530618-83530637_Ephb3_11_Plus	ref_surfaceome
Ephb4	CGTCGGGGGCCTCTCAGCGA	12:22417923-22417942_Ephb4_1_Minus	ref_surfaceome
Ephb4	GAGCGAAGCCGATACTGCCA	12:22413785-22413804_Ephb4_3_Plus	ref_surfaceome
Ephb4	ACTGGCACCACGAGCTCCCG	12:22410203-22410222_Ephb4_4_Minus	ref_surfaceome
Ephb4	GCGAACTGCGGGGATCCGAG	12:22407642-22407661_Ephb4_5_Minus	ref_surfaceome
Ephb4	TCGGCCTCCAGACTCAAGGG	12:22406967-22406986_Ephb4_6_Minus	ref_surfaceome
Ephb4	ACTCGGATGTCAGACACCGC	12:22405492-22405511_Ephb4_7_Minus	ref_surfaceome
Ephb4	CAGGACCACGCCTACAACCG	12:22402720-22402739_Ephb4_9_Minus	ref_surfaceome
Ephb4	CCGGCCCCGATTCCCCCAGG	12:22395955-22395974_Ephb4_15_Plus	ref_surfaceome
Evc2	GAAGCTCCGCGACACTCCGG	14:78211902-78211921_Evc2_1_Plus	ref_surfaceome
Evc2	GATATTTCAAGAGATGCCCA	14:78204840-78204859_Evc2_2_Plus	ref_surfaceome
Evc2	AGCCCGCTTTACCATCACCG	14:78199836-78199855_Evc2_5_Plus	ref_surfaceome
Evc2	GCTCAGCAGCCCTTGCACGC	14:78170977-78170996_Evc2_10_Minus	ref_surfaceome
Evc2	GAGGCTACAACAGGATGCAC	14:78164474-78164493_Evc2_12_Plus	ref_surfaceome
Evc2	GGCTGGAAATATCCTGGCCG	14:78211804-78211823_Evc2_1_Plus	ref_surfaceome
Evc2	TGCTCAGCAGCCCTTGCACG	14:78170976-78170995_Evc2_10_Minus	ref_surfaceome
Evc2	GATGGGGGCGACCGGTCTCA	14:78211855-78211874_Evc2_1_Plus	ref_surfaceome
F2r	AATGAAAGCATACCGCTCGA	2:26121894-26121913_F2r_7_Plus	ref_surfaceome
F2r	GGGGCTGGTCAGATATCCGG	2:26121800-26121819_F2r_7_Minus	ref_surfaceome
F2r	GAACCGGAGCAAGAAGTCGC	2:26121169-26121188_F2r_7_Plus	ref_surfaceome
F2r	GATGGACGTGTAGCAGACTG	2:26121218-26121237_F2r_7_Minus	ref_surfaceome
F2r	CAGGTGGTGATGTTGAGCCC	2:26121336-26121355_F2r_7_Minus	ref_surfaceome
F2r	TCGGATGAAGGTCAAGAAGC	2:26121691-26121710_F2r_7_Plus	ref_surfaceome
F2r	AAGCCCGCGACTTCTTGCTC	2:26121163-26121182_F2r_7_Minus	ref_surfaceome
F2r	AAATGAAAGCATACCGCTCG	2:26121895-26121914_F2r_7_Plus	ref_surfaceome
F2rl1	GGCGGGCAATCCGCCACCAG	2:25235205-25235224_F2rl1_1_Minus	ref_surfaceome
F2rl1	AACGCTCCGTTCCTCCGCCA	2:25224396-25224415_F2rl1_2_Plus	ref_surfaceome
F2rl1	AGGGGACCCGGTACTCCGAG	2:25235247-25235266_F2rl1_1_Plus	ref_surfaceome
F2rl1	CATAGGTCCAGTCGTTGCCA	2:25224786-25224805_F2rl1_2_Minus	ref_surfaceome
F2rl1	TCGGAGTTTCGAACCACTGG	2:25235221-25235240_F2rl1_1_Plus	ref_surfaceome
F2rl1	TAGGGATGCACCACAACGCA	2:25223820-25223839_F2rl1_2_Plus	ref_surfaceome
F2rl1	GAGTTTCGAACCACTGGTGG	2:25235218-25235237_F2rl1_1_Plus	ref_surfaceome
F2rl1	ACAGCACCGTGATGATGAGG	2:25224336-25224355_F2rl1_2_Minus	ref_surfaceome
F3	TGGGCGCGAGGGCCGCTAGG	2:225310808-225310827_F3_1_Minus	ref_surfaceome
F3	AAGATTGTGTATTCTACACG	2:225321714-225321733_F3_6_Plus	ref_surfaceome
F3	GATGGGTACCGGTTGTACCC	2:225310681-225310700_F3_1_Minus	ref_surfaceome
F3	GAAGAACACCCCGTCGCGCT	2:225321469-225321488_F3_6_Plus	ref_surfaceome
F3	AACGCGCCCCGCGCGGACCC	2:225310652-225310671_F3_1_Plus	ref_surfaceome
F3	GCGCGTTATAAAGGGCCGCG	2:225310639-225310658_F3_1_Minus	ref_surfaceome
F3	CATGCGCCCGCGCCTCCTAG	2:225310793-225310812_F3_1_Plus	ref_surfaceome
F3	ATGGGGATAGCCATGTCCAA	2:225310776-225310795_F3_1_Minus	ref_surfaceome
Fbln1	GGCGGCGGACAAAAGCACGG	7:126096880-126096899_Fbln1_1_Minus	ref_surfaceome
Fbln1	CGGCAGCCATAACTGCCGGC	7:126122098-126122117_Fbln1_7_Plus	ref_surfaceome
Fbln1	TGCCGGGGGAGTTCAAACAG	7:126128465-126128484_Fbln1_10_Minus	ref_surfaceome
Fbln1	ACCGGCCGTCCACAGACAGC	7:126129363-126129382_Fbln1_11_Minus	ref_surfaceome
Fbln1	TATCAGCTCAGTGACGTGGA	7:126130628-126130647_Fbln1_12_Plus	ref_surfaceome
Fbln1	GTTGAAGCAGGTCTCGTTGA	7:126134116-126134135_Fbln1_14_Minus	ref_surfaceome
Fbln1	CGGACGGGTGAACTCTCGGA	7:126153957-126153976_Fbln1_15_Minus	ref_surfaceome
Fbln1	GCACATTGACGACGTTCCGG	7:126175875-126175894_Fbln1_17_Minus	ref_surfaceome
Fbln2	GCGCAGCTCAACACAGAGCA	4:122835479-122835498_Fbln2_1_Plus	ref_surfaceome
Fbln2	GTGGATGGCCGTGTACCCGC	4:122855535-122855554_Fbln2_2_Plus	ref_surfaceome
Fbln2	GGTCGAGACATGCTGTGCAG	4:122873421-122873440_Fbln2_3_Plus	ref_surfaceome
Fbln2	AACGCGACACACCTGCCGGC	4:122880663-122880682_Fbln2_8_Minus	ref_surfaceome
Fbln2	GTTCACGCAGTGCTCGGCCC	4:122886384-122886403_Fbln2_10_Minus	ref_surfaceome
Fbln2	TGGCTTCTTGCAGGATCCCG	4:122887247-122887266_Fbln2_11_Plus	ref_surfaceome
Fbln2	TGGTTACCATGCTAACGAGG	4:122888312-122888331_Fbln2_12_Plus	ref_surfaceome
Fbln2	ACAATTGGCCCTCACCACAG	4:122888493-122888512_Fbln2_13_Minus	ref_surfaceome
Fbn1	CCAGATTGGCATCCGCCCCA	3:117765199-117765218_Fbn1_2_Minus	ref_surfaceome
Fbn1	ACGCATACTGTTGTCCCGGA	3:117738945-117738964_Fbn1_3_Plus	ref_surfaceome
Fbn1	TTTGAGTGCAAATGCCCCGC	3:117669816-117669835_Fbn1_8_Plus	ref_surfaceome
Fbn1	GGCTTTTACACCTCTCCCGA	3:117664443-117664462_Fbn1_9_Plus	ref_surfaceome
Fbn1	GGATACGGGTATTCTGGCGG	3:117656633-117656652_Fbn1_11_Minus	ref_surfaceome
Fbn1	ACTCGCCACGGATATCCAGC	3:117655928-117655947_Fbn1_12_Minus	ref_surfaceome
Fbn1	TGCAGGCTTTCACGTCACGA	3:117651874-117651893_Fbn1_14_Plus	ref_surfaceome
Fbn1	GGTGTTCCTACACTTGCCGT	3:117633190-117633209_Fbn1_26_Minus	ref_surfaceome
Fbn2	AGGCGACTGTTCCAACACCG	18:53181443-53181462_Fbn2_1_Plus	ref_surfaceome
Fbn2	ACAGCGGCCATTCACCAGGC	18:53172350-53172369_Fbn2_2_Minus	ref_surfaceome
Fbn2	GGGCAGGGACCCATCATCAC	18:53171059-53171078_Fbn2_3_Plus	ref_surfaceome
Fbn2	TGGTCGTTGTACATTCATCG	18:53163223-53163242_Fbn2_7_Minus	ref_surfaceome
Fbn2	TATGCGCAGCACCTGCTATG	18:53155318-53155337_Fbn2_9_Plus	ref_surfaceome
Fbn2	GAGTTCCATGGTCTTTGTAG	18:53154399-53154418_Fbn2_10_Plus	ref_surfaceome
Fbn2	CAAGTTTTCACAGATCCCGT	18:53152806-53152825_Fbn2_11_Minus	ref_surfaceome
Fbn2	TCCACTGCGAGTGCTCGCCT	18:53145172-53145191_Fbn2_13_Plus	ref_surfaceome
Fcgrt	GATGATACATCAGTGGGAGA	1:101094952-101094971_Fcgrt_2_Minus	ref_surfaceome
Fcgrt	CATGCGGTTCAACCCAAGAA	1:101094396-101094415_Fcgrt_3_Plus	ref_surfaceome
Fcgrt	AAGTTTCGATTCCTGCGCAA	1:101088740-101088759_Fcgrt_4_Plus	ref_surfaceome
Fcgrt	TAGCAGCACACCCCCTGCGA	1:101087451-101087470_Fcgrt_5_Minus	ref_surfaceome
Fcgrt	GCCTGGTGGGAACTTGCCCC	1:101087171-101087190_Fcgrt_6_Plus	ref_surfaceome
Fcgrt	GACCTACAACAACCTGCGGC	1:101094856-101094875_Fcgrt_2_Plus	ref_surfaceome
Fcgrt	AATCGAAACTTGAGCTCCGG	1:101088749-101088768_Fcgrt_4_Minus	ref_surfaceome
Fcgrt	ATCGAAACTTGAGCTCCGGC	1:101088750-101088769_Fcgrt_4_Minus	ref_surfaceome
Fgfr3	GGTGAGCTGGGCTCTAGCGG	14:82287563-82287582_Fgfr3_1_Plus	ref_surfaceome
Fgfr3	AAGAACGGCAAAGAATTCCG	14:82279493-82279512_Fgfr3_4_Plus	ref_surfaceome
Fgfr3	CATCCGGCAGACGTACACCC	14:82279269-82279288_Fgfr3_5_Plus	ref_surfaceome
Fgfr3	GAAGCGAGAGACCTTGTGCA	14:82276431-82276450_Fgfr3_8_Minus	ref_surfaceome
Fgfr3	AGCCGGGCAATCCGGACGAG	14:82276008-82276027_Fgfr3_9_Minus	ref_surfaceome
Fgfr3	GAGAGTTCCTCCGGGCACGG	14:82275267-82275286_Fgfr3_12_Plus	ref_surfaceome
Fgfr3	GTCCGCGTAAACATTGGCTG	14:82273806-82273825_Fgfr3_17_Minus	ref_surfaceome
Fgfr3	CACGCAGAACACTAGCACGC	14:82287073-82287092_Fgfr3_1_Minus	ref_surfaceome
Flrt2	GTGCCGGAAATTCGGCGCCA	6:119519857-119519876_Flrt2_1_Minus	ref_surfaceome
Flrt2	AAGGTCCCGAGCAAGTCCGG	6:119608179-119608198_Flrt2_2_Plus	ref_surfaceome
Flrt2	GCCGAATTTCCGGCACCCGG	6:119519861-119519880_Flrt2_1_Plus	ref_surfaceome
Flrt2	TCACCGCTCGGAATAACCCT	6:119608074-119608093_Flrt2_2_Plus	ref_surfaceome
Flrt2	TCATCCGAAGCCGACCGGGT	6:119520044-119520063_Flrt2_1_Minus	ref_surfaceome
Flrt2	CAACATTCAGACCATCTCGC	6:119607517-119607536_Flrt2_2_Plus	ref_surfaceome
Flrt2	GGTCGGCTTCGGATGAGCTA	6:119520048-119520067_Flrt2_1_Plus	ref_surfaceome
Flrt2	GTTCAGGAACGCATTGTCAG	6:119608556-119608575_Flrt2_2_Plus	ref_surfaceome
Flrt3	TTCGAGACAGCAACTATCTG	3:134686372-134686391_Flrt3_3_Plus	ref_surfaceome
Flrt3	AAAGGGCGTACAGTGCACTT	3:134683563-134683582_Flrt3_4_Minus	ref_surfaceome
Flrt3	TTTGGCCGCCATCATTGGTG	3:134685237-134685256_Flrt3_3_Plus	ref_surfaceome
Flrt3	ACTACGTTCTCCTGTTACGA	3:134685454-134685473_Flrt3_3_Minus	ref_surfaceome
Flrt3	GCCGGGAAGGTTCACGGGTG	3:134686102-134686121_Flrt3_3_Minus	ref_surfaceome
Flrt3	TCGCGCGCAGTCCTCAGCGC	3:134696566-134696585_Flrt3_1_Plus	ref_surfaceome
Flrt3	GCGTCACAGCGACACACAGA	3:134686724-134686743_Flrt3_3_Minus	ref_surfaceome
Flrt3	ATGGGCAGTATTCGCCACCA	3:134683747-134683766_Flrt3_4_Minus	ref_surfaceome
Fn1	GCGAGGGGAACCACACTTCG	9:78968853-78968872_Fn1_1_Plus	ref_surfaceome
Fn1	ACTTGTCTGGGCGAAGGCAA	9:78963728-78963747_Fn1_5_Plus	ref_surfaceome
Fn1	GACACAGTGGCCGTACGGTG	9:78958721-78958740_Fn1_7_Minus	ref_surfaceome
Fn1	TTACGGTGGCAACTCAAACG	9:78958030-78958049_Fn1_8_Plus	ref_surfaceome
Fn1	ATCGGCATCGTAGTTCTGGG	9:78957113-78957132_Fn1_9_Minus	ref_surfaceome
Fn1	GATCTGCACGACCAACGAAG	9:78956095-78956114_Fn1_10_Plus	ref_surfaceome
Fn1	AGTGGAGTACGAACTGAGCG	9:78944843-78944862_Fn1_15_Plus	ref_surfaceome
Fn1	TGACGATGTACTTTCTGCCC	9:78943964-78943983_Fn1_16_Minus	ref_surfaceome
Fndc1	AGACGCTACCAGTAGACCCG	1:47626131-47626150_Fndc1_2_Plus	ref_surfaceome
Fndc1	AGAAAACCCCGAGATCTCCG	1:47639440-47639459_Fndc1_5_Minus	ref_surfaceome
Fndc1	TTTGCGGTCCGTATTTCACA	1:47647701-47647720_Fndc1_8_Plus	ref_surfaceome
Fndc1	TCCAAACGGTTTGAGAGCCG	1:47651595-47651614_Fndc1_10_Minus	ref_surfaceome
Fndc1	TCAGCAATCGGTCTTCGCTG	1:47655441-47655460_Fndc1_11_Plus	ref_surfaceome
Fndc1	CCACAACCCGAGCTACTCGC	1:47662030-47662049_Fndc1_14_Plus	ref_surfaceome
Fndc1	CACAACATAATCCTCTTCCG	1:47668445-47668464_Fndc1_15_Minus	ref_surfaceome
Fndc1	GCGACCACAGTAATGTTCCG	1:47673614-47673633_Fndc1_17_Minus	ref_surfaceome
Fras1	TACGGCCTGCGTCCATCCCC	14:14642749-14642768_Fras1_13_Plus	ref_surfaceome
Fras1	AGATGTCAAGGTAGTACTGG	14:14590253-14590272_Fras1_19_Minus	ref_surfaceome
Fras1	GCTTCATTGAACCGATTCCA	14:14582679-14582698_Fras1_23_Minus	ref_surfaceome
Fras1	GGCGGTACATGATTTGGCCT	14:14547797-14547816_Fras1_29_Minus	ref_surfaceome
Fras1	AGTACGGCTAAGCTCGGGAG	14:14524080-14524099_Fras1_38_Plus	ref_surfaceome
Fras1	GACCGTGGACCCAGACACCG	14:14501306-14501325_Fras1_47_Plus	ref_surfaceome
Fras1	TACCGGGTCAACGAGAGCGC	14:14495900-14495919_Fras1_50_Plus	ref_surfaceome
Fras1	CCACTGGATCGTCCGGGCCA	14:14467824-14467843_Fras1_58_Minus	ref_surfaceome
Fzd1	TGAACCGCAAGTTTCCGCGG	4:26471081-26471100_Fzd1_1_Plus	ref_surfaceome
Fzd1	AGAGGACGGGGCGCGCACGG	4:26472418-26472437_Fzd1_1_Plus	ref_surfaceome
Fzd1	AGAGCGCGGCTTTAGCCCGA	4:26471148-26471167_Fzd1_1_Plus	ref_surfaceome
Fzd1	AATCCGCAGCACGGCGGCGG	4:26472008-26472027_Fzd1_1_Plus	ref_surfaceome
Fzd1	GTCCGGCTGTTACACAGCGG	4:26472334-26472353_Fzd1_1_Plus	ref_surfaceome
Fzd1	GTTTGAATACTACAATCGGG	4:26474770-26474789_Fzd1_1_Minus	ref_surfaceome
Fzd1	ACCAGCAATCCGCAGCACGG	4:26472002-26472021_Fzd1_1_Plus	ref_surfaceome
Fzd1	GCCCTAGCCGACCGGCGCCG	4:26471237-26471256_Fzd1_1_Plus	ref_surfaceome
Fzd2	GACGCGGGAAATGCTCGCAG	10:90550649-90550668_Fzd2_1_Minus	ref_surfaceome
Fzd2	TTTGACGGCCGGCACCGCCC	10:90551368-90551387_Fzd2_1_Minus	ref_surfaceome
Fzd2	AAGGCGCGCGGTCTCTGGGT	10:90550151-90550170_Fzd2_1_Plus	ref_surfaceome
Fzd2	CTGGCCATGGGCCAGATCGA	10:90551400-90551419_Fzd2_1_Plus	ref_surfaceome
Fzd2	GCAGGCGAGACCGCTTCACA	10:90551932-90551951_Fzd2_1_Minus	ref_surfaceome
Fzd2	TCTGCTCCGCGCCGTGACGC	10:90550664-90550683_Fzd2_1_Minus	ref_surfaceome
Fzd2	GCTCCAGAGTGGCGTAGCGC	10:90550808-90550827_Fzd2_1_Minus	ref_surfaceome
Fzd2	CCTGTCCGGTTGCTACACCA	10:90551084-90551103_Fzd2_1_Plus	ref_surfaceome
Fzd4	GTAGGGCGCCAAGGGCGACG	1:153589521-153589540_Fzd4_1_Minus	ref_surfaceome
Fzd4	ATCCCCATCGGCCCGTGCGG	1:153592040-153592059_Fzd4_2_Plus	ref_surfaceome
Fzd4	GGGAATGCGGTAGGGCGCCA	1:153589530-153589549_Fzd4_1_Minus	ref_surfaceome
Fzd4	TAGCGGGTACCCCCTTGTGA	1:153594788-153594807_Fzd4_2_Minus	ref_surfaceome
Fzd4	CTGGCACATGGCGATGCGGA	1:153589792-153589811_Fzd4_1_Minus	ref_surfaceome
Fzd4	TACCAGTCATGACGAGCCCC	1:153597191-153597210_Fzd4_2_Plus	ref_surfaceome
Fzd4	TGACGCCTCCAGGCATCCCC	1:153589679-153589698_Fzd4_1_Minus	ref_surfaceome
Fzd4	CTGATCGGAATTGGTTCCCA	1:153592257-153592276_Fzd4_2_Minus	ref_surfaceome
Fzd6	GTGAGGCGTCCCCGGCCCGA	7:77899405-77899424_Fzd6_1_Plus	ref_surfaceome
Fzd6	ATTACGTGGTTCTTAGCCGC	7:77924167-77924186_Fzd6_4_Plus	ref_surfaceome
Fzd6	AAGTCCATGGGAACTAGCAC	7:77927763-77927782_Fzd6_6_Plus	ref_surfaceome
Fzd6	AGTGTAGTGTACAGCTCCCG	7:77929279-77929298_Fzd6_7_Minus	ref_surfaceome
Fzd6	GCGTCCCCGGCCCGACGGGG	7:77899410-77899429_Fzd6_1_Plus	ref_surfaceome
Fzd6	AAACCTATAGCCTTGGTCCC	7:77923760-77923779_Fzd6_4_Minus	ref_surfaceome
Fzd6	GAAAAGCAGCGTATCGGAAG	7:77928029-77928048_Fzd6_6_Plus	ref_surfaceome
Fzd6	GAGGCGTCCCCGGCCCGACG	7:77899407-77899426_Fzd6_1_Plus	ref_surfaceome
Fzd7	AAAGTAGCACGCCAGCACGA	9:66307537-66307556_Fzd7_1_Minus	ref_surfaceome
Fzd7	CATGGGCGAGAAGTGGCCCG	9:66307636-66307655_Fzd7_1_Minus	ref_surfaceome
Fzd7	GGACGATGGCTACCGCACGG	9:66307046-66307065_Fzd7_1_Plus	ref_surfaceome
Fzd7	ACCGGAGCTCAACCATACCA	9:66306180-66306199_Fzd7_1_Plus	ref_surfaceome
Fzd7	AACACGTCCGACGGCTCCGG	9:66306582-66306601_Fzd7_1_Plus	ref_surfaceome
Fzd7	CTAGGGTGCCTGCACAGCGG	9:66305922-66305941_Fzd7_1_Minus	ref_surfaceome
Fzd7	AACGCCGCTGCACTCTCGGC	9:66306068-66306087_Fzd7_1_Plus	ref_surfaceome
Fzd7	CATGAGAGTCCTCCCGGCGC	9:66305978-66305997_Fzd7_1_Minus	ref_surfaceome
Gas6	GAAGCGAACCGCGGACGCCG	16:81243682-81243701_Gas6_1_Minus	ref_surfaceome
Gas6	GGCCCCCGCGCCCATTACAG	16:81223454-81223473_Gas6_8_Minus	ref_surfaceome
Gas6	GAAGCGTAGTCTAATCACGG	16:81222298-81222317_Gas6_9_Minus	ref_surfaceome
Gas6	AGTGGGCCAACCATCAACCA	16:81221918-81221937_Gas6_10_Plus	ref_surfaceome
Gas6	AGCCACCGCAATCTTCATCA	16:81219111-81219130_Gas6_11_Minus	ref_surfaceome
Gas6	TCATGCACCCGTCCAGGCGA	16:81218034-81218053_Gas6_12_Minus	ref_surfaceome
Gas6	TCGCCCTGCCACTGACACGG	16:81216180-81216199_Gas6_13_Plus	ref_surfaceome
Gas6	GGTGGCCTCGCCATCCCGCA	16:81214703-81214722_Gas6_14_Minus	ref_surfaceome
Ggt1	AGGGTAGCCGGCCATGCCGT	20:14024993-14025012_Ggt1_1_Minus	ref_surfaceome
Ggt1	GGGGCCAGGGCCTTCTACAA	20:14024468-14024487_Ggt1_2_Plus	ref_surfaceome
Ggt1	TTCAAGATGAGAATCAGCAC	20:14023067-14023086_Ggt1_3_Minus	ref_surfaceome
Ggt1	GCTGACGTATCACCGTATCG	20:14022606-14022625_Ggt1_4_Plus	ref_surfaceome
Ggt1	GGGTACCGCTCACCTGTCCG	20:14021412-14021431_Ggt1_5_Plus	ref_surfaceome
Ggt1	ACTGACCCGAGAGAGGACCT	20:14021151-14021170_Ggt1_6_Minus	ref_surfaceome
Ggt1	GCTATGAGCTGGCACACCAA	20:14025012-14025031_Ggt1_1_Plus	ref_surfaceome
Ggt1	TACGTTGCAAATACTGGCCC	20:14024493-14024512_Ggt1_2_Plus	ref_surfaceome
Gpc4	AAAAGGCGTGGAATGGGCGC	X:139464575-139464594_Gpc4_1_Minus	ref_surfaceome
Gpc4	GGCGGAACATGCGCTCCAGA	X:139377009-139377028_Gpc4_3_Minus	ref_surfaceome
Gpc4	GAACGAGAAATTCGTCCAGC	X:139359837-139359856_Gpc4_6_Minus	ref_surfaceome
Gpc4	AATGAGGATGACTGTTGGAA	X:139355921-139355940_Gpc4_7_Plus	ref_surfaceome
Gpc4	GGAAACGGATTAGCCAACCA	X:139355270-139355289_Gpc4_8_Plus	ref_surfaceome
Gpc4	TACATGCCAAGAAACGACCC	X:139354422-139354441_Gpc4_9_Minus	ref_surfaceome
Gpc4	CACAAGCGGAGCGTGAACCG	X:139464421-139464440_Gpc4_1_Minus	ref_surfaceome
Gpc4	AACGAGAAATTCGTCCAGCC	X:139359838-139359857_Gpc4_6_Minus	ref_surfaceome
Gpc6	GCGGCTAAGGAGCGCGCCGC	15:102164960-102164979_Gpc6_1_Plus	ref_surfaceome
Gpc6	GCGAGCCGCAATGAAGGCGC	15:102635059-102635078_Gpc6_3_Minus	ref_surfaceome
Gpc6	AAGGATGAACGCGTGACAGC	15:103147313-103147332_Gpc6_7_Plus	ref_surfaceome
Gpc6	AAACGGCGAGTTTTGTGGCG	15:103170617-103170636_Gpc6_9_Minus	ref_surfaceome
Gpc6	TGCAACATGCAAGTCCACCT	15:102165045-102165064_Gpc6_1_Minus	ref_surfaceome
Gpc6	GAAGGTGCGAGCCGCAATGA	15:102635065-102635084_Gpc6_3_Minus	ref_surfaceome
Gpc6	CACGCGTTCATCCTTGCAGA	15:103147308-103147327_Gpc6_7_Minus	ref_surfaceome
Gpc6	GGCTGCGCGGCTCGTCCCCT	15:102164911-102164930_Gpc6_1_Plus	ref_surfaceome
Grb10	CAACGATATTAACTCATCCG	14:92060725-92060744_Grb10_3_Plus	ref_surfaceome
Grb10	TCCGTTTCCGGAGCTCGCTG	14:92057304-92057323_Grb10_4_Plus	ref_surfaceome
Grb10	AAGCAACAAGGTCTCGTGGA	14:92028032-92028051_Grb10_16_Plus	ref_surfaceome
Grb10	GAAGCACCACTGCATCCGCG	14:92024810-92024829_Grb10_18_Plus	ref_surfaceome
Grb10	AATGGCGGAGGCTACTGCAG	14:92023813-92023832_Grb10_18_Minus	ref_surfaceome
Grb10	AAGGAGGTCATAAGGCCACG	14:92024792-92024811_Grb10_18_Minus	ref_surfaceome
Grb10	AACATGCTTGGTGTCAACTG	14:92024125-92024144_Grb10_18_Minus	ref_surfaceome
Grb10	AACCGAAGGAGGGCTCCCAG	14:92057275-92057294_Grb10_4_Minus	ref_surfaceome
Hbegf	AAGAGCTTCAGCACCACCGA	18:29340122-29340141_Hbegf_1_Minus	ref_surfaceome
Hbegf	TGAGCGCGATCAGCTCCCGT	18:29339789-29339808_Hbegf_2_Minus	ref_surfaceome
Hbegf	TCAGGTATCTGCACTCTCCG	18:29337339-29337358_Hbegf_3_Minus	ref_surfaceome
Hbegf	GTCTGGGAACCTTGCGGCCG	18:29340298-29340317_Hbegf_1_Minus	ref_surfaceome
Hbegf	ACTCTCACCGGTCACCAACG	18:29339890-29339909_Hbegf_2_Minus	ref_surfaceome
Hbegf	TCTCAACGAGAAGCAGGCAT	18:29340274-29340293_Hbegf_1_Plus	ref_surfaceome
Hbegf	GCCGCTGGATGCCTGCACCG	18:29340209-29340228_Hbegf_1_Minus	ref_surfaceome
Hbegf	TGACCGGTGAGAGTCTGGAG	18:29339884-29339903_Hbegf_2_Plus	ref_surfaceome
Heg1	CACGTCCGGAACGTCCCCGC	11:70322614-70322633_Heg1_1_Minus	ref_surfaceome
Heg1	ATCCTCGCCCAAGATCGCCA	11:70299749-70299768_Heg1_2_Plus	ref_surfaceome
Heg1	ATGGCGTCCCAAGAACGCCC	11:70287953-70287972_Heg1_4_Plus	ref_surfaceome
Heg1	GATGCACGACAGCCGCAAGG	11:70286673-70286692_Heg1_5_Plus	ref_surfaceome
Heg1	TCTGGCAGACAGCACTTCGG	11:70282145-70282164_Heg1_6_Plus	ref_surfaceome
Heg1	GGAAGAGGTTGAGCTCTCGC	11:70281137-70281156_Heg1_7_Minus	ref_surfaceome
Heg1	ATCGATACCCACGACCGGCG	11:70277443-70277462_Heg1_8_Minus	ref_surfaceome
Heg1	TTATATCCGAACTACAGTCG	11:70268393-70268412_Heg1_11_Plus	ref_surfaceome
Htra1	GAACTGCATGGCGACTCCGA	1:201499096-201499115_Htra1_1_Minus	ref_surfaceome
Htra1	AATCCTGACCCACTCGCCAC	1:201523865-201523884_Htra1_3_Minus	ref_surfaceome
Htra1	TTGGCCGCTCCTCCGAGCTG	1:201542255-201542274_Htra1_4_Plus	ref_surfaceome
Htra1	TAACACCTTGAAGGTGACGG	1:201544653-201544672_Htra1_6_Plus	ref_surfaceome
Htra1	TTGCCCGCAAACTATCAAGG	1:201548120-201548139_Htra1_9_Minus	ref_surfaceome
Htra1	GGCGGAGGCCGGCACCCCGA	1:201499384-201499403_Htra1_1_Minus	ref_surfaceome
Htra1	GACCAACAAAAACCGGGTCA	1:201523930-201523949_Htra1_3_Plus	ref_surfaceome
Htra1	GATTGGGATTAACACCTTGA	1:201544644-201544663_Htra1_6_Plus	ref_surfaceome
Icam1	ATGAAAGACGAACTATCGAG	8:22038249-22038268_Icam1_2_Plus	ref_surfaceome
Icam1	ACTGTGAAGTGTGAAGCCCA	8:22045277-22045296_Icam1_5_Plus	ref_surfaceome
Icam1	CTCCCGTGGGAGTATCACCA	8:22045806-22045825_Icam1_6_Plus	ref_surfaceome
Icam1	GCTGAGGGGCCCCCTACCTT	8:22046357-22046376_Icam1_7_Plus	ref_surfaceome
Icam1	GGAAGAGCAGTTCACCTGCA	8:22038184-22038203_Icam1_2_Minus	ref_surfaceome
Icam1	ACGACGCTTCTTTTGCTCTG	8:22045423-22045442_Icam1_5_Plus	ref_surfaceome
Icam1	TCTTGCGAAGACGAGAACCT	8:22038204-22038223_Icam1_2_Plus	ref_surfaceome
Icam1	CGAAGACGAGAACCTCGGCC	8:22038209-22038228_Icam1_2_Plus	ref_surfaceome
Igf2r	ACACGATCGCGCCGCAACAG	1:48176119-48176138_Igf2r_1_Minus	ref_surfaceome
Igf2r	GCACTTGTCGGCCCACACCT	1:48198011-48198030_Igf2r_2_Minus	ref_surfaceome
Igf2r	AAACTCATAGGAGCAGCCAT	1:48229958-48229977_Igf2r_14_Minus	ref_surfaceome
Igf2r	ACTCTACCTACAACTTCCGG	1:48231858-48231877_Igf2r_17_Plus	ref_surfaceome
Igf2r	GATGCATATCGATCACAGCC	1:48232437-48232456_Igf2r_18_Minus	ref_surfaceome
Igf2r	TCTATAAGGGACCCCAACAG	1:48236627-48236646_Igf2r_21_Plus	ref_surfaceome
Igf2r	ACATTCGAACACTATCCTGG	1:48242479-48242498_Igf2r_25_Minus	ref_surfaceome
Igf2r	ACGGAATGCACCGTGCGGAA	1:48250148-48250167_Igf2r_35_Plus	ref_surfaceome
Igfbp2	TCGGCGCAGGGCGCGTCGGG	9:80118262-80118281_Igfbp2_1_Minus	ref_surfaceome
Igfbp2	TACAGGTTAACTGCCACTGG	9:80144649-80144668_Igfbp2_4_Minus	ref_surfaceome
Igfbp2	GCTAGTGGGAAACCGTAGCG	9:80118076-80118095_Igfbp2_1_Minus	ref_surfaceome
Igfbp2	TAACTGCCACTGGGGGGCGC	9:80144642-80144661_Igfbp2_4_Minus	ref_surfaceome
Igfbp2	AGCGCGGCGAGCTAGCGGGC	9:80118060-80118079_Igfbp2_1_Minus	ref_surfaceome
Igfbp2	GATGGCACTCGGGGTCTCCC	9:80144420-80144439_Igfbp2_4_Minus	ref_surfaceome
Igfbp2	GTAACGTCTGGGCGCAGCGC	9:80118360-80118379_Igfbp2_1_Minus	ref_surfaceome
Igfbp2	TTACGCTGTTACCCCAACCC	9:80118376-80118395_Igfbp2_1_Plus	ref_surfaceome
Igsf3	TACACTCAGCGAGTCCGAGG	2:203817629-203817648_Igsf3_2_Plus	ref_surfaceome
Igsf3	GAAGCGCTCTGAGGGTGCCG	2:203820487-203820506_Igsf3_3_Plus	ref_surfaceome
Igsf3	TAGTGGCAAATACAACTGCC	2:203823977-203823996_Igsf3_4_Plus	ref_surfaceome
Igsf3	CCCGAACCCACTCTGTCACG	2:203828081-203828100_Igsf3_5_Minus	ref_surfaceome
Igsf3	CGAGTATGGAACCTATGCGG	2:203844485-203844504_Igsf3_7_Plus	ref_surfaceome
Igsf3	GATGAAGAGCCTGTACACGC	2:203846914-203846933_Igsf3_8_Minus	ref_surfaceome
Igsf3	GCACCGTGAGCCGGTACAGC	2:203850102-203850121_Igsf3_9_Minus	ref_surfaceome
Igsf3	ACTCTGGCGTCACGACACCT	2:203852422-203852441_Igsf3_10_Minus	ref_surfaceome
Il17ra	ACGACGGGCTTTCCTAGCCG	4:152995888-152995907_Il17ra_1_Minus	ref_surfaceome
Il17ra	GGGTAGACGAAACGTTCAGA	4:153005744-153005763_Il17ra_3_Minus	ref_surfaceome
Il17ra	TAGTGGCCGGCAGCTCAAGG	4:153016344-153016363_Il17ra_13_Plus	ref_surfaceome
Il17ra	GCGGGCCCGGGGACGACCCG	4:152995989-152996008_Il17ra_1_Minus	ref_surfaceome
Il17ra	AATCGTCAAACAGCAGCCCC	4:153016506-153016525_Il17ra_13_Plus	ref_surfaceome
Il17ra	ACGACCCGTGGCCAGCGGCG	4:152995977-152995996_Il17ra_1_Minus	ref_surfaceome
Il17ra	TTCCTCCGGACCCCAAGCAG	4:153016774-153016793_Il17ra_13_Minus	ref_surfaceome
Il17ra	CGTGGGCCCTCGCTGTCCGG	4:152995905-152995924_Il17ra_1_Plus	ref_surfaceome
Il1rap	GCTCGGCGACAGCGACCAGA	11:77593047-77593066_Il1rap_1_Minus	ref_surfaceome
Il1rap	ATTGCCCGTGTCATTGAGGA	11:77508838-77508857_Il1rap_3_Minus	ref_surfaceome
Il1rap	TGACCGCGTTGTCTATGAGA	11:77490119-77490138_Il1rap_6_Plus	ref_surfaceome
Il1rap	TGTCACGCTCGAAATGCCGA	11:77484330-77484349_Il1rap_8_Plus	ref_surfaceome
Il1rap	CAAGCTGTGCATCTTCGACA	11:77474775-77474794_Il1rap_10_Plus	ref_surfaceome
Il1rap	GGTGGGGTTGCTCAAGCGGA	11:77465071-77465090_Il1rap_11_Minus	ref_surfaceome
Il1rap	GTTGCGCTTCAGATCCTCAG	11:77484356-77484375_Il1rap_8_Minus	ref_surfaceome
Il1rap	ATTTCATTCAGCGGAGCCGA	11:77465213-77465232_Il1rap_11_Plus	ref_surfaceome
Il6st	TTGTTCACAGGTTTAGATGG	2:44305187-44305206_Il6st_10_Minus	ref_surfaceome
Il6st	TAACCCCAGTGTTTCCCGGT	2:44307272-44307291_Il6st_11_Plus	ref_surfaceome
Il6st	GCGGTGACGAGATCTTACCC	2:44314397-44314416_Il6st_16_Plus	ref_surfaceome
Il6st	AGCCCTATGGCTCCGAGCAA	2:44314562-44314581_Il6st_16_Plus	ref_surfaceome
Il6st	GAGTTTCCAGTTGTCCAGCG	2:44293024-44293043_Il6st_3_Plus	ref_surfaceome
Il6st	GTCACTGACAAATTATGAGG	2:44297920-44297939_Il6st_6_Minus	ref_surfaceome
Il6st	TGAACAGTGAACGAAGTCCG	2:44299881-44299900_Il6st_7_Minus	ref_surfaceome
Il6st	GATGGTGAGGACGGTTGCAG	2:44304660-44304679_Il6st_9_Minus	ref_surfaceome
Insr	GAAACGGGAGACCCGGCCAG	12:1816370-1816389_Insr_2_Plus	ref_surfaceome
Insr	GTATAGCCAGACGGGCACTC	12:1743428-1743447_Insr_3_Minus	ref_surfaceome
Insr	AGCCTGATTATCAACATCCG	12:1730975-1730994_Insr_4_Plus	ref_surfaceome
Insr	TCTGATGAACGCCGGACCTA	12:1720333-1720352_Insr_8_Plus	ref_surfaceome
Insr	GGACAGCGAGCTGTTCGAGT	12:1716896-1716915_Insr_9_Plus	ref_surfaceome
Insr	GCCTTCGTACACCATACCGA	12:1691450-1691469_Insr_17_Minus	ref_surfaceome
Insr	AAAGTCACCTCCGTTCTCTG	12:1689747-1689766_Insr_18_Plus	ref_surfaceome
Insr	GGAAGGGTTCGACCTCGGCA	12:1683426-1683445_Insr_22_Minus	ref_surfaceome
Itga1	AGGGACGGAGCGCGCAAAGG	2:47281241-47281260_Itga1_1_Plus	ref_surfaceome
Itga1	TTAGTCACCAACCCGAATGG	2:47204922-47204941_Itga1_4_Plus	ref_surfaceome
Itga1	GACATAGTCATCGTCCTGGA	2:47203877-47203896_Itga1_6_Plus	ref_surfaceome
Itga1	GTCATGGTTATTGTGACCGA	2:47187842-47187861_Itga1_8_Plus	ref_surfaceome
Itga1	ATCGATCGCAAGCGAGCCCA	2:47182826-47182845_Itga1_9_Plus	ref_surfaceome
Itga1	CTATGACTGGAACGGAACTG	2:47178111-47178130_Itga1_11_Plus	ref_surfaceome
Itga1	TGGCCCGTATGATTGTACCG	2:47173640-47173659_Itga1_12_Minus	ref_surfaceome
Itga1	TGTTCCGAAGCGGGCCCCGC	2:47168628-47168647_Itga1_14_Minus	ref_surfaceome
Itga2	GACAACTACGACATCTACGA	2:47047338-47047357_Itga2_6_Minus	ref_surfaceome
Itga2	TCGCTAGCACTCCAACGGAG	2:47043765-47043784_Itga2_9_Plus	ref_surfaceome
Itga2	ATGGCTCTTAAAGGCTCCGT	2:47034263-47034282_Itga2_15_Minus	ref_surfaceome
Itga2	TCAACAGCTAAACCATCGGC	2:47000512-47000531_Itga2_30_Plus	ref_surfaceome
Itga2	ACTACGACATCTACGAGGGA	2:47047342-47047361_Itga2_6_Minus	ref_surfaceome
Itga2	ACCAGGAATCCGGGGACCGG	2:47051903-47051922_Itga2_4_Plus	ref_surfaceome
Itga2	AGACAACTACGACATCTACG	2:47047337-47047356_Itga2_6_Minus	ref_surfaceome
Itga2	TTGAAAAAGTACCTCTCCGT	2:47043751-47043770_Itga2_9_Minus	ref_surfaceome
Itga3	CCACCATCAAAGCCAGGGCG	10:82887232-82887251_Itga3_1_Minus	ref_surfaceome
Itga3	AACGACCTACAGCTCGACCC	10:82877380-82877399_Itga3_4_Plus	ref_surfaceome
Itga3	GCAGTCCTAGTGTCTCTCCG	10:82871974-82871993_Itga3_9_Minus	ref_surfaceome
Itga3	GAAGTAACCGTACAAAGCGA	10:82871619-82871638_Itga3_10_Minus	ref_surfaceome
Itga3	CTACGGGCGAATCGGAGCCT	10:82870479-82870498_Itga3_12_Minus	ref_surfaceome
Itga3	AGGCGATCGGGCATGCGCAA	10:82869790-82869809_Itga3_13_Minus	ref_surfaceome
Itga3	TCGCCGAGCCGCCAACGGGC	10:82869214-82869233_Itga3_15_Plus	ref_surfaceome
Itga3	CTGGATCTAGTTGTCTCCGC	10:82866388-82866407_Itga3_21_Minus	ref_surfaceome
Itga5	GAGGCGAATGACTCAACGCG	7:144993442-144993461_Itga5_1_Minus	ref_surfaceome
Itga5	GGGGCAACGGTTCGGGCCCA	7:144984420-144984439_Itga5_3_Plus	ref_surfaceome
Itga5	ATTGGTATCAGTGGCAGCTA	7:144980691-144980710_Itga5_11_Minus	ref_surfaceome
Itga5	GGTGAACCAGAGCCGCCAGC	7:144977604-144977623_Itga5_21_Plus	ref_surfaceome
Itga5	TGAGGCCCCCATCCGTGAGA	7:144971187-144971206_Itga5_30_Minus	ref_surfaceome
Itga5	TGGGGGCTTCAACCTAGACG	7:144993238-144993257_Itga5_1_Plus	ref_surfaceome
Itga5	GGGCAAGTCGGGAATTACCC	7:144970667-144970686_Itga5_30_Plus	ref_surfaceome
Itga5	GGCCGCGCCCCGCACCCCGA	7:144993552-144993571_Itga5_1_Minus	ref_surfaceome
Itga6	AGAGGCCGTAGCAGCTCCGC	3:58443250-58443269_Itga6_1_Plus	ref_surfaceome
Itga6	GTTTGGCTATGACGTGGCGG	3:58485532-58485551_Itga6_6_Plus	ref_surfaceome
Itga6	CACACATGGATTTCTGGCGG	3:58492337-58492356_Itga6_10_Minus	ref_surfaceome
Itga6	TATTGGAGGGTTATAACCGG	3:58492657-58492676_Itga6_11_Minus	ref_surfaceome
Itga6	CCAACGGCCCTTCTGATCCA	3:58499189-58499208_Itga6_15_Plus	ref_surfaceome
Itga6	GAAGGTCGAATCCAAAGGTT	3:58501366-58501385_Itga6_20_Plus	ref_surfaceome
Itga6	GAGCTTGATATTCTGAGCGG	3:58504424-58504443_Itga6_23_Minus	ref_surfaceome
Itga6	AGTAGATCAATACTATGCAT	3:58510323-58510342_Itga6_25_Minus	ref_surfaceome
Itga7	TGCCGGACTGCTCTTACCAC	7:3355370-3355389_Itga7_1_Plus	ref_surfaceome
Itga7	CGGACAGCAGGCAAATCGCA	7:3360489-3360508_Itga7_2_Plus	ref_surfaceome
Itga7	TGATGGGCCCTACGAGGCGG	7:3363202-3363221_Itga7_5_Plus	ref_surfaceome
Itga7	GAACAGCCCAACTGTGCCGA	7:3365793-3365812_Itga7_11_Plus	ref_surfaceome
Itga7	CTTCAACGACACGGTGCCCG	7:3366422-3366441_Itga7_13_Minus	ref_surfaceome
Itga7	AAACGTCAAAGACAAGCTAC	7:3368028-3368047_Itga7_14_Plus	ref_surfaceome
Itga7	ATACTCGGGAGTCCGCACTC	7:3372331-3372350_Itga7_16_Plus	ref_surfaceome
Itga7	TGGCCCCATGAGATCGCCAA	7:3375370-3375389_Itga7_21_Plus	ref_surfaceome
Itgb1	GCAGCGTCCGCCCGACACGC	19:61677686-61677705_Itgb1_1_Minus	ref_surfaceome
Itgb1	AGGTCCAACGGCTTAATCTG	19:61714616-61714635_Itgb1_12_Plus	ref_surfaceome
Itgb1	TGACCATTTGTCGCTACGCA	19:61714931-61714950_Itgb1_13_Minus	ref_surfaceome
Itgb1	GGAATTCTCAATGATGCGTG	19:61724899-61724918_Itgb1_16_Plus	ref_surfaceome
Itgb1	GCGGACCTCGGCCCTTCGGA	19:61677610-61677629_Itgb1_1_Minus	ref_surfaceome
Itgb1	GCGTCCGCCCGACACGCGGG	19:61677683-61677702_Itgb1_1_Minus	ref_surfaceome
Itgb1	GCGGGCCTCGGCTTCTCGGA	19:61677571-61677590_Itgb1_1_Minus	ref_surfaceome
Itgb1	GCCGCGTTCCGCCTCTCGGA	19:61677650-61677669_Itgb1_1_Minus	ref_surfaceome
Itih2	CGAAAGGCAAGACGGCCGGA	17:72168754-72168773_Itih2_5_Plus	ref_surfaceome
Itih2	AGGCTGTCCAATGAAAATCG	17:72184988-72185007_Itih2_12_Plus	ref_surfaceome
Itih2	AGAGCGAAAGGCAAGACGGC	17:72168750-72168769_Itih2_5_Plus	ref_surfaceome
Itih2	ACGGAGGTGAACATCCCTCC	17:72172310-72172329_Itih2_6_Plus	ref_surfaceome
Itih2	ATTGGATGACCTAAGAACCG	17:72179573-72179592_Itih2_10_Plus	ref_surfaceome
Itih2	AACTGAACGTTTCTAAGCAG	17:72186373-72186392_Itih2_13_Minus	ref_surfaceome
Itih2	GATTTTCCTCTTGCTAGCGG	17:72189227-72189246_Itih2_15_Minus	ref_surfaceome
Itih2	GAGGCCATCACCCTGAGCTC	17:72195209-72195228_Itih2_18_Plus	ref_surfaceome
Jag2	AAGGGAATGACGACGAGGCC	6:137732964-137732983_Jag2_1_Minus	ref_surfaceome
Jag2	GGATGTAATTTGCTCCACGG	6:137723948-137723967_Jag2_4_Plus	ref_surfaceome
Jag2	CTTGGGCAAGAACTGCGAAC	6:137720330-137720349_Jag2_6_Plus	ref_surfaceome
Jag2	GTGGGTCCACTCCATCCCGA	6:137720069-137720088_Jag2_7_Minus	ref_surfaceome
Jag2	TGCCTCTAATCCGTGTGCGG	6:137719787-137719806_Jag2_8_Plus	ref_surfaceome
Jag2	TGACGACCTCCGAAGCCCCG	6:137719140-137719159_Jag2_11_Minus	ref_surfaceome
Jag2	GCAGCGAGCACCGTTGAGGC	6:137718245-137718264_Jag2_12_Minus	ref_surfaceome
Jag2	CCCGTGAGGACCGCACACGC	6:137717990-137718009_Jag2_13_Minus	ref_surfaceome
Jam3	ACAGGCGAAGTCGCAGCCGC	8:28208416-28208435_Jam3_1_Minus	ref_surfaceome
Jam3	TACCAGCTGTAGTACGGCCG	8:28150808-28150827_Jam3_5_Minus	ref_surfaceome
Jam3	TGACGCCCGTGACAGTGCCC	8:28147686-28147705_Jam3_9_Plus	ref_surfaceome
Jam3	TCGACATGGCGCTGAGCCGG	8:28208435-28208454_Jam3_1_Plus	ref_surfaceome
Jam3	AGTCGGGTAGCCGCGCGCAC	8:28208398-28208417_Jam3_1_Minus	ref_surfaceome
Jam3	TAGGCAGTGGCACATCATTG	8:28150785-28150804_Jam3_5_Minus	ref_surfaceome
Jam3	GCAGGCGCAGCCCGGTGTGA	8:28149784-28149803_Jam3_6_Plus	ref_surfaceome
Jam3	TAATACTGGCCAATCAACAG	8:28147611-28147630_Jam3_9_Minus	ref_surfaceome
Lama5	GGCGAGGCGCGCATTCCCGG	3:175600985-175601004_Lama5_1_Plus	ref_surfaceome
Lama5	GAGCAACGCCATCGATGGCA	3:175596789-175596808_Lama5_2_Plus	ref_surfaceome
Lama5	TCCCTGGTGAACGGACGCCC	3:175584861-175584880_Lama5_5_Plus	ref_surfaceome
Lama5	ATTGGCGCTGTCCGTGGTGG	3:175579753-175579772_Lama5_7_Minus	ref_surfaceome
Lama5	GACAACGTGTACCAGGGTGG	3:175579533-175579552_Lama5_8_Plus	ref_surfaceome
Lama5	GCGCTCGCAGTTGATACCCG	3:175579387-175579406_Lama5_9_Minus	ref_surfaceome
Lama5	AGTTCGGCCTGCAGTAACAG	3:175579100-175579119_Lama5_10_Minus	ref_surfaceome
Lama5	AGACACAGCGTCCCAACCTC	3:175576121-175576140_Lama5_12_Minus	ref_surfaceome
Lamb1	CGAGGGGACGCGGCACGGGA	6:50529085-50529104_Lamb1_2_Minus	ref_surfaceome
Lamb1	TGAGAAGGTCGCCAGTGGCG	6:50530348-50530367_Lamb1_3_Minus	ref_surfaceome
Lamb1	ATTGCCACCAAATCTTAAGG	6:50532853-50532872_Lamb1_4_Minus	ref_surfaceome
Lamb1	ATGGGGCCAGTCGAAATGCC	6:50542023-50542042_Lamb1_6_Minus	ref_surfaceome
Lamb1	TGCCAGTGAATGTGCCCCCG	6:50546107-50546126_Lamb1_8_Plus	ref_surfaceome
Lamb1	GCTACCGGCAATGTCAGCGG	6:50550690-50550709_Lamb1_10_Plus	ref_surfaceome
Lamb1	TGGGCGGCAGTGTAACGAGG	6:50561506-50561525_Lamb1_14_Plus	ref_surfaceome
Lamb1	AAGCTGTCATCACCGTACAG	6:50563672-50563691_Lamb1_16_Plus	ref_surfaceome
Lamc1	TCGCCTAGCGGCGTGCCCCG	13:70783316-70783335_Lamc1_1_Minus	ref_surfaceome
Lamc1	GACATTTCCCCCCTCACCGG	13:70703173-70703192_Lamc1_2_Plus	ref_surfaceome
Lamc1	TCTTCAACGATCGGCCGTGG	13:70695950-70695969_Lamc1_4_Plus	ref_surfaceome
Lamc1	TACCGTTCCACTGGGCACGG	13:70692535-70692554_Lamc1_5_Plus	ref_surfaceome
Lamc1	GCACGAGATCCTCTGCGGAG	13:70690041-70690060_Lamc1_10_Minus	ref_surfaceome
Lamc1	CCTGAAGTGCATCTATAACA	13:70682986-70683005_Lamc1_14_Plus	ref_surfaceome
Lamc1	GCGGATGTCACATTGCCCGT	13:70681784-70681803_Lamc1_16_Minus	ref_surfaceome
Lamc1	AACGGCCGTCATCCTTACAT	13:70679987-70680006_Lamc1_17_Minus	ref_surfaceome
Ldlr	GATTGCAGCCCGCATACCGT	8:22750444-22750463_Ldlr_1_Plus	ref_surfaceome
Ldlr	CTGGCAGCGGAACTCATCCA	8:22759597-22759616_Ldlr_4_Minus	ref_surfaceome
Ldlr	ATTTGTTAGGGCCATCGCAC	8:22763193-22763212_Ldlr_6_Minus	ref_surfaceome
Ldlr	GTCCACCAACCGGAAACCGC	8:22763908-22763927_Ldlr_7_Minus	ref_surfaceome
Ldlr	TCAGGCTGGTATACTCGCTG	8:22764633-22764652_Ldlr_9_Minus	ref_surfaceome
Ldlr	GGGGACCTGCACGCCCCTGA	8:22764873-22764892_Ldlr_10_Plus	ref_surfaceome
Ldlr	AACCCAATAGAGGCGGCCAC	8:22767381-22767400_Ldlr_12_Minus	ref_surfaceome
Ldlr	TAAAAACCTCATGTCCCCGG	8:22768273-22768292_Ldlr_13_Plus	ref_surfaceome
Lima1	AGGACTGTGGCCGTGCAACG	7:141528353-141528372_Lima1_1_Plus	ref_surfaceome
Lima1	GTGGGATTCCGCTCCCGCCA	7:141470092-141470111_Lima1_4_Minus	ref_surfaceome
Lima1	AGACGGTGTATCCCATGGAA	7:141434545-141434564_Lima1_10_Plus	ref_surfaceome
Lima1	AAGCCGCGACAGTAAACGGG	7:141430534-141430553_Lima1_11_Minus	ref_surfaceome
Lima1	CGTGCAACGCGGAGCCCCGA	7:141528342-141528361_Lima1_1_Plus	ref_surfaceome
Lima1	CAGCGACGGTGGGCACACGG	7:141470049-141470068_Lima1_4_Plus	ref_surfaceome
Lima1	ACGACGTCGCCCCAGCACAG	7:141430232-141430251_Lima1_11_Plus	ref_surfaceome
Lima1	GTGTCGGTATCCCCGCTCAG	7:141469914-141469933_Lima1_4_Plus	ref_surfaceome
Lpar1	ACGAATGAGCAACCGACGTG	5:75603762-75603781_Lpar1_3_Plus	ref_surfaceome
Lpar1	TAGGCCAGGACATCGCACTG	5:75559308-75559327_Lpar1_4_Minus	ref_surfaceome
Lpar1	TCAACACGGGACCTAATACC	5:75603913-75603932_Lpar1_3_Plus	ref_surfaceome
Lpar1	GCTGCTAACATGCCCCACCA	5:75557498-75557517_Lpar1_4_Minus	ref_surfaceome
Lpar1	AACCCCAACGGCCCCACGGA	5:75559167-75559186_Lpar1_4_Plus	ref_surfaceome
Lpar1	GCTACTTGGAACAGCAACGC	5:75557520-75557539_Lpar1_4_Minus	ref_surfaceome
Lpar1	TGGCGCTCATCTCTTTGTCG	5:75559222-75559241_Lpar1_4_Minus	ref_surfaceome
Lpar1	AGGCCAGGACATCGCACTGC	5:75559309-75559328_Lpar1_4_Minus	ref_surfaceome
Lrp1	GGGGGCGCACCCGCGTCAGC	7:70926747-70926766_Lrp1_1_Plus	ref_surfaceome
Lrp1	CATTGCGTCCCTACGCCCAG	7:70913961-70913980_Lrp1_4_Plus	ref_surfaceome
Lrp1	ACCGGACAACCGCTCATGCA	7:70911965-70911984_Lrp1_5_Plus	ref_surfaceome
Lrp1	GTTGGCAATCAGTAGCACCG	7:70911805-70911824_Lrp1_6_Minus	ref_surfaceome
Lrp1	CTACGGGCAGATCCCAAAGG	7:70901202-70901221_Lrp1_8_Plus	ref_surfaceome
Lrp1	GTACCAGGTGGTCACCCGTG	7:70899943-70899962_Lrp1_9_Plus	ref_surfaceome
Lrp1	GCGTGGAAGTCCAGAGCCCG	7:70897894-70897913_Lrp1_11_Minus	ref_surfaceome
Lrp1	ACACGAAAGACTCTAATCGA	7:70896527-70896546_Lrp1_12_Plus	ref_surfaceome
Lrp2	GGAAGGAACGGCGAGGCCCG	3:55822377-55822396_Lrp2_1_Plus	ref_surfaceome
Lrp2	CATGTCAGCGACTGCCCCGA	3:55786645-55786664_Lrp2_4_Plus	ref_surfaceome
Lrp2	AGTGAACTGGTGACCTCCGC	3:55772994-55773013_Lrp2_7_Minus	ref_surfaceome
Lrp2	GATGAGAACAACGTCACAAG	3:55771952-55771971_Lrp2_8_Plus	ref_surfaceome
Lrp2	AAGGGTATATCCTGGAGCGA	3:55764918-55764937_Lrp2_10_Plus	ref_surfaceome
Lrp2	AAAGGTCAACCGCATTGACG	3:55761119-55761138_Lrp2_12_Plus	ref_surfaceome
Lrp2	TCCGTGCGGGAGCAACAATG	3:55757556-55757575_Lrp2_15_Plus	ref_surfaceome
Lrp2	ATTGTGGTGCATCCGACCGC	3:55754089-55754108_Lrp2_17_Plus	ref_surfaceome
Lrp4	GTAGCAGCGTGTATTCGGAG	3:80382337-80382356_Lrp4_12_Minus	ref_surfaceome
Lrp4	CGGGACGTCGAGGATTGAGG	3:80383521-80383540_Lrp4_13_Plus	ref_surfaceome
Lrp4	ACGGCGTCCAGCGTAGTCGA	3:80385400-80385419_Lrp4_14_Minus	ref_surfaceome
Lrp4	CGCTGCGGGGACAACAACGG	3:80386247-80386266_Lrp4_16_Plus	ref_surfaceome
Lrp4	TCGGATCAGCTTCGACACAG	3:80390340-80390359_Lrp4_17_Plus	ref_surfaceome
Lrp4	GGTTCTACCACGATGTCCCG	3:80391861-80391880_Lrp4_19_Minus	ref_surfaceome
Lrp4	AAATTCAATAGTCTTCATGC	3:80393023-80393042_Lrp4_20_Minus	ref_surfaceome
Lrp4	ATAGAGTCAGCCCGAAAGGG	3:80394826-80394845_Lrp4_21_Minus	ref_surfaceome
Lrp6	TTGCAACAAGTATACTGGCG	4:168267066-168267085_Lrp6_3_Plus	ref_surfaceome
Lrp6	AGTAGACGTAGCCTTCCACG	4:168261359-168261378_Lrp6_5_Minus	ref_surfaceome
Lrp6	ATCGAGCGAGCTGCTCTGGA	4:168260153-168260172_Lrp6_6_Plus	ref_surfaceome
Lrp6	GTAAACATAGTCGCCCAGCA	4:168235898-168235917_Lrp6_7_Minus	ref_surfaceome
Lrp6	TTCGGCTTAGATTACCCAGA	4:168233715-168233734_Lrp6_9_Plus	ref_surfaceome
Lrp6	GAAGAGCGCCATCAACCGCA	4:168221606-168221625_Lrp6_12_Plus	ref_surfaceome
Lrp6	CGCTGCTCTCAATTCGCCGG	4:168218162-168218181_Lrp6_14_Minus	ref_surfaceome
Lrp6	ATTGACATGACTGGTCGCGA	4:168215137-168215156_Lrp6_15_Plus	ref_surfaceome
Lrp8	ACAGCAACAACGCCAGCGGC	5:127404488-127404507_Lrp8_1_Minus	ref_surfaceome
Lrp8	GAACGAGCGTTGTATCCCCT	5:127405328-127405347_Lrp8_2_Plus	ref_surfaceome
Lrp8	GCTCAGCGGCCTCATCCGAG	5:127446572-127446591_Lrp8_5_Minus	ref_surfaceome
Lrp8	CAAACGGTGCAACCAGGAGC	5:127447639-127447658_Lrp8_6_Plus	ref_surfaceome
Lrp8	AGTGGCGAGTGCGTGGACGG	5:127448421-127448440_Lrp8_7_Plus	ref_surfaceome
Lrp8	GCGTATCCATCTCATAGCCG	5:127451755-127451774_Lrp8_10_Minus	ref_surfaceome
Lrp8	GAATGTCGTGGCGCTGGACG	5:127454588-127454607_Lrp8_11_Plus	ref_surfaceome
Lrp8	TATGGACCCAGTCCACCGCC	5:127456425-127456444_Lrp8_12_Minus	ref_surfaceome
Lrrc8d	CAAGCTCGAGTCCTTACCGG	14:5086859-5086878_Lrrc8d_2_Plus	ref_surfaceome
Lrrc8d	AAGCAGAACGCGGCGCACGG	14:5086321-5086340_Lrrc8d_2_Plus	ref_surfaceome
Lrrc8d	ATCGCGAAGAAAGCTAAAGG	14:5087415-5087434_Lrrc8d_2_Minus	ref_surfaceome
Lrrc8d	CGTGAGGTCAAAGACAGCGT	14:5087556-5087575_Lrrc8d_2_Minus	ref_surfaceome
Lrrc8d	TAGGAAGGTATCCCCGCACG	14:5086405-5086424_Lrrc8d_2_Minus	ref_surfaceome
Lrrc8d	GGTTCAAATCCCGTTCGCAA	14:5086446-5086465_Lrrc8d_2_Minus	ref_surfaceome
Lrrc8d	GATTTGAACCAAGCGAACGC	14:5086436-5086455_Lrrc8d_2_Plus	ref_surfaceome
Lrrc8d	TTTAAGCAGAACGCGGCGCA	14:5086324-5086343_Lrrc8d_2_Plus	ref_surfaceome
Lrrn4	CGCCCAGGAGGCGTTCGCGG	3:125532845-125532864_Lrrn4_1_Plus	ref_surfaceome
Lrrn4	GAAAGCCTTGGGGTTAGCTT	3:125524655-125524674_Lrrn4_4_Minus	ref_surfaceome
Lrrn4	CTCTAGGGAAAGACTACCGA	3:125533453-125533472_Lrrn4_1_Minus	ref_surfaceome
Lrrn4	TCGCCCAGGAGGCGTTCGCG	3:125532846-125532865_Lrrn4_1_Plus	ref_surfaceome
Lrrn4	AGGGTGGTGGCTCCCGCGGC	3:125533243-125533262_Lrrn4_1_Minus	ref_surfaceome
Lrrn4	AGCGTGAGCACGCTCAGCTC	3:125533102-125533121_Lrrn4_1_Minus	ref_surfaceome
Lrrn4	AGGAAGAGTCGTTGGGGCGG	3:125533277-125533296_Lrrn4_1_Minus	ref_surfaceome
Lrrn4	GGGTTCGGTGAAGTAGGCGA	3:125524707-125524726_Lrrn4_4_Minus	ref_surfaceome
Lsr	TCGCTGCTAGACGGCCGCGA	1:89398825-89398844_Lsr_1_Plus	ref_surfaceome
Lsr	AAGGGCCCCGCCCGAAAACC	1:89388626-89388645_Lsr_4_Minus	ref_surfaceome
Lsr	TGATGGGCGACTATTAGAAG	1:89383873-89383892_Lsr_9_Plus	ref_surfaceome
Lsr	GGGTTAGAACTCCTCCAGAG	1:89398957-89398976_Lsr_1_Plus	ref_surfaceome
Lsr	TTGGGCGAAGCTCATGCCTT	1:89398988-89399007_Lsr_1_Minus	ref_surfaceome
Lsr	CTAGACGGCCGCGATGGCGC	1:89398819-89398838_Lsr_1_Plus	ref_surfaceome
Lsr	TCGCGGCCGTCTAGCAGCGA	1:89398825-89398844_Lsr_1_Minus	ref_surfaceome
Lsr	ATACTTGGGAGGGGACGCGC	1:89398853-89398872_Lsr_1_Plus	ref_surfaceome
Ltbp1	TATGGGCGCCGACCCCGCGA	6:21600394-21600413_Ltbp1_1_Minus	ref_surfaceome
Ltbp1	CATGGGTGGAGTAAGGCCCC	6:21598636-21598655_Ltbp1_2_Plus	ref_surfaceome
Ltbp1	GTTGAAGTACGCTTTGCTGC	6:21539963-21539982_Ltbp1_3_Minus	ref_surfaceome
Ltbp1	GACAGCCACGAACTTCCGAG	6:21420733-21420752_Ltbp1_5_Plus	ref_surfaceome
Ltbp1	AGGGTGAAAGAAGTGCAACC	6:21376712-21376731_Ltbp1_7_Plus	ref_surfaceome
Ltbp1	TCCCGGCCCATGTTCCCGCG	6:21320838-21320857_Ltbp1_12_Minus	ref_surfaceome
Ltbp1	ACTGCATCAACCTGCCGGTG	6:21308023-21308042_Ltbp1_16_Plus	ref_surfaceome
Ltbp1	GTGGGTACCGGATGTCACGA	6:21305501-21305520_Ltbp1_18_Plus	ref_surfaceome
Ltbp2	ACTCGGAGAAGCAATCCCCG	6:108595952-108595971_Ltbp2_1_Plus	ref_surfaceome
Ltbp2	CCTCCTCGCAGCGTGCCCCA	6:108574069-108574088_Ltbp2_3_Minus	ref_surfaceome
Ltbp2	ACTCGTCCCGGCCAATGCAG	6:108551288-108551307_Ltbp2_6_Minus	ref_surfaceome
Ltbp2	GCCGTTTTCAATCACGGGGA	6:108535008-108535027_Ltbp2_9_Minus	ref_surfaceome
Ltbp2	TGATGGATCCAGCATGAGGC	6:108532373-108532392_Ltbp2_10_Minus	ref_surfaceome
Ltbp2	TTGGTGATCCGTTGTACCAA	6:108530197-108530216_Ltbp2_11_Minus	ref_surfaceome
Ltbp2	AGCCCTGATCACACTCGCAG	6:108519891-108519910_Ltbp2_18_Minus	ref_surfaceome
Ltbp2	TGAATGAGTGTCTGACCCCC	6:108514928-108514947_Ltbp2_20_Plus	ref_surfaceome
Ltbp4	CGGGACCACCGCGTCCTCGA	1:84149956-84149975_Ltbp4_1_Minus	ref_surfaceome
Ltbp4	AAAGGCGGCCCCGAGGGCCG	1:84147283-84147302_Ltbp4_4_Plus	ref_surfaceome
Ltbp4	TGACCGCTGCCTTTGCCCCC	1:84142646-84142665_Ltbp4_5_Plus	ref_surfaceome
Ltbp4	GGCCAGACACACGTTCCACC	1:84142134-84142153_Ltbp4_6_Minus	ref_surfaceome
Ltbp4	ACGCAGGAAGTATGCTGCCG	1:84141842-84141861_Ltbp4_7_Plus	ref_surfaceome
Ltbp4	AGTGTGCCAACACTCGTGGC	1:84141184-84141203_Ltbp4_9_Plus	ref_surfaceome
Ltbp4	TAGCCGCGTGGGCAAGGCGT	1:84140467-84140486_Ltbp4_10_Plus	ref_surfaceome
Ltbp4	GGCTGATTGAAAGTCACTCG	1:84139906-84139925_Ltbp4_11_Minus	ref_surfaceome
Ltbr	GCTGGGCCGACGTGCCCCCG	4:157829157-157829176_Ltbr_1_Minus	ref_surfaceome
Ltbr	CATCTGTAAAAATCCACCCG	4:157827483-157827502_Ltbr_6_Plus	ref_surfaceome
Ltbr	AATGGCATTCACGTGACCGG	4:157823692-157823711_Ltbr_10_Plus	ref_surfaceome
Ltbr	GGTCGGCTGACCAGACCGGG	4:157829065-157829084_Ltbr_1_Minus	ref_surfaceome
Ltbr	GCGGGGCACCGTGCCCGCCC	4:157823272-157823291_Ltbr_10_Plus	ref_surfaceome
Ltbr	TGGCTGGGCCGACGTGCCCC	4:157829155-157829174_Ltbr_1_Minus	ref_surfaceome
Ltbr	AAGACCTCTGACGGGGCCAA	4:157823466-157823485_Ltbr_10_Plus	ref_surfaceome
Ltbr	CTGGGCCGACGTGCCCCCGG	4:157829158-157829177_Ltbr_1_Minus	ref_surfaceome
Mcam	GCCCCATGCTTCCCCGACGG	8:48472829-48472848_Mcam_1_Minus	ref_surfaceome
Mcam	AAGTGCACGGCTAGTCAAGG	8:48477164-48477183_Mcam_6_Plus	ref_surfaceome
Mcam	GGACAGGAGACCGTTTTCAT	8:48477673-48477692_Mcam_8_Minus	ref_surfaceome
Mcam	AATTCACTCTTACGAGTCGG	8:48479543-48479562_Mcam_15_Minus	ref_surfaceome
Mcam	GCAGCCCCATGCTTCCCCGA	8:48472832-48472851_Mcam_1_Minus	ref_surfaceome
Mcam	AAAGCAGCCCACACCCACGC	8:48474691-48474710_Mcam_2_Plus	ref_surfaceome
Mcam	GTAGCCATTCCTCCCCACAC	8:48475367-48475386_Mcam_5_Minus	ref_surfaceome
Mcam	TATCCAGTCGTCACAGACCG	8:48477107-48477126_Mcam_6_Plus	ref_surfaceome
Megf10	GGCAAACTTAAGACTCACCA	18:52215910-52215929_Megf10_1_Minus	ref_surfaceome
Megf10	TTGATGACAGTCGTTACCGT	18:52305613-52305632_Megf10_6_Minus	ref_surfaceome
Megf10	TCTTTCCAAAGCGACCCTCG	18:52311138-52311157_Megf10_8_Minus	ref_surfaceome
Megf10	GCGGTGTCCATAAAAGCCCG	18:52342124-52342143_Megf10_15_Minus	ref_surfaceome
Megf10	ACTGACAGGACCGGTCGATG	18:52342791-52342810_Megf10_16_Minus	ref_surfaceome
Megf10	GGGGCAGTGTACCTGCCGCA	18:52349096-52349115_Megf10_18_Plus	ref_surfaceome
Megf10	CCTGCGGGAACATACGGCTA	18:52351143-52351162_Megf10_19_Plus	ref_surfaceome
Megf10	GCAGGGGTGTAGGTCACGGC	18:52353509-52353528_Megf10_20_Minus	ref_surfaceome
Met	TGAGCCCATGAACCGATCAG	4:44776397-44776416_Met_1_Plus	ref_surfaceome
Met	GTACCGGACGGAGTTTACCA	4:44796933-44796952_Met_2_Plus	ref_surfaceome
Met	TGAAGTGCTCACTCATCGCG	4:44816226-44816245_Met_6_Minus	ref_surfaceome
Met	AGGTATGGTCCTCATGCCGG	4:44816444-44816463_Met_7_Plus	ref_surfaceome
Met	GTTGAACGATCACTTTTCCA	4:44830988-44831007_Met_12_Minus	ref_surfaceome
Met	TTCGGTCTTCAAGTAGCCAA	4:44843531-44843550_Met_17_Plus	ref_surfaceome
Met	TCTAAAGCCATCCACTTCAC	4:44844877-44844896_Met_18_Minus	ref_surfaceome
Met	ACGGCGAAGCGAACACATGA	4:44852448-44852467_Met_20_Plus	ref_surfaceome
Mfap3	ACTGGTACAACTCGAAAGGA	10:42942675-42942694_Mfap3_2_Plus	ref_surfaceome
Mfap3	ACGGTCATCAAAGGCTACGC	10:42944171-42944190_Mfap3_3_Minus	ref_surfaceome
Mfap3	GACCGAGTAGGAAGCACGAG	10:42944222-42944241_Mfap3_3_Minus	ref_surfaceome
Mfap3	GAACTCTGATTCGTTCCCAG	10:42942521-42942540_Mfap3_2_Minus	ref_surfaceome
Mfap3	GGCCGAAGTAACTCGCCCGG	10:42944704-42944723_Mfap3_3_Plus	ref_surfaceome
Mfap3	CAACGAGTTCTTCAGGACCG	10:42944385-42944404_Mfap3_3_Plus	ref_surfaceome
Mfap3	CGGCAGTTGAGAATAAGGGG	10:42944560-42944579_Mfap3_3_Minus	ref_surfaceome
Mfap3	AGCGTAGCCTTTGATGACCG	10:42944170-42944189_Mfap3_3_Plus	ref_surfaceome
Mfge8	ACTCGAACCTGCGTCCATCG	1:140854497-140854516_Mfge8_6_Minus	ref_surfaceome
Mfge8	CGTGTTATTCTTCAGGCCCA	1:140848608-140848627_Mfge8_8_Minus	ref_surfaceome
Mfge8	GGCCAAAGTCACGGGCCCCC	1:140846442-140846461_Mfge8_9_Minus	ref_surfaceome
Mfge8	GACAGTCCTCTTGTCAACCG	1:140845594-140845613_Mfge8_11_Minus	ref_surfaceome
Mfge8	GAGCAGCACACCGCACAGCG	1:140860757-140860776_Mfge8_1_Minus	ref_surfaceome
Mfge8	AGGGTGCCAGCCGTGCCGGG	1:140854558-140854577_Mfge8_6_Plus	ref_surfaceome
Mfge8	AGCGGAGGGTGCAGCCGCGG	1:140853772-140853791_Mfge8_7_Minus	ref_surfaceome
Mfge8	TGTCCAGCCGCCCCAAGTGG	1:140848517-140848536_Mfge8_8_Minus	ref_surfaceome
Mst1r	ACAGCGACGGAAAACCTGGT	8:116687290-116687309_Mst1r_1_Minus	ref_surfaceome
Mst1r	GGTCCCCCGAGGCAAAGAGT	8:116691842-116691861_Mst1r_3_Minus	ref_surfaceome
Mst1r	AACTTCTACCTGCGACCCGA	8:116692606-116692625_Mst1r_5_Plus	ref_surfaceome
Mst1r	AAAACCCGACTTTGGCCCAC	8:116693338-116693357_Mst1r_7_Plus	ref_surfaceome
Mst1r	GGTGCGGGAGCCACGCACCT	8:116694089-116694108_Mst1r_9_Minus	ref_surfaceome
Mst1r	TTGGCAGACCTCACCACCCA	8:116694835-116694854_Mst1r_12_Minus	ref_surfaceome
Mst1r	GGACAAGATGCTCCTAGCCG	8:116695632-116695651_Mst1r_14_Plus	ref_surfaceome
Mst1r	CATATAGGGCAACAGCACGC	8:116696562-116696581_Mst1r_16_Minus	ref_surfaceome
Ncam1	AATGCCGGCATCATCAATGT	8:53899520-53899539_Ncam1_1_Minus	ref_surfaceome
Ncam1	GTATGGTTCCACCCGGTCGA	8:53877842-53877861_Ncam1_11_Minus	ref_surfaceome
Ncam1	ACTGGCGGCCCTCAACGGCA	8:53876115-53876134_Ncam1_12_Plus	ref_surfaceome
Ncam1	CTGATCAAGCAGGATGACGG	8:53858168-53858187_Ncam1_14_Plus	ref_surfaceome
Ncam1	ATGACGTGGTCACTGCCGGA	8:53854971-53854990_Ncam1_15_Minus	ref_surfaceome
Ncam1	CGGACTCCAAACCATGACGG	8:53843226-53843245_Ncam1_17_Plus	ref_surfaceome
Ncam1	AACTGAGCCCAAACCAGCAG	8:53899598-53899617_Ncam1_1_Plus	ref_surfaceome
Ncam1	CTTGAAGTTGATCTCCCCCC	8:53897781-53897800_Ncam1_3_Minus	ref_surfaceome
Neo1	AGGGAGGCCACGACATCTCG	8:63707672-63707691_Neo1_6_Minus	ref_surfaceome
Neo1	TAAGCTCGGATATTAGGTGC	8:63698725-63698744_Neo1_8_Minus	ref_surfaceome
Neo1	GGAGGCCGACTACCAGACCT	8:63674952-63674971_Neo1_19_Plus	ref_surfaceome
Neo1	CACACCAGTCGACAATTCCA	8:63665321-63665340_Neo1_21_Plus	ref_surfaceome
Neo1	TCATAGATAGGAGGTCCCGG	8:63657194-63657213_Neo1_24_Minus	ref_surfaceome
Neo1	GGGGCACTCGGTACAACCAC	8:63654928-63654947_Neo1_25_Minus	ref_surfaceome
Neo1	GAAGAGCTAGTAGCACCTTC	8:63657320-63657339_Neo1_24_Minus	ref_surfaceome
Neo1	GCTGCCAATGCCGTAACCAA	8:63689790-63689809_Neo1_13_Minus	ref_surfaceome
Nid1	TGATCGTTCGGACATCACGT	17:90626793-90626812_Nid1_1_Plus	ref_surfaceome
Nid1	TATGCCCTCAGCAACTCCAT	17:90585472-90585491_Nid1_8_Plus	ref_surfaceome
Nid1	TGGCCGAACTATCTTCTGGA	17:90559312-90559331_Nid1_16_Plus	ref_surfaceome
Nid1	CAACCGGAGGATTCTCGCAC	17:90557995-90558014_Nid1_17_Plus	ref_surfaceome
Nid1	GGGGGACACCACGTCGTCCC	17:90626845-90626864_Nid1_1_Minus	ref_surfaceome
Nid1	ATTGTGACAGACTCTGTACG	17:90559200-90559219_Nid1_16_Plus	ref_surfaceome
Nid1	GCGCCGAGTGCTGTTTGACA	17:90559243-90559262_Nid1_16_Plus	ref_surfaceome
Nid1	CGAAGGGGAAAAGCTCCTGG	17:90626898-90626917_Nid1_1_Minus	ref_surfaceome
Notch2	GAGCTGCCGCTACGCCGCCC	2:200187224-200187243_Notch2_1_Minus	ref_surfaceome
Notch2	TTGAAGGGAGCAACTGCGAG	2:200253438-200253457_Notch2_5_Plus	ref_surfaceome
Notch2	GGCACTTGCACCAACCGCAA	2:200269126-200269145_Notch2_6_Plus	ref_surfaceome
Notch2	AGGTGGCGTCGTTCTGACAG	2:200271431-200271450_Notch2_8_Minus	ref_surfaceome
Notch2	AAGTGCATCGATCACCCGAA	2:200273499-200273518_Notch2_10_Plus	ref_surfaceome
Notch2	GACCCGGATCCTTGCCACCA	2:200275042-200275061_Notch2_11_Plus	ref_surfaceome
Notch2	TCGAACCCGTGTCTGAACCA	2:200285523-200285542_Notch2_15_Plus	ref_surfaceome
Notch2	TGTGCCGACAAGGCTCGGGA	2:200305910-200305929_Notch2_25_Plus	ref_surfaceome
Npr3	GGTCCACGAGGTTTTCCAGG	2:61949030-61949049_Npr3_1_Plus	ref_surfaceome
Npr3	GCTACGCAGCGCGTACTCGA	2:61949460-61949479_Npr3_1_Minus	ref_surfaceome
Npr3	GTCCGCAGGAGCGCTGGCCG	2:61949222-61949241_Npr3_1_Plus	ref_surfaceome
Npr3	GACCTGCCGATGCTGTCCGC	2:61949236-61949255_Npr3_1_Plus	ref_surfaceome
Npr3	TCCGGTGTGCGAGTACGCTG	2:61949288-61949307_Npr3_1_Plus	ref_surfaceome
Npr3	GTACTCGCACCTCACGCGCG	2:61949177-61949196_Npr3_1_Plus	ref_surfaceome
Npr3	CAAGCGCTCGCCCTGGCCAC	2:61949702-61949721_Npr3_1_Minus	ref_surfaceome
Npr3	GCCCGGCACTCGCTTCCAGG	2:61949405-61949424_Npr3_1_Plus	ref_surfaceome
Nptxr	GAGGAACGCCAGCATGCCCG	7:121029593-121029612_Nptxr_1_Minus	ref_surfaceome
Nptxr	GGTGCGGATACAGCACTCTG	7:121012682-121012701_Nptxr_5_Minus	ref_surfaceome
Nptxr	CGGGCCCTCGGTGTTGCCCG	7:121029418-121029437_Nptxr_1_Plus	ref_surfaceome
Nptxr	GGGGTTGGCAACTCAACCAT	7:121012156-121012175_Nptxr_5_Plus	ref_surfaceome
Nptxr	GCTGGCCGCCGCTTGCCCGT	7:121029331-121029350_Nptxr_1_Plus	ref_surfaceome
Nptxr	TCTGGTGGGCTCAAATGACG	7:121013067-121013086_Nptxr_5_Minus	ref_surfaceome
Nptxr	GACGGGCAAGCGGCGGCCAG	7:121029330-121029349_Nptxr_1_Minus	ref_surfaceome
Nptxr	CGTCGGCCATAGTGTCGCGG	7:121029112-121029131_Nptxr_1_Minus	ref_surfaceome
Nrp1	TCTGGCACGCCCAACCCACC	19:61332377-61332396_Nrp1_1_Plus	ref_surfaceome
Nrp1	GCGAGCGTGGCGCACAGCAA	19:61334646-61334665_Nrp1_2_Minus	ref_surfaceome
Nrp1	TGAATGGCTAATCCAAGCTC	19:61338394-61338413_Nrp1_3_Plus	ref_surfaceome
Nrp1	CTGGAGTGATAAAGTCCCCT	19:61400888-61400907_Nrp1_5_Plus	ref_surfaceome
Nrp1	CGGACAAATCGAGTTATCAG	19:61441889-61441908_Nrp1_9_Minus	ref_surfaceome
Nrp1	TGGTGACCAGTCGAACCGGC	19:61450057-61450076_Nrp1_10_Plus	ref_surfaceome
Nrp1	CATCGTCACACTCGTCCACG	19:61461547-61461566_Nrp1_12_Minus	ref_surfaceome
Nrp1	GCCGGACATGTGATACCAGA	19:61478577-61478596_Nrp1_15_Minus	ref_surfaceome
Nrp2	ACCCGGAGAAGACTAAGAGC	9:69497167-69497186_Nrp2_1_Plus	ref_surfaceome
Nrp2	GAATTCAGCCGACCTCCGCA	9:69512975-69512994_Nrp2_2_Minus	ref_surfaceome
Nrp2	ATCAGACTACGCCCGGCAGG	9:69532090-69532109_Nrp2_3_Plus	ref_surfaceome
Nrp2	GGAGCATGACCCTCTACAAG	9:69537879-69537898_Nrp2_4_Plus	ref_surfaceome
Nrp2	CTTTCACACCGACATGGCCG	9:69539002-69539021_Nrp2_5_Plus	ref_surfaceome
Nrp2	GATTGGATGGTCTACCGGCA	9:69542774-69542793_Nrp2_7_Plus	ref_surfaceome
Nrp2	ATGCCCAAATGCCACGTCTG	9:69555071-69555090_Nrp2_8_Minus	ref_surfaceome
Nrp2	GGTGAAAGGCGTCATCATCC	9:69557083-69557102_Nrp2_9_Plus	ref_surfaceome
Nucb1	GTACGACCCGAAGAACGAGG	1:101482475-101482494_Nucb1_9_Plus	ref_surfaceome
Nucb1	GGTGTACGACCCGAAGAACG	1:101482478-101482497_Nucb1_9_Plus	ref_surfaceome
Nucb1	GAGAAGGAAAGGCGCCCCGC	1:101500244-101500263_Nucb1_2_Minus	ref_surfaceome
Nucb1	TGACCTCCTGGAGGTACCGA	1:101491757-101491776_Nucb1_3_Minus	ref_surfaceome
Nucb1	ATACTGGGCGAGGTCTCGGG	1:101487020-101487039_Nucb1_6_Minus	ref_surfaceome
Nucb1	GGACCGACTTGTGACCCTGG	1:101482306-101482325_Nucb1_10_Plus	ref_surfaceome
Nucb1	GCGGTCCTGGGAGCGCCCCA	1:101481862-101481881_Nucb1_11_Minus	ref_surfaceome
Nucb1	ACTGCCAGGAGGCTTGCCGG	1:101480282-101480301_Nucb1_13_Plus	ref_surfaceome
Orai1	GGAGTACGCTGCGAAGCGCG	12:38995485-38995504_Orai1_1_Minus	ref_surfaceome
Orai1	TCCAGTCCGGTAGCTGACGG	12:38995316-38995335_Orai1_5_Minus	ref_surfaceome
Orai1	AAGCAGCGTCCCGATGACGG	12:38982417-38982436_Orai1_7_Minus	ref_surfaceome
Orai1	GGGCGCCTGCGAAGGCGCTG	12:38995516-38995535_Orai1_1_Minus	ref_surfaceome
Orai1	AAGACGATGAGTAACCCTGG	12:38982607-38982626_Orai1_7_Minus	ref_surfaceome
Orai1	GACGACGACGGCCGGTTCGG	12:38982309-38982328_Orai1_7_Minus	ref_surfaceome
Orai1	CAACAACGGTGGCATCACCC	12:38982278-38982297_Orai1_7_Plus	ref_surfaceome
Orai1	CACGAGCCCGTCCTCCAGAG	12:38981973-38981992_Orai1_7_Minus	ref_surfaceome
P2ry1	GCAACTCCGGACCGTCACCG	2:151314933-151314952_P2ry1_1_Minus	ref_surfaceome
P2ry1	GCGGGCCATGAAATTCGCCC	2:151315225-151315244_P2ry1_1_Minus	ref_surfaceome
P2ry1	CGGGCCATGAAATTCGCCCG	2:151315224-151315243_P2ry1_1_Minus	ref_surfaceome
P2ry1	CATGGCCCGCGACAAACGCG	2:151315235-151315254_P2ry1_1_Plus	ref_surfaceome
P2ry1	AGATTGCCACGCTGTTGCCA	2:151315625-151315644_P2ry1_1_Minus	ref_surfaceome
P2ry1	TCAGCGCGCATCGGAGGCGC	2:151315334-151315353_P2ry1_1_Minus	ref_surfaceome
P2ry1	TTGCAAGTGCGCTCCCGCGC	2:151315102-151315121_P2ry1_1_Minus	ref_surfaceome
P2ry1	GACCGATCCAAGCTGAAGGA	2:151315197-151315216_P2ry1_1_Minus	ref_surfaceome
Pcdh1	GCAACCTGGACCGCGAACGG	18:31343025-31343044_Pcdh1_1_Plus	ref_surfaceome
Pcdh1	TCGATCAGACACCTGTACCA	18:31339425-31339444_Pcdh1_2_Minus	ref_surfaceome
Pcdh1	GGGCCAGGGGACCAAGTCGG	18:31332361-31332380_Pcdh1_3_Minus	ref_surfaceome
Pcdh1	GGTGTTTCCGGTCTTTTCGG	18:31329941-31329960_Pcdh1_4_Minus	ref_surfaceome
Pcdh1	GTGCCAGCAGTACCGGCCGC	18:31343609-31343628_Pcdh1_1_Minus	ref_surfaceome
Pcdh1	GAGTCACCAGCCCTATGCCT	18:31339502-31339521_Pcdh1_2_Minus	ref_surfaceome
Pcdh1	TATGAGCGCACCACCCCTGA	18:31332327-31332346_Pcdh1_3_Plus	ref_surfaceome
Pcdh1	GAAGGGGCTCCTCGGGGCTA	18:31329541-31329560_Pcdh1_4_Minus	ref_surfaceome
Pcdh19	GTAGAAGAGGAGCAGCGCGC	X:104493611-104493630_Pcdh19_1_Plus	ref_surfaceome
Pcdh19	ATCCTTCAGACGCTTCACGG	X:104392478-104392497_Pcdh19_5_Minus	ref_surfaceome
Pcdh19	GGTGAGCGAGAGCGCCCCCC	X:104492625-104492644_Pcdh19_1_Plus	ref_surfaceome
Pcdh19	GCGACGGTGTAAGACATGGA	X:104392647-104392666_Pcdh19_5_Minus	ref_surfaceome
Pcdh19	TAATGTGGCCAAGGACGCGC	X:104493576-104493595_Pcdh19_1_Plus	ref_surfaceome
Pcdh19	CAGGGCGACGGTGTAAGACA	X:104392643-104392662_Pcdh19_5_Minus	ref_surfaceome
Pcdh19	GGAGGCGACCCACCACACAT	X:104493059-104493078_Pcdh19_1_Plus	ref_surfaceome
Pcdh19	GAAGGTTGCAAAAGTCCGCT	X:104392850-104392869_Pcdh19_5_Minus	ref_surfaceome
Pcdh7	GCTCTGGGGGATCCAAGCGG	14:55080872-55080891_Pcdh7_1_Plus	ref_surfaceome
Pcdh7	AAAGTCACGATCGGTGGCCG	14:55081028-55081047_Pcdh7_1_Minus	ref_surfaceome
Pcdh7	ACAGTAATGGCCCGTGACCG	14:55080375-55080394_Pcdh7_1_Plus	ref_surfaceome
Pcdh7	GATCGAGTATGTATTTGGGG	14:55080499-55080518_Pcdh7_1_Plus	ref_surfaceome
Pcdh7	CAAGACCGATAAGGCCACCG	14:55080343-55080362_Pcdh7_1_Plus	ref_surfaceome
Pcdh7	ACTGGACTATGAGACCACCC	14:55080049-55080068_Pcdh7_1_Plus	ref_surfaceome
Pcdh7	AGCCACCTGTACAATCACCG	14:55079654-55079673_Pcdh7_1_Minus	ref_surfaceome
Pcdh7	CGATACCGATCTGTTAACGG	14:55078590-55078609_Pcdh7_1_Plus	ref_surfaceome
Pcdhga2	GTAGGCAGAGTAGGCCCCCC	18:30816487-30816506_Pcdhga2_1_Minus	ref_surfaceome
Pcdhga2	TGTAGGCAGAGTAGGCCCCC	18:30816488-30816507_Pcdhga2_1_Minus	ref_surfaceome
Pcdhga2	TTATCATCAAGTAAAGACTG	18:30817509-30817528_Pcdhga2_1_Minus	ref_surfaceome
Pcdhga2	GGAACGCTCACACGATACTC	18:30815862-30815881_Pcdhga2_1_Minus	ref_surfaceome
Pcdhga2	GACGTGCGAACTGGAGCTGA	18:30815667-30815686_Pcdhga2_1_Plus	ref_surfaceome
Pcdhga2	CGGCAGGTGCTAGATCGCAC	18:30815787-30815806_Pcdhga2_1_Minus	ref_surfaceome
Pcdhga2	AGTGCAATTACGGTTCCCAG	18:30816210-30816229_Pcdhga2_1_Minus	ref_surfaceome
Pcdhga2	GGGCGGCCCAAAGTGCGCAC	18:30815174-30815193_Pcdhga2_1_Minus	ref_surfaceome
Pcdhgb8	TAACCGAAGATGCAGAACCG	18:30910556-30910575_Pcdhgb8_1_Plus	ref_surfaceome
Pcdhgb8	GTTTCCCACGACCGAACCCA	18:30909617-30909636_Pcdhgb8_1_Minus	ref_surfaceome
Pcdhgb8	TCGGGGTTCACAGTAAGATA	18:30909709-30909728_Pcdhgb8_1_Minus	ref_surfaceome
Pcdhgb8	TCCATACAAAGATCTCGCGG	18:30911815-30911834_Pcdhgb8_1_Minus	ref_surfaceome
Pcdhgb8	AGTAGCTGAAAATAACCCTC	18:30910869-30910888_Pcdhgb8_1_Plus	ref_surfaceome
Pcdhgb8	ATTCCGGAAGAAATGGCCAT	18:30909598-30909617_Pcdhgb8_1_Plus	ref_surfaceome
Pcdhgb8	GTAGCTGAAAATAACCCTCC	18:30910870-30910889_Pcdhgb8_1_Plus	ref_surfaceome
Pcdhgb8	TCCAGGCCAAACCTAGTGCC	18:30909934-30909953_Pcdhgb8_1_Minus	ref_surfaceome
Pdgfrb	AGGACGAACTCTGGCCCAGG	18:56381023-56381042_Pdgfrb_3_Minus	ref_surfaceome
Pdgfrb	GTACCCTATGACCACCAGCG	18:56385066-56385085_Pdgfrb_4_Plus	ref_surfaceome
Pdgfrb	TCAGTGAGTGTGAATGACCA	18:56386221-56386240_Pdgfrb_6_Plus	ref_surfaceome
Pdgfrb	GGTCTCAGACACGTTGCGAG	18:56386992-56387011_Pdgfrb_7_Minus	ref_surfaceome
Pdgfrb	TACCATGCGGGCCTTCCATG	18:56387640-56387659_Pdgfrb_8_Plus	ref_surfaceome
Pdgfrb	GCGGAGTATCTGCTCCCCAT	18:56389464-56389483_Pdgfrb_9_Minus	ref_surfaceome
Pdgfrb	AGATTCACAAGAGGTCACCG	18:56390223-56390242_Pdgfrb_10_Plus	ref_surfaceome
Pdgfrb	GATGGGACATAGTTATCGTA	18:56399327-56399346_Pdgfrb_16_Minus	ref_surfaceome
Pdia6	ACGTGGGCGCGGCAGAGCCG	6:42568245-42568264_Pdia6_1_Plus	ref_surfaceome
Pdia6	GAGCTGTACCTTCTTTCTAG	6:42571734-42571753_Pdia6_2_Plus	ref_surfaceome
Pdia6	CTGGCGCAAAGCACTGAGGG	6:42578887-42578906_Pdia6_5_Minus	ref_surfaceome
Pdia6	GGCCAGAACCTGATTCACGG	6:42580668-42580687_Pdia6_7_Minus	ref_surfaceome
Pdia6	TCAGAAAGGCGAGTCTCCTG	6:42581395-42581414_Pdia6_8_Plus	ref_surfaceome
Pdia6	GCGGGCATTGATGGCTGCCA	6:42582776-42582795_Pdia6_11_Minus	ref_surfaceome
Pdia6	GTGGCTCCACAGCACCCGTA	6:42584471-42584490_Pdia6_12_Plus	ref_surfaceome
Pdia6	CAGAATGCGGGTGATCAGCA	6:42568283-42568302_Pdia6_1_Plus	ref_surfaceome
Pear1	TCGGAGCTCGCAGTTCGGAG	2:187133965-187133984_Pear1_1_Minus	ref_surfaceome
Pear1	GCGAAGGTGGGACTCCTTAG	2:187124766-187124785_Pear1_5_Minus	ref_surfaceome
Pear1	TAGGAGCCACACAGCGACCG	2:187123671-187123690_Pear1_7_Minus	ref_surfaceome
Pear1	GTGCCGTGAAGAGTGCCCTG	2:187121831-187121850_Pear1_11_Plus	ref_surfaceome
Pear1	AGCAGGTCCCATCCGACGGG	2:187118811-187118830_Pear1_17_Minus	ref_surfaceome
Pear1	TTGCCAACTAGTGTCTCCCT	2:187115172-187115191_Pear1_21_Minus	ref_surfaceome
Pear1	TAGTAACGTGGAAACCACAA	2:187114382-187114401_Pear1_25_Minus	ref_surfaceome
Pear1	CCTCCGAACTGCGAGCTCCG	2:187133966-187133985_Pear1_1_Plus	ref_surfaceome
Pkhd1l1	TGAGAAACGGACCATTGCAT	7:83473592-83473611_Pkhd1l1_51_Plus	ref_surfaceome
Pkhd1l1	GTATTGGGTATCGTCCCAAA	7:83477490-83477509_Pkhd1l1_53_Minus	ref_surfaceome
Pkhd1l1	GCTTGTTGAATGCTAAACGG	7:83481341-83481360_Pkhd1l1_54_Minus	ref_surfaceome
Pkhd1l1	GACCCTAGTAAACAACGGGA	7:83506543-83506562_Pkhd1l1_69_Plus	ref_surfaceome
Pkhd1l1	GACACGAAGACTTTCCCCGG	7:83530940-83530959_Pkhd1l1_74_Plus	ref_surfaceome
Pkhd1l1	AAATTCCATTATGCGTCCTG	7:83538410-83538429_Pkhd1l1_77_Minus	ref_surfaceome
Pkhd1l1	GTCAGCAGACACCGATGCAA	7:83473606-83473625_Pkhd1l1_51_Minus	ref_surfaceome
Pkhd1l1	ACTGACAGAGGCGTCGCAGA	7:83481316-83481335_Pkhd1l1_54_Minus	ref_surfaceome
Pla2r1	ATTCCCAGTCCATATAGCAG	3:46528821-46528840_Pla2r1_11_Minus	ref_surfaceome
Pla2r1	AGGTGGCCCACTCGGCAGGA	3:46516830-46516849_Pla2r1_16_Minus	ref_surfaceome
Pla2r1	TGCGTTTTTGCCGACACCGA	3:46496537-46496556_Pla2r1_24_Plus	ref_surfaceome
Pla2r1	TAGACTGCCATACTCCTTCA	3:46492623-46492642_Pla2r1_27_Minus	ref_surfaceome
Pla2r1	ACTGGCGTTGACAATAGTCC	3:46490210-46490229_Pla2r1_29_Plus	ref_surfaceome
Pla2r1	GAGGGAGTTCATTTGGTCGC	3:46528945-46528964_Pla2r1_11_Plus	ref_surfaceome
Pla2r1	GGGCGTACGGAAGCCAGACA	3:46492686-46492705_Pla2r1_27_Plus	ref_surfaceome
Pla2r1	GCCGAGACTCACGGGGTCGA	3:46490135-46490154_Pla2r1_29_Plus	ref_surfaceome
Plat	GGCGGCAGATAGCACCCAGC	16:74104288-74104307_Plat_10_Minus	ref_surfaceome
Plat	ACCACTTTAAGATGATGGGG	16:74104135-74104154_Plat_11_Minus	ref_surfaceome
Plat	AGTCAGGAAGCTGTACGTCG	16:74103840-74103859_Plat_12_Minus	ref_surfaceome
Plat	TTATCGATCATGCACACCAG	16:74099121-74099140_Plat_14_Minus	ref_surfaceome
Plat	CTCCTGATTAGCTCCCCCGC	16:74122832-74122851_Plat_1_Minus	ref_surfaceome
Plat	GAAGCTGTACGTCGGGGTCA	16:74103846-74103865_Plat_12_Minus	ref_surfaceome
Plat	TGTGAGGTACAGCGGCTGGA	16:74101167-74101186_Plat_13_Minus	ref_surfaceome
Plat	AAAGGCCAAGCGTTCTTCGC	16:74098910-74098929_Plat_14_Plus	ref_surfaceome
Plaur	CCGAGGGCGACCTTTTCCCC	1:81338960-81338979_Plaur_4_Plus	ref_surfaceome
Plaur	CACCGTAAGAGGCTGCGCCA	1:81344495-81344514_Plaur_9_Plus	ref_surfaceome
Plaur	CACTCAAGGTAACGGCCCCG	1:81338979-81338998_Plaur_4_Minus	ref_surfaceome
Plaur	GGCTGTAACCGCCCTACAGG	1:81344598-81344617_Plaur_9_Plus	ref_surfaceome
Plaur	CCCGAGGGCGACCTTTTCCC	1:81338959-81338978_Plaur_4_Plus	ref_surfaceome
Plaur	GAAGCACCGTGGTTCTGCAG	1:81330611-81330630_Plaur_2_Minus	ref_surfaceome
Plaur	CAGGACCATGAGCTACCGCA	1:81332359-81332378_Plaur_3_Plus	ref_surfaceome
Plaur	CGAGGGCGACCTTTTCCCCG	1:81338961-81338980_Plaur_4_Plus	ref_surfaceome
Plpp2	GTTGGGGCAAGCGGGGGTCG	7:13062249-13062268_Plpp2_1_Plus	ref_surfaceome
Plpp2	CGTCCAGACACAATCACCCA	7:13065220-13065239_Plpp2_2_Plus	ref_surfaceome
Plpp2	AAGACGGCCAATCATGTACT	7:13065544-13065563_Plpp2_3_Minus	ref_surfaceome
Plpp2	TCGGGTATAGCCCACATAGA	7:13069258-13069277_Plpp2_5_Minus	ref_surfaceome
Plpp2	GCAGTTAGGGTCGGTCACCG	7:13069583-13069602_Plpp2_6_Minus	ref_surfaceome
Plpp2	TGGACGGTATGGGTAGCGGA	7:13065206-13065225_Plpp2_2_Minus	ref_surfaceome
Plpp2	GGATACGACATCAATCCTGA	7:13070127-13070146_Plpp2_6_Minus	ref_surfaceome
Plpp2	CAGTTAGGGTCGGTCACCGA	7:13069582-13069601_Plpp2_6_Minus	ref_surfaceome
Plxna1	AGTATACGAACTGCTCGCTG	4:121257050-121257069_Plxna1_1_Minus	ref_surfaceome
Plxna1	TGACTACCAGGGCCGCACCG	4:121255068-121255087_Plxna1_2_Plus	ref_surfaceome
Plxna1	GTGGACCTGGCAAACCCCAG	4:121244456-121244475_Plxna1_3_Plus	ref_surfaceome
Plxna1	TGTGATGGGCGCCACTTCCC	4:121242711-121242730_Plxna1_6_Minus	ref_surfaceome
Plxna1	GGTAGAGCTTCACCACCCGT	4:121242281-121242300_Plxna1_7_Minus	ref_surfaceome
Plxna1	GTTGACACGGCCTTCCAGAA	4:121240877-121240896_Plxna1_8_Minus	ref_surfaceome
Plxna1	TGGCTGCGGCAGGTTCCGTG	4:121239047-121239066_Plxna1_9_Minus	ref_surfaceome
Plxna1	GAGGCCGCAACTCTGGCGCA	4:121237113-121237132_Plxna1_11_Minus	ref_surfaceome
Plxna3	GAGTTTGCGGGGCCACGCGA	X:156379126-156379145_Plxna3_1_Plus	ref_surfaceome
Plxna3	TGACCAGCAGCTGTAACGCG	X:156377264-156377283_Plxna3_2_Minus	ref_surfaceome
Plxna3	AGGCCAGCGTGCCCTCCCCA	X:156375797-156375816_Plxna3_3_Minus	ref_surfaceome
Plxna3	ATCACGTGTAGGCCACCCAA	X:156375229-156375248_Plxna3_4_Minus	ref_surfaceome
Plxna3	ACTATATGAAACGGTCTCTG	X:156374660-156374679_Plxna3_5_Plus	ref_surfaceome
Plxna3	AATGTGTGGTCCGTGTACAG	X:156372818-156372837_Plxna3_11_Plus	ref_surfaceome
Plxna3	GACCGTGTAAGTCCTACTCG	X:156371472-156371491_Plxna3_16_Plus	ref_surfaceome
Plxna3	CGTGTACGAGCCAAGTACCG	X:156370745-156370764_Plxna3_18_Plus	ref_surfaceome
Plxna4	GAAGGAACACTACCTCTCGG	4:59808841-59808860_Plxna4_1_Plus	ref_surfaceome
Plxna4	GTAGACGTATGCGATGACGG	4:59791427-59791446_Plxna4_2_Minus	ref_surfaceome
Plxna4	ATCCGGGTTGATGGGCCCAA	4:59605139-59605158_Plxna4_3_Plus	ref_surfaceome
Plxna4	GATGATCCGGGGCACCTCCT	4:59531699-59531718_Plxna4_6_Minus	ref_surfaceome
Plxna4	GCAGATCTGAAGCCCAACCG	4:59496904-59496923_Plxna4_14_Plus	ref_surfaceome
Plxna4	TTCAGGCTCAATACGCACGA	4:59495401-59495420_Plxna4_15_Minus	ref_surfaceome
Plxna4	GGGGCGATGTACACCATCCC	4:59490970-59490989_Plxna4_19_Minus	ref_surfaceome
Plxna4	TCATATTCACCCAAAACCGT	4:59453363-59453382_Plxna4_29_Minus	ref_surfaceome
Plxnb1	TCGCCGGTCGGAGTGCTCAA	8:117841785-117841804_Plxnb1_7_Plus	ref_surfaceome
Plxnb1	GATTGGCTCACCAAAGGAGG	8:117843805-117843824_Plxnb1_11_Plus	ref_surfaceome
Plxnb1	AAGCGGGAAGTCCAGCTTCG	8:117844250-117844269_Plxnb1_12_Plus	ref_surfaceome
Plxnb1	GCTAGAGGACATCCGTGTCG	8:117847112-117847131_Plxnb1_18_Plus	ref_surfaceome
Plxnb1	CGAGCGGCACATGATGAGGT	8:117848238-117848257_Plxnb1_21_Minus	ref_surfaceome
Plxnb1	GCGTGGTGAAGACACTGACC	8:117849128-117849147_Plxnb1_22_Plus	ref_surfaceome
Plxnb1	TGTGCGGGACCGCTGTAAGA	8:117850177-117850196_Plxnb1_24_Plus	ref_surfaceome
Plxnb1	GACTTCGGATAACATGGACG	8:117853521-117853540_Plxnb1_34_Plus	ref_surfaceome
Plxnd1	TAGGGATGCGCGCTGTGCGG	4:147893196-147893215_Plxnd1_1_Minus	ref_surfaceome
Plxnd1	AACACCGGCGATGCCCTCAG	4:147880190-147880209_Plxnd1_2_Minus	ref_surfaceome
Plxnd1	ATGGTGCACGGGCTCCCCGT	4:147877972-147877991_Plxnd1_3_Minus	ref_surfaceome
Plxnd1	TGAGGTACACTCCACCTGCG	4:147877681-147877700_Plxnd1_4_Plus	ref_surfaceome
Plxnd1	ACGGCAGTACTGTCATGGCA	4:147877442-147877461_Plxnd1_5_Minus	ref_surfaceome
Plxnd1	CGAGTACCCGGCCCTGCCTA	4:147876139-147876158_Plxnd1_6_Plus	ref_surfaceome
Plxnd1	CCAGATCGTGCCCTCGCCCC	4:147871992-147872011_Plxnd1_9_Plus	ref_surfaceome
Plxnd1	TACGGCCCAGGTTCTTGCCG	4:147868149-147868168_Plxnd1_13_Minus	ref_surfaceome
Prnp	GAGTCTGAGCGTCGCGTCGG	3:124515999-124516018_Prnp_1_Plus	ref_surfaceome
Prnp	GATCGGTTCAGCCTGCACCG	3:124531010-124531029_Prnp_3_Plus	ref_surfaceome
Prnp	GAGTCCCAGGCCTATTACGA	3:124529990-124530009_Prnp_3_Plus	ref_surfaceome
Prnp	ACGCTCCATCATCTTCACGT	3:124529934-124529953_Prnp_3_Minus	ref_surfaceome
Prnp	CTGGTGGAAGCCGGTACCCT	3:124529427-124529446_Prnp_3_Plus	ref_surfaceome
Prnp	ATCGGTTCAGCCTGCACCGC	3:124531011-124531030_Prnp_3_Plus	ref_surfaceome
Prnp	TCTCCCGTCGTAATAGGCCT	3:124529997-124530016_Prnp_3_Minus	ref_surfaceome
Prnp	ACGGAGTCTGAGCGTCGCGT	3:124515996-124516015_Prnp_1_Plus	ref_surfaceome
Prss23	TTTACGTGGTGGTTTCCCGG	1:153752114-153752133_Prss23_1_Plus	ref_surfaceome
Prss23	AAACGCACCCATGTGCCCAA	1:153733606-153733625_Prss23_3_Plus	ref_surfaceome
Prss23	GAATCAAGTAACCTGACTGA	1:153752456-153752475_Prss23_1_Minus	ref_surfaceome
Prss23	GAAGCGGTACACCAAATTGC	1:153733416-153733435_Prss23_3_Minus	ref_surfaceome
Prss23	ACATTACTGTCCTTGCCCGC	1:153752095-153752114_Prss23_1_Minus	ref_surfaceome
Prss23	ACCGCTGCCCACCTACGAAG	1:153734060-153734079_Prss23_3_Plus	ref_surfaceome
Prss23	TTACGTGGTGGTTTCCCGGC	1:153752113-153752132_Prss23_1_Plus	ref_surfaceome
Prss23	TGAGTCCCTACAACGTTCCG	1:153734217-153734236_Prss23_3_Plus	ref_surfaceome
Psap	ATGGCGCCGCTTCACTCCGC	20:29831373-29831392_Psap_1_Minus	ref_surfaceome
Psap	GACCCGAAGATCTGCTCTGG	20:29845533-29845552_Psap_2_Plus	ref_surfaceome
Psap	GCTCGGCCAAGTACTCCTGA	20:29848444-29848463_Psap_5_Minus	ref_surfaceome
Psap	GTGAACCCGAACTTTCTGTG	20:29854285-29854304_Psap_10_Plus	ref_surfaceome
Psap	GGACCCGAAGATCTGCTCTG	20:29845532-29845551_Psap_2_Plus	ref_surfaceome
Psap	ACATGAAGGGGGCAACCACG	20:29848516-29848535_Psap_5_Minus	ref_surfaceome
Psap	TGTCAGACACGCCTGGCCCG	20:29848869-29848888_Psap_6_Minus	ref_surfaceome
Psap	ATAGGGGTCCGTCAGCTCCA	20:29852680-29852699_Psap_8_Minus	ref_surfaceome
Ptgfrn	CCAGGCGTACATCCCCACTG	2:203461498-203461517_Ptgfrn_3_Minus	ref_surfaceome
Ptgfrn	CCACCACGTCATCATTGCGA	2:203445277-203445296_Ptgfrn_5_Minus	ref_surfaceome
Ptgfrn	GCAGCGGTACAGGCCCGCAT	2:203440661-203440680_Ptgfrn_6_Minus	ref_surfaceome
Ptgfrn	GACACTCTGTCCGTCACCCG	2:203435262-203435281_Ptgfrn_7_Plus	ref_surfaceome
Ptgfrn	TGCAAACCAGGATACATCGA	2:203429007-203429026_Ptgfrn_8_Minus	ref_surfaceome
Ptgfrn	ACGAGCCAAAGACTGCGCCT	2:203423519-203423538_Ptgfrn_9_Plus	ref_surfaceome
Ptgfrn	GGTGATAGACACGAAGCGTG	2:203445346-203445365_Ptgfrn_5_Plus	ref_surfaceome
Ptgfrn	CTGGACCGACGCATCTCGGG	2:203440753-203440772_Ptgfrn_6_Plus	ref_surfaceome
Ptk7	AGCCGCCCCCGAGCCTGCAG	9:16702550-16702569_Ptk7_1_Plus	ref_surfaceome
Ptk7	TCCCACCAGACACTGGGCGT	9:16705898-16705917_Ptk7_3_Minus	ref_surfaceome
Ptk7	TGCCCGTACCCACTTAACCG	9:16713511-16713530_Ptk7_6_Minus	ref_surfaceome
Ptk7	CGAGTGACCCGAGATGACGC	9:16716227-16716246_Ptk7_7_Plus	ref_surfaceome
Ptk7	GGTGGAACCGGAGCGTACAA	9:16716442-16716461_Ptk7_8_Plus	ref_surfaceome
Ptk7	AGAGGCCCCGCTCTTAGTCG	9:16716780-16716799_Ptk7_9_Plus	ref_surfaceome
Ptk7	TGTTGTATACATCCTTGCTG	9:16725999-16726018_Ptk7_17_Minus	ref_surfaceome
Ptk7	CTTGCCACAACGACGTCCTG	9:16702492-16702511_Ptk7_1_Minus	ref_surfaceome
Ptprd	ACCGGAGTTCGTGTAAACCT	5:93163768-93163787_Ptprd_2_Minus	ref_surfaceome
Ptprd	TGCGTGCCTGAACGTCCCGT	5:93046790-93046809_Ptprd_10_Minus	ref_surfaceome
Ptprd	AAGTTGGCAACCCCCGCCAG	5:93025717-93025736_Ptprd_13_Plus	ref_surfaceome
Ptprd	TCCACCTCGACTTTGCGAGG	5:93024606-93024625_Ptprd_14_Minus	ref_surfaceome
Ptprd	AGTGTGGTTAATCACGAGCC	5:93011268-93011287_Ptprd_17_Minus	ref_surfaceome
Ptprd	AATCGTGGGAACAGTGCTGG	5:93009192-93009211_Ptprd_19_Plus	ref_surfaceome
Ptprd	GGGGATGACAAACATTATGG	5:92990035-92990054_Ptprd_21_Plus	ref_surfaceome
Ptprd	CGTAGGTCCTGTCCTTGCGG	5:92983782-92983801_Ptprd_22_Plus	ref_surfaceome
Ptpre	AACGACAAGAAGATGCCTAA	1:207955191-207955210_Ptpre_4_Plus	ref_surfaceome
Ptpre	TGACTGCAAGCGGTTCCGAG	1:207957158-207957177_Ptpre_5_Plus	ref_surfaceome
Ptpre	TTACTGGAATACTACCTCTA	1:207974115-207974134_Ptpre_13_Plus	ref_surfaceome
Ptpre	TTGGAACGAGTGAAAGCCGA	1:207984974-207984993_Ptpre_19_Plus	ref_surfaceome
Ptpre	ATGGATGCAGAACTTGCGGA	1:207970618-207970637_Ptpre_10_Minus	ref_surfaceome
Ptpre	ACTACTTCATGGCTACACAG	1:207977595-207977614_Ptpre_16_Plus	ref_surfaceome
Ptpre	TACCAGTATTGGCCAACCGA	1:207981631-207981650_Ptpre_17_Plus	ref_surfaceome
Ptpre	TCAGTGGGGATTCCAACCTC	1:207982490-207982509_Ptpre_18_Minus	ref_surfaceome
Ptprf	TGGGTTCCCGACTATCGACA	5:137084621-137084640_Ptprf_5_Plus	ref_surfaceome
Ptprf	GAAGTGGATGATGGGCGCCG	5:137066177-137066196_Ptprf_8_Plus	ref_surfaceome
Ptprf	GCTGGGAGGGCCGTCGCCCA	5:137064200-137064219_Ptprf_9_Minus	ref_surfaceome
Ptprf	GCGGATCATCAAGTATGAGC	5:137063845-137063864_Ptprf_10_Plus	ref_surfaceome
Ptprf	GCTGTACGGGCCTCTACGGT	5:137063198-137063217_Ptprf_11_Minus	ref_surfaceome
Ptprf	AACCCAACTTACCCGGACCG	5:137059747-137059766_Ptprf_12_Minus	ref_surfaceome
Ptprf	TCCGTGCTGCTTGTTGGGGA	5:137058815-137058834_Ptprf_13_Minus	ref_surfaceome
Ptprf	AATGGAGTAGGTGGTCTCGG	5:137054647-137054666_Ptprf_14_Minus	ref_surfaceome
Ptprk	TTTCGCCGCGATTCCCCCGG	1:18058023-18058042_Ptprk_1_Plus	ref_surfaceome
Ptprk	GTTCTGACTGAGTTACGCAG	1:17769296-17769315_Ptprk_6_Minus	ref_surfaceome
Ptprk	AATGACGTCAGGATCTTGGA	1:17740222-17740241_Ptprk_7_Plus	ref_surfaceome
Ptprk	GCGCGTGATGTTGTAGCCCA	1:17560426-17560445_Ptprk_8_Minus	ref_surfaceome
Ptprk	AGATTGGATACCGTCTGCGG	1:17552758-17552777_Ptprk_10_Minus	ref_surfaceome
Ptprk	CAAGCGTGAAGCCGGGACCA	1:17540284-17540303_Ptprk_12_Plus	ref_surfaceome
Ptprk	AGAAGCGCAAAGATGCGATG	1:17479269-17479288_Ptprk_15_Plus	ref_surfaceome
Ptprk	TGAAGAAGGATCGTCCTCCA	1:17469313-17469332_Ptprk_18_Minus	ref_surfaceome
Ptprn	TTGTTGAGCGGCCGCCCCGG	9:82461635-82461654_Ptprn_1_Plus	ref_surfaceome
Ptprn	GAGGGTAGAAAGCTGTTCCG	9:82455693-82455712_Ptprn_7_Minus	ref_surfaceome
Ptprn	TATATAGCCATACTCCTCAG	9:82454346-82454365_Ptprn_9_Minus	ref_surfaceome
Ptprn	TTGTCGGGGAAGGACTGCGG	9:82453004-82453023_Ptprn_13_Minus	ref_surfaceome
Ptprn	GTCGCTGTTTAACCGGGCAG	9:82452317-82452336_Ptprn_14_Plus	ref_surfaceome
Ptprn	GAACCGGGACCGGTTGGCCA	9:82452022-82452041_Ptprn_15_Plus	ref_surfaceome
Ptprn	GTTGATGTAATCACTCCGAG	9:82451713-82451732_Ptprn_16_Minus	ref_surfaceome
Ptprn	GCTATGTAGGCCGGCATCCG	9:82451449-82451468_Ptprn_17_Minus	ref_surfaceome
Pxdn	CTTCGAGGCGACCACCGCCA	6:48866689-48866708_Pxdn_1_Minus	ref_surfaceome
Pxdn	GAGTATCCCAGACGCATCCA	6:48908972-48908991_Pxdn_7_Plus	ref_surfaceome
Pxdn	GCACTGGTAGACACCCTCGT	6:48911643-48911662_Pxdn_9_Minus	ref_surfaceome
Pxdn	TGTACTCGCCACTATCGCTC	6:48916162-48916181_Pxdn_10_Minus	ref_surfaceome
Pxdn	CCCACGGGATCCGTACACCG	6:48925263-48925282_Pxdn_16_Plus	ref_surfaceome
Pxdn	AATGGATTCAACACGCCCCG	6:48927529-48927548_Pxdn_17_Plus	ref_surfaceome
Pxdn	CAGTTCCGACGCCTGCGGGA	6:48968287-48968306_Pxdn_19_Plus	ref_surfaceome
Pxdn	CAGATGCATGCAGCGCACGG	6:48866752-48866771_Pxdn_1_Minus	ref_surfaceome
Rell1	AGGCGCTGTGAGTTCGCCGC	14:45982441-45982460_Rell1_1_Plus	ref_surfaceome
Rell1	GATCCCACGACGTCCTGGGG	14:46040328-46040347_Rell1_7_Minus	ref_surfaceome
Rell1	GAGTTCGCCGCTGGTAGCCC	14:45982450-45982469_Rell1_1_Plus	ref_surfaceome
Rell1	TGATCCCACGACGTCCTGGG	14:46040329-46040348_Rell1_7_Minus	ref_surfaceome
Rell1	TCCCACGACGTCCTGGGGGG	14:46040326-46040345_Rell1_7_Minus	ref_surfaceome
Rell1	GGCTCGGGACGTCGAAGCCA	14:45982338-45982357_Rell1_1_Plus	ref_surfaceome
Rell1	ATAGTGGACAATCTGCCCAA	14:46016158-46016177_Rell1_3_Minus	ref_surfaceome
Rell1	AGCGCTGTAGGCACAAGCGA	14:46025095-46025114_Rell1_5_Plus	ref_surfaceome
Ror1	CCAACTATGGCTCTCGGCTG	5:119128771-119128790_Ror1_2_Plus	ref_surfaceome
Ror1	ATCGTGCACATGCAATGCCT	5:119207415-119207434_Ror1_4_Minus	ref_surfaceome
Ror1	TCGGATTGGCATCCCCATGG	5:119209526-119209545_Ror1_5_Plus	ref_surfaceome
Ror1	AGCACAGGTGTAGACTACCG	5:119211307-119211326_Ror1_6_Plus	ref_surfaceome
Ror1	TTGATGTCACCCCCTACGGA	5:119240427-119240446_Ror1_8_Minus	ref_surfaceome
Ror1	ACAGTGATTAAACGCATGCG	5:119241567-119241586_Ror1_8_Minus	ref_surfaceome
Ror1	CGTGGTAGCATTTCCACCCG	5:119238705-119238724_Ror1_8_Minus	ref_surfaceome
Ror1	ATGTCAATCCCAAATCACCC	5:119239082-119239101_Ror1_8_Plus	ref_surfaceome
S1pr2	TGGCCTTGGCGTCTGCGCCC	8:21995743-21995762_S1pr2_1_Minus	ref_surfaceome
S1pr2	TCTCGGGCAAACCACTGCAA	8:21987188-21987207_S1pr2_2_Minus	ref_surfaceome
S1pr2	GAGGACCAGCAACGTCCGCA	8:21986835-21986854_S1pr2_2_Minus	ref_surfaceome
S1pr2	ACTGCCGTAGAGCTTGACCT	8:21987088-21987107_S1pr2_2_Minus	ref_surfaceome
S1pr2	GCGTAGCCGGGACCTTCGGA	8:21986625-21986644_S1pr2_2_Plus	ref_surfaceome
S1pr2	TAGCCGGGACCTTCGGAGGG	8:21986622-21986641_S1pr2_2_Plus	ref_surfaceome
S1pr2	CCTTCTGGTGCTAATCGCAG	8:21987342-21987361_S1pr2_2_Plus	ref_surfaceome
S1pr2	GGCGTAGCCGGGACCTTCGG	8:21986626-21986645_S1pr2_2_Plus	ref_surfaceome
Scarb1	AAGCCAGTAGTCCGGGAGCG	12:36734536-36734555_Scarb1_3_Plus	ref_surfaceome
Scarb1	GCGGGCCTTTATGAACCGCA	12:36738346-36738365_Scarb1_4_Plus	ref_surfaceome
Scarb1	CAGGAATCAAGGGTGTTCGA	12:36745122-36745141_Scarb1_7_Plus	ref_surfaceome
Scarb1	GAACACGTTCTACACGCAGC	12:36754943-36754962_Scarb1_11_Plus	ref_surfaceome
Scarb1	CGAGGTGGTCAACCCCAGCG	12:36734499-36734518_Scarb1_3_Plus	ref_surfaceome
Scarb1	GGTTGGTCACCATGGGCCAG	12:36738327-36738346_Scarb1_4_Plus	ref_surfaceome
Scarb1	TGAATGCCGGACTCGCGGCA	12:36745227-36745246_Scarb1_7_Minus	ref_surfaceome
Scarb1	GAATGCCGGACTCGCGGCAC	12:36745226-36745245_Scarb1_7_Minus	ref_surfaceome
Scarf2	GCTGCTGCCCGGTCTCGCGG	11:87722530-87722549_Scarf2_1_Plus	ref_surfaceome
Scarf2	AATGAGGTGTGCGTGCGGCC	11:87727473-87727492_Scarf2_3_Plus	ref_surfaceome
Scarf2	AGCATGGCACGTGCCACCCG	11:87727851-87727870_Scarf2_4_Plus	ref_surfaceome
Scarf2	CAGCCGTGCACAGTAGTCGA	11:87728333-87728352_Scarf2_5_Plus	ref_surfaceome
Scarf2	ATCATGCGACCCGGTCACCG	11:87729306-87729325_Scarf2_7_Plus	ref_surfaceome
Scarf2	GGCGCGCCGAGTCCTTGCCC	11:87729514-87729533_Scarf2_8_Minus	ref_surfaceome
Scarf2	GCCTCGGGCGCACTGCGCGG	11:87732724-87732743_Scarf2_11_Minus	ref_surfaceome
Scarf2	AAGCGGAGTGCGAGGCCGGG	11:87722375-87722394_Scarf2_1_Minus	ref_surfaceome
Sdc1	CGAGAGCTGACTCCAGCCGA	6:33885609-33885628_Sdc1_1_Plus	ref_surfaceome
Sdc1	CAAAACGCTACTTAATCCAA	6:33907333-33907352_Sdc1_5_Plus	ref_surfaceome
Sdc1	TGCTCCGGACAGCAGCGCGC	6:33885645-33885664_Sdc1_1_Plus	ref_surfaceome
Sdc1	GTCAAGAGGTGGCTACTCCA	6:33906987-33907006_Sdc1_5_Minus	ref_surfaceome
Sdc1	TATTATAAGGCGGAGCTCGG	6:33885531-33885550_Sdc1_1_Plus	ref_surfaceome
Sdc1	TTGCTGCCAGATCGTACGGC	6:33907881-33907900_Sdc1_5_Plus	ref_surfaceome
Sdc1	ACATTCGGGAGACCGCATCG	6:33906777-33906796_Sdc1_5_Plus	ref_surfaceome
Sdc1	ACCAGAGTTAGTACCAAAGG	6:33907160-33907179_Sdc1_5_Minus	ref_surfaceome
Sdc2	GGGTACGAGCCACGTCCCCG	7:71573088-71573107_Sdc2_1_Plus	ref_surfaceome
Sdc2	GTTCAGTGAGTACCCAACCG	7:71685526-71685545_Sdc2_5_Minus	ref_surfaceome
Sdc2	CGCACGCTGCATATTCCCCG	7:71573106-71573125_Sdc2_1_Minus	ref_surfaceome
Sdc2	TAACAAAGATCAACTCGGTA	7:71684234-71684253_Sdc2_5_Minus	ref_surfaceome
Sdc2	GCGGGTACGAGCCACGTCCC	7:71573086-71573105_Sdc2_1_Plus	ref_surfaceome
Sdc2	CTAGCTTTCGCACAGCGCCC	7:71572948-71572967_Sdc2_1_Minus	ref_surfaceome
Sdc2	CGGGTACGAGCCACGTCCCC	7:71573087-71573106_Sdc2_1_Plus	ref_surfaceome
Sdc2	ACGCACGCTGCATATTCCCC	7:71573107-71573126_Sdc2_1_Minus	ref_surfaceome
Sdc4	GGGCGACGGGGAAACCTCCG	3:160891112-160891131_Sdc4_1_Minus	ref_surfaceome
Sdc4	AGCGTCTTCATCGTCCGGGA	3:160879420-160879439_Sdc4_2_Minus	ref_surfaceome
Sdc4	CAAAAGGGTCCCCTCCGACG	3:160877254-160877273_Sdc4_4_Plus	ref_surfaceome
Sdc4	TCATGCGTAGAACTCGTTGG	3:160874367-160874386_Sdc4_5_Minus	ref_surfaceome
Sdc4	CCGGACGATGAAGACGCTGG	3:160879418-160879437_Sdc4_2_Plus	ref_surfaceome
Sdc4	ATCGTCATCCCCCACGTCGG	3:160877240-160877259_Sdc4_4_Minus	ref_surfaceome
Sdc4	TGCGTAGAACTCGTTGGTGG	3:160874370-160874389_Sdc4_5_Minus	ref_surfaceome
Sdc4	ACTCCAGCTCGATCTCGAGA	3:160873083-160873102_Sdc4_5_Minus	ref_surfaceome
Sdk2	GCGACCAGGCCGGATCGCAG	10:102576814-102576833_Sdk2_1_Plus	ref_surfaceome
Sdk2	TGTACCGCCATACTTCAAGA	10:102458193-102458212_Sdk2_2_Plus	ref_surfaceome
Sdk2	GCACGGAGAGGTAGGCGCCC	10:102393724-102393743_Sdk2_7_Minus	ref_surfaceome
Sdk2	GCTGCCCGATGACACCGGCA	10:102390089-102390108_Sdk2_9_Plus	ref_surfaceome
Sdk2	TCAATCACCGTGCTGTCGAG	10:102389372-102389391_Sdk2_10_Minus	ref_surfaceome
Sdk2	ACATTGGCACGTATACCTGC	10:102379016-102379035_Sdk2_13_Plus	ref_surfaceome
Sdk2	ACCTGGGCTAAACCCTTCGA	10:102376891-102376910_Sdk2_14_Plus	ref_surfaceome
Sdk2	GCGGAACTGGTAAGAACGAG	10:102375788-102375807_Sdk2_15_Minus	ref_surfaceome
Sema3c	TCCGGAGGGTGAGATCCCGG	4:14490258-14490277_Sema3c_1_Minus	ref_surfaceome
Sema3c	GATCAAGACCGGATATACGT	4:14403725-14403744_Sema3c_3_Plus	ref_surfaceome
Sema3c	AGGCCTCTGATCGTCCGCAT	4:14364314-14364333_Sema3c_12_Plus	ref_surfaceome
Sema3c	AAGGACTACGACCTTCTGCA	4:14346939-14346958_Sema3c_13_Minus	ref_surfaceome
Sema3c	GTACGTGAGCTCCAATGAGG	4:14340529-14340548_Sema3c_15_Plus	ref_surfaceome
Sema3c	GCGGCTGAAATTGTTCAGTA	4:14324469-14324488_Sema3c_17_Plus	ref_surfaceome
Sema3c	TAAAGGCGCTCATCAACAGC	4:14320816-14320835_Sema3c_18_Plus	ref_surfaceome
Sema3c	GAAACTCAGCACCGGCCCGC	4:14490277-14490296_Sema3c_1_Plus	ref_surfaceome
Sema4c	AGAACCGGTGCCCGGCGCGG	9:43139221-43139240_Sema4c_1_Plus	ref_surfaceome
Sema4c	ATGCCCTTACGACCCAGCTA	9:43134292-43134311_Sema4c_7_Plus	ref_surfaceome
Sema4c	GTATGACTGCTACTCCGAGC	9:43133823-43133842_Sema4c_9_Plus	ref_surfaceome
Sema4c	GAAGTAGACCTTCCAATCCG	9:43133611-43133630_Sema4c_10_Minus	ref_surfaceome
Sema4c	TGGGTACTGGGTCAGTATAG	9:43133080-43133099_Sema4c_11_Minus	ref_surfaceome
Sema4c	AGTAGGGGGCGGCCCAACCG	9:43132830-43132849_Sema4c_12_Minus	ref_surfaceome
Sema4c	GGTTCGGCGCTCCACCGCGC	9:43139207-43139226_Sema4c_1_Minus	ref_surfaceome
Sema4c	GCACAACACCACCTTCTTCG	9:43133550-43133569_Sema4c_10_Plus	ref_surfaceome
Serpina1	ATATAGACGCACCACCAGCC	6:127632232-127632251_Serpina1_1_Plus	ref_surfaceome
Serpina1	GGAAACCGATACCTCCCAGC	6:127614544-127614563_Serpina1_3_Plus	ref_surfaceome
Serpina1	CCACGTAGACAAGTCCACCA	6:127612571-127612590_Serpina1_4_Plus	ref_surfaceome
Serpina1	TCTCCCGGCAACCTGTTGCA	6:127630644-127630663_Serpina1_1_Plus	ref_surfaceome
Serpina1	GTTTGAAGAAATCTTACGGT	6:127614506-127614525_Serpina1_3_Minus	ref_surfaceome
Serpina1	GAACCGGGAAATGAGATCCT	6:127612389-127612408_Serpina1_4_Minus	ref_surfaceome
Serpina1	GGAAGGGGACCCGATCCAGA	6:127610285-127610304_Serpina1_6_Minus	ref_surfaceome
Serpina1	TGGCACCCTCCATCTCACGG	6:127614626-127614645_Serpina1_3_Plus	ref_surfaceome
Serpine2	AAGATGGACGCAATCCCGTG	9:85587970-85587989_Serpine2_2_Minus	ref_surfaceome
Serpine2	ATGGCATCACAAGCAGAGGC	9:85583380-85583399_Serpine2_3_Minus	ref_surfaceome
Serpine2	CTCGAGAGGGTTGTTAACCT	9:85561305-85561324_Serpine2_9_Minus	ref_surfaceome
Serpine2	ACGTTGTCATTTCTCCGCAC	9:85587987-85588006_Serpine2_2_Plus	ref_surfaceome
Serpine2	AGCCGGGAAGGAGGTCGGCG	9:85626026-85626045_Serpine2_1_Minus	ref_surfaceome
Serpine2	GACGAAGAAGCAGCTCTCAA	9:85587920-85587939_Serpine2_2_Plus	ref_surfaceome
Serpine2	GGCCTGTCTACTATAAACCA	9:85563537-85563556_Serpine2_8_Minus	ref_surfaceome
Serpine2	AACGGAAACAACACACGAAG	9:85561052-85561071_Serpine2_9_Minus	ref_surfaceome
Serpinh1	CACCGACGGCAAGCTGCCAG	1:164304112-164304131_Serpinh1_2_Plus	ref_surfaceome
Serpinh1	CATAAGATGGTAGACAACCG	1:164302904-164302923_Serpinh1_3_Plus	ref_surfaceome
Serpinh1	GCTCGAGCGGTTCTACGTGG	1:164302638-164302657_Serpinh1_4_Minus	ref_surfaceome
Serpinh1	CTGGTGCGAGATAATCAGAG	1:164301761-164301780_Serpinh1_5_Plus	ref_surfaceome
Serpinh1	ATCGGCGAAGCTCACGGAGC	1:164304239-164304258_Serpinh1_2_Minus	ref_surfaceome
Serpinh1	TGGGTGTTACGATGATGCAC	1:164302855-164302874_Serpinh1_3_Plus	ref_surfaceome
Serpinh1	AATGGCCAAAGATCAGGCGG	1:164304481-164304500_Serpinh1_2_Plus	ref_surfaceome
Serpinh1	AGCGGGTCACCATGAAGCCA	1:164302884-164302903_Serpinh1_3_Minus	ref_surfaceome
Sfrp4	GGGCGCCCAGGGCTGATCGA	17:47394133-47394152_Sfrp4_1_Plus	ref_surfaceome
Sfrp4	TGAGGGGGACTTGCGTTCGA	17:47390066-47390085_Sfrp4_4_Minus	ref_surfaceome
Sfrp4	AGTATGTTCAACCACTGAAA	17:47297686-47297705_Sfrp4_6_Plus	ref_surfaceome
Sfrp4	CAGCTCCTCGTACTGCTCGA	17:47393793-47393812_Sfrp4_1_Minus	ref_surfaceome
Sfrp4	TCTGGCCGTCGATCAGCCCT	17:47394125-47394144_Sfrp4_1_Minus	ref_surfaceome
Sfrp4	GAGCTGCCTGTCTATGACCG	17:47393587-47393606_Sfrp4_1_Plus	ref_surfaceome
Sfrp4	ACTGGGTAAGTGAACCGCTA	17:47298914-47298933_Sfrp4_6_Minus	ref_surfaceome
Sfrp4	GAGACTGGAGCTTCCTGCGC	17:47394196-47394215_Sfrp4_1_Plus	ref_surfaceome
Sirpa	GCAGCGGCCCTAGGCGGCCA	3:122115010-122115029_Sirpa_1_Minus	ref_surfaceome
Sirpa	CAGCGTGAAACTAAGCCCCG	3:122136010-122136029_Sirpa_4_Plus	ref_surfaceome
Sirpa	TCACCGAAAACCATACCGTG	3:122136794-122136813_Sirpa_5_Plus	ref_surfaceome
Sirpa	AGAACAGCAGCGGCCCTAGG	3:122115016-122115035_Sirpa_1_Minus	ref_surfaceome
Sirpa	CGAGTGGGCAAATGCCCGCA	3:122136812-122136831_Sirpa_5_Minus	ref_surfaceome
Sirpa	GAATGGAAACTTATCACGGA	3:122136639-122136658_Sirpa_5_Plus	ref_surfaceome
Sirpa	GCATCAAGGAAGCAACCTGG	3:122150698-122150717_Sirpa_9_Minus	ref_surfaceome
Sirpa	TGTGGTATTCACGTGCCAGG	3:122136750-122136769_Sirpa_5_Plus	ref_surfaceome
Slc12a2	AACGTGAGCTTCCAGAACGG	18:52917731-52917750_Slc12a2_1_Plus	ref_surfaceome
Slc12a2	TATTGGAGCCATTACAGTGG	18:52938653-52938672_Slc12a2_6_Plus	ref_surfaceome
Slc12a2	ATTTAGTGAGAACTTTGGAC	18:52942424-52942443_Slc12a2_8_Plus	ref_surfaceome
Slc12a2	CACGCAGATGACTTGCGGGA	18:52957487-52957506_Slc12a2_17_Plus	ref_surfaceome
Slc12a2	GGTCGAGAGGATGCTACCGC	18:52917362-52917381_Slc12a2_1_Plus	ref_surfaceome
Slc12a2	AGTGCCGGCTTTCCCAGCCG	18:52917582-52917601_Slc12a2_1_Minus	ref_surfaceome
Slc12a2	GCTGTCGTCCGCCGACGAGG	18:52917675-52917694_Slc12a2_1_Minus	ref_surfaceome
Slc12a2	AAACCGGGTCCACCTGGAAG	18:52917478-52917497_Slc12a2_1_Minus	ref_surfaceome
Slc14a1	TATATCTGACCGACTCCCAC	18:74471878-74471897_Slc14a1_5_Minus	ref_surfaceome
Slc14a1	TCCGATCGCAATGCAAGCCA	18:74471499-74471518_Slc14a1_6_Minus	ref_surfaceome
Slc14a1	TTAGAATTGACCCGTGACCA	18:74463269-74463288_Slc14a1_8_Minus	ref_surfaceome
Slc14a1	GGTGGAGTTGCTCTTACAGC	18:74463298-74463317_Slc14a1_8_Minus	ref_surfaceome
Slc14a1	GATGCGGTTCTCCTCGGAGT	18:74463356-74463375_Slc14a1_8_Minus	ref_surfaceome
Slc14a1	GCCAGATTTTATCCTGCCGG	18:74478266-74478285_Slc14a1_1_Plus	ref_surfaceome
Slc14a1	ACTTCGTGGCATATCCCAGG	18:74477691-74477710_Slc14a1_2_Plus	ref_surfaceome
Slc14a1	ACAAGGGCGACTACTTCTGG	18:74475434-74475453_Slc14a1_3_Plus	ref_surfaceome
Slc19a1	GTAGAACACGAGCCATCGCC	20:12346760-12346779_Slc19a1_2_Minus	ref_surfaceome
Slc19a1	GTAGGCGATGCGCGCCGCCA	20:12342044-12342063_Slc19a1_3_Minus	ref_surfaceome
Slc19a1	GCGGATGTTCACGAAGCCCG	20:12341265-12341284_Slc19a1_4_Minus	ref_surfaceome
Slc19a1	GATCGAGGTCTTAAGCGCAG	20:12339800-12339819_Slc19a1_5_Minus	ref_surfaceome
Slc19a1	GAAGACGCCCAGTAGGACTG	20:12341957-12341976_Slc19a1_3_Minus	ref_surfaceome
Slc19a1	GGGCTTCGTGAACATCCGCT	20:12341264-12341283_Slc19a1_4_Plus	ref_surfaceome
Slc19a1	GACAGCAGACTCAACTACAA	20:12341541-12341560_Slc19a1_3_Plus	ref_surfaceome
Slc19a1	GCGCATGGCCAGCTACTCGC	20:12341983-12342002_Slc19a1_3_Plus	ref_surfaceome
Slc1a3	ATTCACTTCGACGTAGCCTG	2:57935212-57935231_Slc1a3_1_Plus	ref_surfaceome
Slc1a3	GAACGGGTACCATCTCCTCC	2:57871149-57871168_Slc1a3_6_Minus	ref_surfaceome
Slc1a3	TATACAGTGACAGTCATCGT	2:57868583-57868602_Slc1a3_7_Plus	ref_surfaceome
Slc1a3	TAAACAGCGTTAATTTGACG	2:57861051-57861070_Slc1a3_10_Minus	ref_surfaceome
Slc1a3	CGTGATCAACAACGTGTCAG	2:57871197-57871216_Slc1a3_6_Plus	ref_surfaceome
Slc1a3	GGTACTCTTCCCAAACCCAA	2:57862014-57862033_Slc1a3_10_Plus	ref_surfaceome
Slc1a3	GCCGTATCAGCTGATTGCCC	2:57862952-57862971_Slc1a3_10_Plus	ref_surfaceome
Slc1a3	TCAGCGAGCGGCGAGCGGAG	2:57935261-57935280_Slc1a3_1_Minus	ref_surfaceome
Slc1a5	GAACCAGCAGGTTGGCGCGA	1:78711226-78711245_Slc1a5_1_Minus	ref_surfaceome
Slc1a5	GTTCGCTATAGTCTTTGGCG	1:78717486-78717505_Slc1a5_4_Plus	ref_surfaceome
Slc1a5	AGCACACGATGTATTTGCCG	1:78721135-78721154_Slc1a5_5_Minus	ref_surfaceome
Slc1a5	TGCCCCGTCCATATTGACGG	1:78722265-78722284_Slc1a5_6_Minus	ref_surfaceome
Slc1a5	ACAGTGCCGGGAACCCTCCG	1:78724199-78724218_Slc1a5_11_Plus	ref_surfaceome
Slc1a5	ATGGCAGCAAACGCGGCGCC	1:78711545-78711564_Slc1a5_1_Minus	ref_surfaceome
Slc1a5	AGCGTTGTTCCAGTGCGTGG	1:78722284-78722303_Slc1a5_6_Plus	ref_surfaceome
Slc1a5	AAACAGTGCCGGGAACCCTC	1:78724197-78724216_Slc1a5_11_Plus	ref_surfaceome
Slc20a2	ACTGTTCCGGGAGTCGGGCG	16:74407973-74407992_Slc20a2_1_Plus	ref_surfaceome
Slc20a2	GACAGTAGTCTAAAAGCCAG	16:74350126-74350145_Slc20a2_2_Plus	ref_surfaceome
Slc20a2	CTACTGCAACGCGGTGGCCG	16:74327764-74327783_Slc20a2_3_Plus	ref_surfaceome
Slc20a2	TGAGGCTTTCGTCAGACGCG	16:74328426-74328445_Slc20a2_7_Minus	ref_surfaceome
Slc20a2	CTGGTTCGTGACCGTGCCGG	16:74319611-74319630_Slc20a2_11_Plus	ref_surfaceome
Slc20a2	TCCCTCCGGAAACCGCGGGC	16:74407895-74407914_Slc20a2_1_Minus	ref_surfaceome
Slc20a2	GCTCGTGGCCATCGGCCCAA	16:74345972-74345991_Slc20a2_3_Plus	ref_surfaceome
Slc20a2	GGACTGTTCCGGGAGTCGGG	16:74407975-74407994_Slc20a2_1_Plus	ref_surfaceome
Slc22a23	CAGAGGCGCATAGAGCGCGG	17:31236729-31236748_Slc22a23_1_Minus	ref_surfaceome
Slc22a23	AAAACAACAGCACAGGCCGC	17:31282184-31282203_Slc22a23_3_Minus	ref_surfaceome
Slc22a23	CTACGCCGACTACTATACCA	17:31386791-31386810_Slc22a23_7_Plus	ref_surfaceome
Slc22a23	AATGTTCGCATCCCATGCGG	17:31389963-31389982_Slc22a23_10_Plus	ref_surfaceome
Slc22a23	AGCGGCCTTCACTAGCCCTG	17:31403352-31403371_Slc22a23_11_Plus	ref_surfaceome
Slc22a23	TCCGCGGCTCATCCGCGCCG	17:31236553-31236572_Slc22a23_1_Minus	ref_surfaceome
Slc22a23	TGTGTGATACTCCCCTCTCG	17:31402753-31402772_Slc22a23_11_Minus	ref_surfaceome
Slc22a23	ACCGCAAGGAACCCCGCCCA	17:31236032-31236051_Slc22a23_1_Minus	ref_surfaceome
Slc23a2	GATCACAGTTGCCAACGGAA	3:124656349-124656368_Slc23a2_7_Plus	ref_surfaceome
Slc23a2	GCCTCCGACGAACATAGCAG	3:124638383-124638402_Slc23a2_15_Minus	ref_surfaceome
Slc23a2	GTACTGCCGAGTGCCACCCG	3:124634575-124634594_Slc23a2_16_Plus	ref_surfaceome
Slc23a2	CTACGCGTGCACCCCCAGGG	3:124634355-124634374_Slc23a2_16_Plus	ref_surfaceome
Slc23a2	TACGCGTGCACCCCCAGGGT	3:124634354-124634373_Slc23a2_16_Plus	ref_surfaceome
Slc23a2	GAGCGGGAGTGAAGTATCGT	3:124633796-124633815_Slc23a2_16_Plus	ref_surfaceome
Slc23a2	GAACACATCAAAGTCGGTGG	3:124680383-124680402_Slc23a2_2_Plus	ref_surfaceome
Slc23a2	AGGACATGATTATAGCCCCC	3:124654862-124654881_Slc23a2_8_Minus	ref_surfaceome
Slc24a3	GACCGATGTGAAGAGCTCCG	3:139701647-139701666_Slc24a3_2_Minus	ref_surfaceome
Slc24a3	GGCCCCGGAGCTCTTCACAT	3:139701642-139701661_Slc24a3_2_Plus	ref_surfaceome
Slc24a3	TGTGGGAGTCGGCACCATCG	3:139702041-139702060_Slc24a3_3_Plus	ref_surfaceome
Slc24a3	TGATCACTGACGCTTTGCGG	3:139799780-139799799_Slc24a3_8_Minus	ref_surfaceome
Slc24a3	ACCATCATCGGCTACACCCT	3:139811156-139811175_Slc24a3_12_Plus	ref_surfaceome
Slc24a3	GTGGGAGTCGGCACCATCGT	3:139702042-139702061_Slc24a3_3_Plus	ref_surfaceome
Slc24a3	GATTAACATGCGACTGGCCA	3:139799905-139799924_Slc24a3_8_Minus	ref_surfaceome
Slc29a1	CCAATCATGCGAAAGCACCG	9:17793580-17793599_Slc29a1_6_Plus	ref_surfaceome
Slc29a1	CGACCAGGACCGGCAACCAG	9:17797989-17798008_Slc29a1_14_Minus	ref_surfaceome
Slc29a1	GTCGGCTCCGGCCTTGGCAG	9:17784505-17784524_Slc29a1_1_Plus	ref_surfaceome
Slc29a1	CTCACGCTCAGGCAGAACGC	9:17790285-17790304_Slc29a1_3_Minus	ref_surfaceome
Slc29a1	TGAGGGGTCAGCCAAGGCCT	9:17793600-17793619_Slc29a1_6_Minus	ref_surfaceome
Slc29a1	GCAGGCTGCCCAAGATCCGA	9:17793842-17793861_Slc29a1_7_Minus	ref_surfaceome
Slc29a1	GAGGTGGAATCCAGCATCGC	9:17795780-17795799_Slc29a1_12_Plus	ref_surfaceome
Slc29a1	GCCGCCTTTGCCTTCTCCAA	9:17798113-17798132_Slc29a1_14_Plus	ref_surfaceome
Slc2a1	TTAAGTGAGTCAGGGCGCGG	5:138154780-138154799_Slc2a1_1_Plus	ref_surfaceome
Slc2a1	GGGCCGCCTTATGTTGGCCG	5:138165853-138165872_Slc2a1_2_Plus	ref_surfaceome
Slc2a1	GGATGGACTCTCCATAGCGG	5:138177569-138177588_Slc2a1_3_Minus	ref_surfaceome
Slc2a1	TCGTGGAGCGAGCTGGCCGT	5:138180009-138180028_Slc2a1_8_Plus	ref_surfaceome
Slc2a1	TGAACCATGGAATAGGACCG	5:138181407-138181426_Slc2a1_9_Minus	ref_surfaceome
Slc2a1	GCCGGAAGCGATCTCATCGA	5:138181911-138181930_Slc2a1_10_Minus	ref_surfaceome
Slc2a1	TCAGGGCGCGGAGGTCCGGC	5:138154789-138154808_Slc2a1_1_Plus	ref_surfaceome
Slc2a1	CAATGAGGTGCAGGGTCCGA	5:138180028-138180047_Slc2a1_8_Minus	ref_surfaceome
Slc31a1	AAGCCCCCGCAACTACTGCC	5:78222527-78222546_Slc31a1_1_Minus	ref_surfaceome
Slc31a1	AGGACTCAAGATAGCCCGAG	5:78247664-78247683_Slc31a1_4_Plus	ref_surfaceome
Slc31a1	TTAGGGACATCTCATCCAGT	5:78249069-78249088_Slc31a1_5_Plus	ref_surfaceome
Slc31a1	GGTCCTGGGACACGTCGAGC	5:78222505-78222524_Slc31a1_1_Plus	ref_surfaceome
Slc31a1	TTAACGTTAGACTCCACAGA	5:78248671-78248690_Slc31a1_5_Plus	ref_surfaceome
Slc31a1	TATGCATTGCAGTAGCCGCA	5:78248580-78248599_Slc31a1_5_Plus	ref_surfaceome
Slc31a1	CTATGCATTGCAGTAGCCGC	5:78248579-78248598_Slc31a1_5_Plus	ref_surfaceome
Slc31a1	TGTGAAATTTAAGTCCCGAC	5:78249087-78249106_Slc31a1_5_Minus	ref_surfaceome
Slc38a1	AGAAAGGGCGACGCGCCCGG	7:138039866-138039885_Slc38a1_1_Plus	ref_surfaceome
Slc38a1	GCAGAACATGACGGTGCCCG	7:138021017-138021036_Slc38a1_2_Plus	ref_surfaceome
Slc38a1	TGTTGGCCAAGGCGAAGGCG	7:138002524-138002543_Slc38a1_4_Minus	ref_surfaceome
Slc38a1	GGTCAGGTACCCAAAGATGG	7:137980819-137980838_Slc38a1_12_Minus	ref_surfaceome
Slc38a1	TGTGCGACTGGCCGTCATTG	7:137978609-137978628_Slc38a1_13_Plus	ref_surfaceome
Slc38a1	AATCCAAGGTTCCTAAGCGG	7:137975788-137975807_Slc38a1_16_Minus	ref_surfaceome
Slc38a1	AAGAGAAAGGGCGACGCGCC	7:138039869-138039888_Slc38a1_1_Plus	ref_surfaceome
Slc38a1	AGGCTGGAGCCCCTCCGCGC	7:138039830-138039849_Slc38a1_1_Plus	ref_surfaceome
Slc38a2	GGTGTGACCGAGACAGCCCG	7:138100563-138100582_Slc38a2_1_Plus	ref_surfaceome
Slc38a2	TGGCGGCGCACTGGCCCTCG	7:138099907-138099926_Slc38a2_2_Minus	ref_surfaceome
Slc38a2	CTGCATTGTAATCGATCCGG	7:138096333-138096352_Slc38a2_6_Minus	ref_surfaceome
Slc38a2	ATTAACGCCTTGATCACCAA	7:138096142-138096161_Slc38a2_7_Minus	ref_surfaceome
Slc38a2	GCACAGCCAGGCGGACAACG	7:138092999-138093018_Slc38a2_13_Minus	ref_surfaceome
Slc38a2	TCGCCGCTAAGGTCTGCCAG	7:138089470-138089489_Slc38a2_16_Plus	ref_surfaceome
Slc38a2	TGGTGGCGCGGGCGACGGCG	7:138100797-138100816_Slc38a2_1_Minus	ref_surfaceome
Slc38a2	AAACCACTGTCCCGTCACCT	7:138089262-138089281_Slc38a2_16_Plus	ref_surfaceome
Slc39a6	TTTCCGACTGTTTTTCCCAG	18:16541782-16541801_Slc39a6_1_Minus	ref_surfaceome
Slc39a6	TACAACGAATACGTGCCCAG	18:16528489-16528508_Slc39a6_6_Plus	ref_surfaceome
Slc39a6	TTCACTGAGGGTTTGTCCAG	18:16526883-16526902_Slc39a6_7_Plus	ref_surfaceome
Slc39a6	CGTACCGCTATGTTACCCAA	18:16523913-16523932_Slc39a6_9_Minus	ref_surfaceome
Slc39a6	GCGCAGGTTCGGTTCCCCGC	18:16543866-16543885_Slc39a6_1_Minus	ref_surfaceome
Slc39a6	CTACAACGAATACGTGCCCA	18:16528490-16528509_Slc39a6_6_Plus	ref_surfaceome
Slc39a6	CGGGGAACCGAACCTGCGCG	18:16543865-16543884_Slc39a6_1_Plus	ref_surfaceome
Slc39a6	TCTACAACGAATACGTGCCC	18:16528491-16528510_Slc39a6_6_Plus	ref_surfaceome
Slc43a2	GCGGGCCCGACACACACTGT	10:63677403-63677422_Slc43a2_1_Plus	ref_surfaceome
Slc43a2	GCTCATCATGCTCAAGTCGG	10:63678433-63678452_Slc43a2_2_Plus	ref_surfaceome
Slc43a2	AGCGTAGGATCCGATCATCA	10:63704614-63704633_Slc43a2_6_Minus	ref_surfaceome
Slc43a2	GCTCAGCCGGCGCCCCACTG	10:63706916-63706935_Slc43a2_8_Minus	ref_surfaceome
Slc43a2	GATTCATCCACTCTGCCGTA	10:63714612-63714631_Slc43a2_12_Plus	ref_surfaceome
Slc43a2	CGCGGGTGCCCACTACACGA	10:63716605-63716624_Slc43a2_14_Minus	ref_surfaceome
Slc43a2	GGCAGCATATAGGCCCCCTA	10:63714630-63714649_Slc43a2_12_Minus	ref_surfaceome
Slc43a2	CAGGATCCGGGCCTCAGACG	10:63677446-63677465_Slc43a2_1_Plus	ref_surfaceome
Slc44a1	GATCGCGGAAGACAATCTGC	5:70350702-70350721_Slc44a1_8_Plus	ref_surfaceome
Slc44a1	TCCAAATCAGGCCGACCACG	5:70353147-70353166_Slc44a1_10_Minus	ref_surfaceome
Slc44a1	CGAGGTGGTAACGAATAAGG	5:70354109-70354128_Slc44a1_11_Minus	ref_surfaceome
Slc44a1	ATTCTCCACTAGAATGACGA	5:70362295-70362314_Slc44a1_13_Minus	ref_surfaceome
Slc44a1	GTAATAGTTAGCAGTCCACG	5:70423633-70423652_Slc44a1_16_Minus	ref_surfaceome
Slc44a1	CAAACGAGAATGGAAGCCGT	5:70292293-70292312_Slc44a1_2_Plus	ref_surfaceome
Slc44a1	AGCCACGTGGAACAAGGCGA	5:70351698-70351717_Slc44a1_9_Minus	ref_surfaceome
Slc44a1	CATCCTGGGGATCTTGACGA	5:70354162-70354181_Slc44a1_11_Minus	ref_surfaceome
Slc44a2	TTTGCCCACAGAACTCGCCC	8:22373637-22373656_Slc44a2_4_Minus	ref_surfaceome
Slc44a2	TTGCTGGGGATGATAACCGC	8:22374284-22374303_Slc44a2_7_Minus	ref_surfaceome
Slc44a2	TCGAGTACTCCGCGTAGCAG	8:22376590-22376609_Slc44a2_11_Minus	ref_surfaceome
Slc44a2	CACTCGGATGATCTGCACGA	8:22379071-22379090_Slc44a2_16_Minus	ref_surfaceome
Slc44a2	CTTGCACAATTCTGATCCGA	8:22380599-22380618_Slc44a2_20_Minus	ref_surfaceome
Slc44a2	GAAGCCGTGCGCGATCAAGT	8:22383241-22383260_Slc44a2_21_Minus	ref_surfaceome
Slc44a2	TAGGCGACATCAGCCAGTCG	8:22385058-22385077_Slc44a2_22_Minus	ref_surfaceome
Slc44a2	GAACTCGCCCCGGCTATCAG	8:22373627-22373646_Slc44a2_4_Minus	ref_surfaceome
Slc4a4	AATCGGATACGTTCTGCGGC	14:20673560-20673579_Slc4a4_5_Minus	ref_surfaceome
Slc4a4	TTCCAACGTGCTCGTTGGGG	14:20587268-20587287_Slc4a4_9_Plus	ref_surfaceome
Slc4a4	TCTCTTCATCTATCTGGCGA	14:20574362-20574381_Slc4a4_13_Plus	ref_surfaceome
Slc4a4	TGAGCGGTTGACCCGCAAAA	14:20559698-20559717_Slc4a4_14_Minus	ref_surfaceome
Slc4a4	ACTCCAAGTAGTCAAAACTA	14:20553470-20553489_Slc4a4_15_Minus	ref_surfaceome
Slc4a4	TCGGAGTATCCACACCGACG	14:20514833-20514852_Slc4a4_18_Minus	ref_surfaceome
Slc4a4	TCGGATACGTTCTGCGGCCG	14:20673562-20673581_Slc4a4_5_Minus	ref_surfaceome
Slc4a4	TGTGTAATAGACGCCCTCGT	14:20514850-20514869_Slc4a4_18_Plus	ref_surfaceome
Slc4a7	AGATGAGACCGCTACTCACG	15:11912674-11912693_Slc4a7_1_Plus	ref_surfaceome
Slc4a7	GACGAGCTCTGCTACCGAGA	15:11884175-11884194_Slc4a7_4_Plus	ref_surfaceome
Slc4a7	ATCTGCAAAGGATCGAACGA	15:11881785-11881804_Slc4a7_6_Minus	ref_surfaceome
Slc4a7	GGCAACCTCTAACAATACTG	15:11860916-11860935_Slc4a7_13_Plus	ref_surfaceome
Slc4a7	ACCAAGGGTTATCTCCCAAA	15:11852138-11852157_Slc4a7_18_Minus	ref_surfaceome
Slc4a7	TCCTCGGAATTCGTGAACAG	15:11851756-11851775_Slc4a7_19_Plus	ref_surfaceome
Slc4a7	TATCTGCAAAGGATCGAACG	15:11881784-11881803_Slc4a7_6_Minus	ref_surfaceome
Slc4a7	TAGCGGTCTCATCTGCTCGC	15:11912680-11912699_Slc4a7_1_Minus	ref_surfaceome
Slc6a6	ACAGCGGATGGCCCGGCCCG	4:123713265-123713284_Slc6a6_1_Minus	ref_surfaceome
Slc6a6	GTGACTCTCGTTCCTACGCA	4:123672247-123672266_Slc6a6_5_Minus	ref_surfaceome
Slc6a6	ACGATAACCCTTCCTTAGGA	4:123649179-123649198_Slc6a6_11_Minus	ref_surfaceome
Slc6a6	AAACGGCAGGAAAGCGGCGC	4:123642642-123642661_Slc6a6_15_Minus	ref_surfaceome
Slc6a6	ATTGGCGGCGATCGCGGCGT	4:123713296-123713315_Slc6a6_1_Minus	ref_surfaceome
Slc6a6	AGTGACTCTCGTTCCTACGC	4:123672246-123672265_Slc6a6_5_Minus	ref_surfaceome
Slc6a6	GCGGCGCCGGTCACACAGCC	4:123642655-123642674_Slc6a6_15_Minus	ref_surfaceome
Slc6a6	AATCCCGCCAGCCTCGGGCC	4:123713279-123713298_Slc6a6_1_Plus	ref_surfaceome
Slc6a9	TACCTCTGCTATCGCAACGG	5:136690183-136690202_Slc6a9_3_Plus	ref_surfaceome
Slc6a9	GTAGTAGATACCGATGTACG	5:136691408-136691427_Slc6a9_5_Minus	ref_surfaceome
Slc6a9	GAAGTGCGGCTTCCTCTCCT	5:136697826-136697845_Slc6a9_6_Plus	ref_surfaceome
Slc6a9	CGAAAGCTAGCCCGGGCCCG	5:136698870-136698889_Slc6a9_9_Minus	ref_surfaceome
Slc6a9	GGAGCCGTTACTGCCCACGA	5:136702561-136702580_Slc6a9_13_Minus	ref_surfaceome
Slc6a9	AGCTTTCGTGGCTTACCCCG	5:136698882-136698901_Slc6a9_9_Plus	ref_surfaceome
Slc6a9	ATATCCGGGAGTCCTGGAGG	5:136702586-136702605_Slc6a9_13_Minus	ref_surfaceome
Slc6a9	CGGGTGGCAGACCACGGGCC	5:136698856-136698875_Slc6a9_9_Plus	ref_surfaceome
Slc8a1	TATAGAGGACATAAACCGGT	6:4520305-4520324_Slc8a1_1_Minus	ref_surfaceome
Slc8a1	AGTCAAGGTAATCGATGACG	6:4315651-4315670_Slc8a1_2_Plus	ref_surfaceome
Slc8a1	GAATCGGATGATCTCTAGCA	6:4307799-4307818_Slc8a1_6_Minus	ref_surfaceome
Slc8a1	GACGAACCTGGCCCTCGTGG	6:4298659-4298678_Slc8a1_8_Plus	ref_surfaceome
Slc8a1	GGGTGCTGCTGTATCGGCGG	6:4259126-4259145_Slc8a1_10_Plus	ref_surfaceome
Slc8a1	ATTTTTGATGATGACCACGC	6:4519004-4519023_Slc8a1_1_Plus	ref_surfaceome
Slc8a1	TCGTGGTGGGGACCAACAGC	6:4298645-4298664_Slc8a1_8_Plus	ref_surfaceome
Slc8a1	TGTGGCCATAACTTCACCGC	6:4520126-4520145_Slc8a1_1_Plus	ref_surfaceome
Slco3a1	AAGCCGGGCGGCTCGTCGGG	1:136073452-136073471_Slco3a1_1_Plus	ref_surfaceome
Slco3a1	ACATTGACGACCACGTGCGG	1:136017042-136017061_Slco3a1_2_Plus	ref_surfaceome
Slco3a1	TGCTCTGGGGGCCATTCGGA	1:135836298-135836317_Slco3a1_6_Plus	ref_surfaceome
Slco3a1	ACGCCAGTGTGCGGGGCCGA	1:135834576-135834595_Slco3a1_7_Plus	ref_surfaceome
Slco3a1	AAAGAAGCCGGGCGGCTCGT	1:136073456-136073475_Slco3a1_1_Plus	ref_surfaceome
Slco3a1	TGACGACCACGTGCGGAGGA	1:136017038-136017057_Slco3a1_2_Plus	ref_surfaceome
Slco3a1	TGGTGGAATCGTCATGGCGT	1:136017311-136017330_Slco3a1_2_Plus	ref_surfaceome
Slco3a1	GCCGGGGTCACTGTTCGCTA	1:135836201-135836220_Slco3a1_6_Plus	ref_surfaceome
Slit3	TTCACAGGCCGCCTCCCATG	10:20321459-20321478_Slit3_1_Plus	ref_surfaceome
Slit3	GTGCACGGGCGCCATGCAGA	10:20383383-20383402_Slit3_4_Minus	ref_surfaceome
Slit3	AGTCGGCCAACCACTTCAAG	10:20424007-20424026_Slit3_10_Minus	ref_surfaceome
Slit3	GGGTCTCCGCACCCTCCCCA	10:20445167-20445186_Slit3_16_Plus	ref_surfaceome
Slit3	CAGCCGTGGAAGCCGCCCAG	10:20511504-20511523_Slit3_30_Minus	ref_surfaceome
Slit3	ACGTGGAGTCCCGAAGGCGG	10:20517602-20517621_Slit3_32_Minus	ref_surfaceome
Slit3	AAGTGGCAGTCGCAAACAAA	10:20423990-20424009_Slit3_10_Minus	ref_surfaceome
Slit3	TGTGTGAGTGCCATCCGGGA	10:20511664-20511683_Slit3_30_Plus	ref_surfaceome
Smpdl3b	TGCATGTACAACGCTAAGGG	5:150949448-150949467_Smpdl3b_1_Plus	ref_surfaceome
Smpdl3b	ATCCTCTGGAGATCACACCA	5:150946885-150946904_Smpdl3b_2_Minus	ref_surfaceome
Smpdl3b	CGCAGAGGTAGTCACCCCAG	5:150938991-150939010_Smpdl3b_3_Minus	ref_surfaceome
Smpdl3b	CGTCATGTTCCTCACACCCG	5:150928210-150928229_Smpdl3b_8_Plus	ref_surfaceome
Smpdl3b	GAACACTGGTAGCAGCCGAA	5:150946995-150947014_Smpdl3b_2_Plus	ref_surfaceome
Smpdl3b	CAGGGGCCTGCATTTAGCAC	5:150939008-150939027_Smpdl3b_3_Minus	ref_surfaceome
Smpdl3b	ACATTACCTGGAGTGGTCGA	5:150928170-150928189_Smpdl3b_8_Plus	ref_surfaceome
Smpdl3b	AGTATCCAAAGACCCCCTCC	5:150939057-150939076_Smpdl3b_3_Plus	ref_surfaceome
Sparc	GCGAGTGGTGCAATGTTCCA	10:40744171-40744190_Sparc_9_Minus	ref_surfaceome
Sparc	GATCCGACCATTCCTTCCGT	10:40742524-40742543_Sparc_10_Minus	ref_surfaceome
Sparc	CAATCGGGTGCTGATCCAGC	10:40746549-40746568_Sparc_8_Minus	ref_surfaceome
Sparc	GCGCGCTCCCCTCATTCCCA	10:40744191-40744210_Sparc_9_Plus	ref_surfaceome
Sparc	GGCAGACCAATACCTCACTA	10:40742751-40742770_Sparc_10_Plus	ref_surfaceome
Sparc	GCAGCCGGCCCATTCCTCCA	10:40744108-40744127_Sparc_9_Minus	ref_surfaceome
Sparc	ATTCTGTCAGTCGTTGACCT	10:40742900-40742919_Sparc_10_Minus	ref_surfaceome
Sparc	AATGAGGGGAGCGCGCAGTG	10:40744195-40744214_Sparc_9_Minus	ref_surfaceome
Spn	CAACAAGAGCTCCGGAGCGC	1:198575811-198575830_Spn_2_Plus	ref_surfaceome
Spn	AAACAGTACTAATGATGCCT	1:198576412-198576431_Spn_2_Minus	ref_surfaceome
Spn	AAGGACCAAAACCACCGTCA	1:198575986-198576005_Spn_2_Minus	ref_surfaceome
Spn	TGGAAAACGAAATGGTACGG	1:198575898-198575917_Spn_2_Plus	ref_surfaceome
Spn	GGACTGAGTGCATGCTCCGA	1:198573819-198573838_Spn_2_Plus	ref_surfaceome
Spn	TTTACATCAGCTGGTGCCAG	1:198576482-198576501_Spn_2_Plus	ref_surfaceome
Spn	GCCCCCTGACCCTGATGCGG	1:198575830-198575849_Spn_2_Minus	ref_surfaceome
Spn	GGAGCGGCCATCTTAGGTGC	1:198573136-198573155_Spn_2_Minus	ref_surfaceome
Steap1	GGCAGCGAGCCCCTCGCCGT	4:25435906-25435925_Steap1_1_Plus	ref_surfaceome
Steap1	CGACGCCTTCGACTGCCCCA	4:25442078-25442097_Steap1_3_Plus	ref_surfaceome
Steap1	GGCAGTCGAAGGCGTCGACG	4:25442075-25442094_Steap1_3_Minus	ref_surfaceome
Steap1	TTCGTGGGACCCGACGGCGA	4:25435919-25435938_Steap1_1_Minus	ref_surfaceome
Steap1	AGTACAAGAAGTTCCCACCC	4:25442359-25442378_Steap1_3_Plus	ref_surfaceome
Steap1	CTTCGTGGGACCCGACGGCG	4:25435920-25435939_Steap1_1_Minus	ref_surfaceome
Steap1	CGTTAACAAAGTCTTGCCAA	4:25442261-25442280_Steap1_3_Plus	ref_surfaceome
Steap1	CTTATAAAAATACTGTTCGC	4:25442227-25442246_Steap1_3_Minus	ref_surfaceome
Steap3	TGAAGACGCTCCTTCTCCGT	13:36273766-36273785_Steap3_2_Minus	ref_surfaceome
Steap3	GGCGCGCGCCATCTCTGAGA	13:36271812-36271831_Steap3_3_Minus	ref_surfaceome
Steap3	TGTTAGCCACATCTTAACGT	13:36257993-36258012_Steap3_5_Plus	ref_surfaceome
Steap3	ACCAAGCGGCGACTGATGAG	13:36274093-36274112_Steap3_2_Minus	ref_surfaceome
Steap3	CTCAGAGATGGCGCGCGCCA	13:36271811-36271830_Steap3_3_Plus	ref_surfaceome
Steap3	ACGGGTCCAGCCGTAGGTGA	13:36258634-36258653_Steap3_5_Minus	ref_surfaceome
Steap3	TCAGAGATGGCGCGCGCCAT	13:36271810-36271829_Steap3_3_Plus	ref_surfaceome
Steap3	TCTGCACCAACGTTAAGATG	13:36257984-36258003_Steap3_5_Minus	ref_surfaceome
Steap4	AAATGGCGGCGAGAATACCA	4:23117600-23117619_Steap4_2_Minus	ref_surfaceome
Steap4	TTGACCATGTTGCTTACTGA	4:23115798-23115817_Steap4_4_Minus	ref_surfaceome
Steap4	GACAGATAGTACGTACCGCC	4:23117690-23117709_Steap4_2_Plus	ref_surfaceome
Steap4	TGGCGGCGAGAATACCAGGG	4:23117603-23117622_Steap4_2_Minus	ref_surfaceome
Steap4	GAGGTACACCAACGCCAGCA	4:23117622-23117641_Steap4_2_Minus	ref_surfaceome
Steap4	TCGGTAGAGCTGCAAAATGG	4:23117586-23117605_Steap4_2_Minus	ref_surfaceome
Steap4	GAATTAGCTGATTCTCTCAA	4:23118716-23118735_Steap4_2_Plus	ref_surfaceome
Steap4	GCCATTTTGCAGCTCTACCG	4:23117587-23117606_Steap4_2_Plus	ref_surfaceome
Susd5	GGTTCAGGACTGTGCCTCCG	8:122334917-122334936_Susd5_2_Plus	ref_surfaceome
Susd5	GACTGAGCGTCCCCATACCG	8:122367837-122367856_Susd5_5_Plus	ref_surfaceome
Susd5	GACTTGTGGAAAGTCTCAGC	8:122367382-122367401_Susd5_5_Minus	ref_surfaceome
Susd5	TCAGCCTATCAAGAATGTCA	8:122367720-122367739_Susd5_5_Plus	ref_surfaceome
Susd5	ACACCTGCGGTAGCCCCACA	8:122368262-122368281_Susd5_5_Minus	ref_surfaceome
Susd5	GCCTGTCGTGCACACCGCGG	8:122334934-122334953_Susd5_2_Minus	ref_surfaceome
Susd5	AAGTGAAGGCCGTTTCCCGG	8:122350778-122350797_Susd5_4_Minus	ref_surfaceome
Susd5	GGATAGGAATGACAGCAAGG	8:122367543-122367562_Susd5_5_Plus	ref_surfaceome
Tenm3	TCGGCGGGCAAAGCAGCCGG	16:46731547-46731566_Tenm3_1_Minus	ref_surfaceome
Tenm3	GGGGTTGCCGTACTGAACAG	16:46756513-46756532_Tenm3_2_Minus	ref_surfaceome
Tenm3	GCGACCTCCAGAAGATCCCG	16:46799650-46799669_Tenm3_4_Minus	ref_surfaceome
Tenm3	GAATGCCCCCGAAATTGCCA	16:46805616-46805635_Tenm3_6_Plus	ref_surfaceome
Tenm3	TGGCAACGGGCAGTACTCCA	16:46805908-46805927_Tenm3_7_Plus	ref_surfaceome
Tenm3	GTACACTCGACCAAAACGGC	16:46839628-46839647_Tenm3_11_Plus	ref_surfaceome
Tenm3	TATACTATTACCCGTCAGGA	16:46849532-46849551_Tenm3_13_Plus	ref_surfaceome
Tenm3	CAATGGCGACGACACGATGA	16:46850335-46850354_Tenm3_14_Minus	ref_surfaceome
Tenm4	CAAGATGCTCGCCTAGCCTA	1:161519718-161519737_Tenm4_3_Plus	ref_surfaceome
Tenm4	GATATCGGCCTCCCACACTG	1:161523223-161523242_Tenm4_4_Plus	ref_surfaceome
Tenm4	GTGGAGGCGTCCGGAGCCGA	1:161668684-161668703_Tenm4_5_Minus	ref_surfaceome
Tenm4	TAGGCAAGCAGCCATTCCTA	1:161679902-161679921_Tenm4_6_Plus	ref_surfaceome
Tenm4	AGACGTTAGGGGGTACCCTG	1:161681260-161681279_Tenm4_7_Minus	ref_surfaceome
Tenm4	CGGGAACGGCCAGTACATGA	1:161748430-161748449_Tenm4_12_Plus	ref_surfaceome
Tenm4	AGTGTTCGCCGTTCCAGCCA	1:161772590-161772609_Tenm4_14_Minus	ref_surfaceome
Tenm4	GACCGAATCAAGTTTCTCGT	1:161797875-161797894_Tenm4_17_Plus	ref_surfaceome
Tgfb2	GCTCCGGATAGTCTTCCGGG	13:105140295-105140314_Tgfb2_1_Minus	ref_surfaceome
Tgfb2	AAGCGGACGATTCTGAAGTA	13:105071336-105071355_Tgfb2_3_Minus	ref_surfaceome
Tgfb2	GAAGGAGAGCCATTCCCCCT	13:105049344-105049363_Tgfb2_4_Minus	ref_surfaceome
Tgfb2	ACAAGACTTGACGATCATGT	13:105042295-105042314_Tgfb2_8_Minus	ref_surfaceome
Tgfb2	GGCTCCGGATAGTCTTCCGG	13:105140294-105140313_Tgfb2_1_Minus	ref_surfaceome
Tgfb2	GTGGTGAAGCCACTCGTGCA	13:105049308-105049327_Tgfb2_4_Minus	ref_surfaceome
Tgfb2	CATAAACTGGTCCATGTCGA	13:105140374-105140393_Tgfb2_1_Minus	ref_surfaceome
Tgfb2	CGAGGAGTACTACGCCAAGG	13:105140169-105140188_Tgfb2_1_Plus	ref_surfaceome
Tgfbr2	GCGCCGCGAACCGAGCCTCG	8:124398651-124398670_Tgfbr2_1_Minus	ref_surfaceome
Tgfbr2	CTGATGGCGGGTGACAACAG	8:124355340-124355359_Tgfbr2_2_Plus	ref_surfaceome
Tgfbr2	GATCACGGCGTTTCATGCTA	8:124331930-124331949_Tgfbr2_4_Plus	ref_surfaceome
Tgfbr2	GGGCGCCGCGAACCGAGCCT	8:124398649-124398668_Tgfbr2_1_Minus	ref_surfaceome
Tgfbr2	TCGCAAAACTTGCACAGCTG	8:124355301-124355320_Tgfbr2_2_Minus	ref_surfaceome
Tgfbr2	GCACACGCTCGCCTGGGGGA	8:124398838-124398857_Tgfbr2_1_Plus	ref_surfaceome
Tgfbr2	GCTCGGTTCGCGGCGCCCCA	8:124398647-124398666_Tgfbr2_1_Plus	ref_surfaceome
Tgfbr2	TCGTCATAGACCGGCCCCTG	8:124398629-124398648_Tgfbr2_1_Minus	ref_surfaceome
Thbs1	GTTGGCATTCTCGATCCGGA	3:109862243-109862262_Thbs1_4_Minus	ref_surfaceome
Thbs1	GGCGACATTGGCCAAATCCC	3:109862646-109862665_Thbs1_9_Minus	ref_surfaceome
Thbs1	TCTCACCCTTGACAACAACG	3:109863825-109863844_Thbs1_11_Plus	ref_surfaceome
Thbs1	TGTTCGACACCTCTGCCGAA	3:109867857-109867876_Thbs1_21_Minus	ref_surfaceome
Thbs1	GTTGCAGTCGTGTGTCCCGT	3:109868261-109868280_Thbs1_22_Minus	ref_surfaceome
Thbs1	GAGGAATCATCTGGAATCGG	3:109871596-109871615_Thbs1_27_Minus	ref_surfaceome
Thbs1	TATGACAAAACCTACGCTGG	3:109872782-109872801_Thbs1_30_Plus	ref_surfaceome
Thbs1	GTCCTGTAGCGTGGTCACGA	3:109863977-109863996_Thbs1_11_Minus	ref_surfaceome
Thsd1	GTCGGGTCTGTCTGGCACGG	16:74710597-74710616_Thsd1_1_Minus	ref_surfaceome
Thsd1	GTGTCCCGTTGACGTCACCG	16:74697004-74697023_Thsd1_3_Minus	ref_surfaceome
Thsd1	GTGGTGCTACACGGGCTCCA	16:74686743-74686762_Thsd1_4_Minus	ref_surfaceome
Thsd1	GAGGCGCTGACGCACTGCAC	16:74683226-74683245_Thsd1_5_Minus	ref_surfaceome
Thsd1	AACGTAGGCTTCCACCCCTA	16:74696525-74696544_Thsd1_3_Minus	ref_surfaceome
Thsd1	GCCGGAACACTTCCAAGGGG	16:74682599-74682618_Thsd1_5_Plus	ref_surfaceome
Thsd1	GGACTGGCTCTCGTAAGACG	16:74697070-74697089_Thsd1_3_Minus	ref_surfaceome
Thsd1	TCTGCCGAATCTCCTCCAGA	16:74683419-74683438_Thsd1_5_Minus	ref_surfaceome
Tjp1	GTCCGCATAAACATCTCCCG	1:126227332-126227351_Tjp1_1_Minus	ref_surfaceome
Tjp1	GGAAAATGACCGAGTCGCAA	1:126194635-126194654_Tjp1_3_Plus	ref_surfaceome
Tjp1	GAGGTGCCCTAGCTAACAGA	1:126192761-126192780_Tjp1_4_Plus	ref_surfaceome
Tjp1	GATCGTGACTGGCTTCGGCG	1:126188417-126188436_Tjp1_7_Minus	ref_surfaceome
Tjp1	AGAGCGCATGTCTAAACCCG	1:126181402-126181421_Tjp1_8_Plus	ref_surfaceome
Tjp1	TTTGCTGGGTCTACATGCGA	1:126165634-126165653_Tjp1_19_Minus	ref_surfaceome
Tjp1	ACTGTCATATGGCAGAGGGG	1:126164527-126164546_Tjp1_20_Minus	ref_surfaceome
Tjp1	GATCGAACAATATCTTCAGG	1:126162606-126162625_Tjp1_22_Minus	ref_surfaceome
Tln1	GGTGGGGGACGTTTCCAGGA	5:59063155-59063174_Tln1_1_Plus	ref_surfaceome
Tln1	AAAGGTATCTGGCTCGAGGC	5:59057334-59057353_Tln1_3_Plus	ref_surfaceome
Tln1	AGCTTGGCGTAAGAACAAGA	5:59050700-59050719_Tln1_15_Plus	ref_surfaceome
Tln1	AGCCAACAACTTCACTCCAC	5:59050401-59050420_Tln1_16_Minus	ref_surfaceome
Tln1	GAAGACGGACAACTGTTGCG	5:59048623-59048642_Tln1_19_Plus	ref_surfaceome
Tln1	GCTATCAAGGCCGATGCTGA	5:59047849-59047868_Tln1_20_Plus	ref_surfaceome
Tln1	GCAGCAGCGACTACGTGAAG	5:59046968-59046987_Tln1_21_Plus	ref_surfaceome
Tln1	ATAAAAGCAGCCGCTCGCGA	5:59045871-59045890_Tln1_25_Plus	ref_surfaceome
Tlr4	ATTCTCCCAAGATCAACCGA	5:82598717-82598736_Tlr4_3_Minus	ref_surfaceome
Tlr4	ACTGGAACAGATATCTAGGG	5:82599467-82599486_Tlr4_3_Plus	ref_surfaceome
Tlr4	GAGCCGGAAAGTTATTGTGG	5:82600133-82600152_Tlr4_3_Plus	ref_surfaceome
Tlr4	GCAGAAACACCTACCTCGAG	5:82600315-82600334_Tlr4_3_Plus	ref_surfaceome
Tlr4	ATTTACAGAGGGGCAACCGC	5:82587542-82587561_Tlr4_1_Plus	ref_surfaceome
Tlr4	ATTCGTAAAATCCAACACCA	5:82599799-82599818_Tlr4_3_Minus	ref_surfaceome
Tlr4	CATATTCAAAGATACACCAA	5:82600181-82600200_Tlr4_3_Minus	ref_surfaceome
Tlr4	CGAGTGGGAGGACAATGCTC	5:82600331-82600350_Tlr4_3_Plus	ref_surfaceome
Tmed9	GAAATAGAGCGCGCCTCCGC	17:9565126-9565145_Tmed9_1_Minus	ref_surfaceome
Tmed9	GAACGACTATGCGGAAATCG	17:9562654-9562673_Tmed9_4_Plus	ref_surfaceome
Tmed9	AGTGGAGGACGGCAACCGGC	17:9561275-9561294_Tmed9_5_Plus	ref_surfaceome
Tmed9	GGAAATAGAGCGCGCCTCCG	17:9565125-9565144_Tmed9_1_Minus	ref_surfaceome
Tmed9	CTTCTGCAGTAATCACTCGG	17:9561201-9561220_Tmed9_5_Plus	ref_surfaceome
Tmed9	CTGTGCCTTGCAGCCCGCGG	17:9565142-9565161_Tmed9_1_Plus	ref_surfaceome
Tmed9	CGTGGAAGTAAAAGACCCCG	17:9564814-9564833_Tmed9_2_Plus	ref_surfaceome
Tmed9	ACAGATCTGGTGCTCACCGG	17:9563383-9563402_Tmed9_3_Minus	ref_surfaceome
Tmem108	GGCCTACGAGTTGGGACCCG	8:111984118-111984137_Tmem108_1_Minus	ref_surfaceome
Tmem108	GGGTCTTCACGGCTGCCACG	8:111983548-111983567_Tmem108_2_Plus	ref_surfaceome
Tmem108	GACATGCCGTGGAGCTCCCG	8:111974036-111974055_Tmem108_3_Plus	ref_surfaceome
Tmem108	TCGGTAGTCGCCATTGGCTG	8:111970366-111970385_Tmem108_4_Minus	ref_surfaceome
Tmem108	TCTGGGGCCGAAGCGTCCTC	8:111983975-111983994_Tmem108_1_Plus	ref_surfaceome
Tmem108	CGACTACCGAGACACTGGGA	8:111970356-111970375_Tmem108_4_Plus	ref_surfaceome
Tmem108	GCACTGGTACTCGCCGTCCA	8:111984526-111984545_Tmem108_1_Plus	ref_surfaceome
Tmem108	AATGGCGACTACCGAGACAC	8:111970361-111970380_Tmem108_4_Plus	ref_surfaceome
Tmem119	GTTGGACCGAGACAGTCGAA	12:48598684-48598703_Tmem119_1_Plus	ref_surfaceome
Tmem119	CAATGAGCATCACATACTGG	12:48603931-48603950_Tmem119_2_Minus	ref_surfaceome
Tmem119	GTGAGAGTCATTAAGGGCGC	12:48604708-48604727_Tmem119_2_Minus	ref_surfaceome
Tmem119	GCGTAGCAAAGCCAGCCCAG	12:48605198-48605217_Tmem119_2_Minus	ref_surfaceome
Tmem119	TATATCACGGAGTTTCCCCA	12:48605095-48605114_Tmem119_2_Plus	ref_surfaceome
Tmem119	CAGGCACAGGACCTTTCGGA	12:48604478-48604497_Tmem119_2_Minus	ref_surfaceome
Tmem119	GCTACTCTAAGGGTTCCCAC	12:48605179-48605198_Tmem119_2_Plus	ref_surfaceome
Tmem119	GGGGTTCCCGCAGCCAGCGA	12:48604394-48604413_Tmem119_2_Plus	ref_surfaceome
Tmem132a	AAAGGCAGGTAACCGGCGCG	1:226924122-226924141_Tmem132a_1_Minus	ref_surfaceome
Tmem132a	GGATGTGCGGGCTGTTTCCG	1:226921155-226921174_Tmem132a_3_Plus	ref_surfaceome
Tmem132a	ACAGTACCAGGAGGTCCCGC	1:226920178-226920197_Tmem132a_4_Plus	ref_surfaceome
Tmem132a	GCTAAGCTGGACCGCTTCAA	1:226918795-226918814_Tmem132a_5_Plus	ref_surfaceome
Tmem132a	AGACGCACAGGGATACGCTG	1:226918058-226918077_Tmem132a_7_Minus	ref_surfaceome
Tmem132a	TCAATGCGCAAGGGTAGGAG	1:226916237-226916256_Tmem132a_8_Minus	ref_surfaceome
[truncated: 1,735 more rows]
