# Supplementary material for: Copper bioavailability is a KRAS-specific vulnerability in colorectal cancer
Source: Nat Commun. 2020 Jul 24;11:3701. doi: 10.1038/s41467-020-17549-y (PMC7381612; doi:10.1038/s41467-020-17549-y)
Supplement: Supplementary file 8 — Supplementary Data 5 [file 41467_2020_17549_MOESM8_ESM.xlsx]

## Sheet: Bayes-Factors_IEC-6+-KRAS-1
Aubert et al.	Copper bioavailability is a KRAS-specific vulnerability in colorectal cancer
Supplementary Data 5: List of genes targeted with KRAS-library gRNAs in the two in vitro CRISPR/Cas9 screens, with associated log Bayes Factor (BF) for Control and KRAS IEC-6 cells, and differential essentiality scores (Z-score).
Gene	Gene_category	BF_IEC-6 KRAS	BF_IEC-6 Control	Diff. essentiality (Z-score)
MYC	ref_essential	60.984	-2.71775	6.7495
PSMA7	ref_essential	30.7621	34.6361	3.689
TPH2	ref_nonessential	-21.4532	-26.6395	3.2585
LUC7L3	ref_essential	11.1807	16.1118	3.255
CKAP5	ref_essential	44.5918	42.8342	3.2385
NAT10	ref_essential	47.1354	42.2711	2.666
EGFR	ref_surfaceome	-11.2174	-22.0725	2.5525
ATP7A	ref_surfaceome	49.4304	-43.135	2.37
POLR2E	ref_essential	61.1544	48.8775	2.1965
PSMB4	ref_essential	52.0938	59.9125	2.165
NUCB1	ref_surfaceome	-20.5041	-18.0501	1.6465
LRP8	ref_surfaceome	-39.0646	-40.4723	1.646
SLC38A2	ref_surfaceome	-20.7029	-34.3731	1.6015
SLC6A9	ref_surfaceome	-32.7599	-38.6193	1.5725
PLAUR	ref_surfaceome	-23.6668	-31.9606	1.5605
WDR33	ref_essential	-22.0589	-21.2509	1.551
WDR3	ref_essential	38.5652	13.5762	1.5445
PTPRE	ref_surfaceome	-22.9108	-17.6356	1.5435
RHO	ref_nonessential	-22.1255	-19.0679	1.5225
S1PR2	ref_surfaceome	-12.1952	-23.444	1.4975
CCT2	ref_essential	-15.4794	-23.0994	1.478
NSF	ref_essential	24.6575	11.8106	1.4775
SNRNP25	ref_essential	-7.16775	-16.3695	1.4645
HTR5A	ref_nonessential	-33.5271	-22.7204	1.446
PHB2	ref_essential	60.738	70.1231	1.333
FBN1	ref_surfaceome	-33.1116	-9.015	1.3
MFAP3	ref_surfaceome	-18.615	-33.668	1.254
ABCC1	ref_surfaceome	-18.2527	-15.0399	1.248
CDH3	ref_surfaceome	-38.648	-27.8616	1.2465
WDR43	ref_essential	69.7656	60.3805	1.2045
WBSCR22	ref_essential	-0.316125	-35.3999	1.203
EPHA2	ref_surfaceome	-32.674	-43.788	1.172
TCP1	ref_essential	27.25	34.6972	1.134
SPEM1	ref_nonessential	-32.0403	-32.967	1.109
TJP1	ref_surfaceome	-22.4893	-14.8481	1.099
DPP6	ref_surfaceome	-29.3556	-36.2185	1.093
LPAR1	ref_surfaceome	-29.5317	-27.7682	1.07
ECD	ref_essential	54.9207	48.8925	1.0585
JAG2	ref_surfaceome	-33.8991	-30.375	1.0435
PRPF19	ref_essential	-20.8279	-23.2951	1.042
PSMG3	ref_essential	-8.62537	-21.4017	1.0275
DDX18	ref_essential	23.9648	13.1961	0.999
LRP2	ref_surfaceome	-24.6914	-33.2956	0.992
CDH1	ref_surfaceome	-32.7193	-24.043	0.991
DDR1	ref_surfaceome	-25.6159	-17.3746	0.981
TMEM2	ref_surfaceome	-18.086	-37.644	0.977
RXFP2	ref_nonessential	-18.7235	-30.8801	0.976
PPP3R2	ref_nonessential	-8.44887	-11.1095	0.9595
KIF11	ref_essential	27.9654	25.8976	0.941
CPSF3	ref_essential	7.06288	0.41125	0.9385
LTBP1	ref_surfaceome	-32.7631	-35.9375	0.936
NKX2-1	ref_nonessential	-28.1446	-37.304	0.922
EPHB2	ref_surfaceome	-27.8472	-22.39	0.902
LRRC8D	ref_surfaceome	-32.8939	-38.0056	0.8725
GTF2B	ref_essential	29.5938	24.6575	0.8465
POLR1C	ref_essential	43.4815	41.8225	0.839
SMPDL3B	ref_surfaceome	-31.3811	-39.4876	0.811
RRM1	ref_essential	17.8585	19.436	0.8005
CCT4	ref_essential	37.9937	50.0909	0.795
SLC1A3	ref_surfaceome	-35.477	-20.4756	0.778
UBQLN3	ref_nonessential	-30.9686	-24.1381	0.769
GRM5	ref_nonessential	-23.3876	-29.8884	0.756
BYSL	ref_essential	60.5781	52.611	0.7425
EMB	ref_surfaceome	-17.0723	-24.9475	0.734
FCGRT	ref_surfaceome	-28.581	-18.168	0.723
FBLN1	ref_surfaceome	-35.7431	-30.1029	0.7105
CELSR1	ref_surfaceome	-33.7434	-37.1253	0.7075
FGF4	ref_nonessential	-25.0287	-28.9384	0.7065
TSPAN8	ref_surfaceome	-15.7295	-29.5748	0.702
PLXND1	ref_surfaceome	-35.792	-27.4877	0.693
WDR61	ref_essential	4.3815	6.29312	0.687
ANXA1	ref_surfaceome	-13.8619	-9.25875	0.686
GJA8	ref_nonessential	-27.8901	-28.7089	0.685
NLE1	ref_essential	82.4393	73.4853	0.675
ROR1	ref_surfaceome	-22.1179	-30.8309	0.6685
SLC31A1	ref_surfaceome	-6.257	-16.2207	0.6665
GFRAL	ref_nonessential	-6.15212	-16.3201	0.661
ADGRE5	ref_surfaceome	-35.5362	-28.6674	0.6585
DGAT2L6	ref_nonessential	-25.1616	-35.7703	0.6555
SDC4	ref_surfaceome	-25.0112	-22.8964	0.649
PTPRD	ref_surfaceome	-21.5124	9.84588	0.648
DYNAP	ref_surfaceome	-13.8358	-16.7707	0.6455
SERPINB12	ref_nonessential	-18.6617	-23.2629	0.6445
EIF6	ref_essential	-4.7415	-6.4215	0.6365
ITGA7	ref_surfaceome	-27.4937	-29.4742	0.6335
ENO1	ref_surfaceome	-32.0998	-34.2489	0.6335
HEG1	ref_surfaceome	-22.7169	-27.911	0.6315
NPR3	ref_surfaceome	-19.98	-29.2661	0.624
UNC5B	ref_surfaceome	-32.4861	-40.1118	0.614
CD200R1	ref_surfaceome	-11.0511	-14.4734	0.607
GLRA2	ref_nonessential	-16.9573	-19.2907	0.603
NEO1	ref_surfaceome	-27.5404	-0.1045	0.5725
LTBR	ref_surfaceome	-21.2524	-15.0194	0.571
STEAP1	ref_surfaceome	-22.3687	-25.1187	0.5695
GFRA4	ref_nonessential	-15.5422	-10.8063	0.5665
SLC23A2	ref_surfaceome	-25.429	-37.6791	0.561
NUP133	ref_essential	-35.5419	-12.6279	0.5585
TSPAN6	ref_surfaceome	-21.3109	-28.4322	0.5535
FZD6	ref_surfaceome	-26.8338	-25.3137	0.5515
MFGE8	ref_surfaceome	-21.7471	-26.1379	0.55
BPIFA3	ref_nonessential	-29.6079	-31.0904	0.546
SERPINH1	ref_surfaceome	-35.3667	-34.3507	0.528
SFRP4	ref_surfaceome	-42.3882	-37.8066	0.5235
FBLN2	ref_surfaceome	-36.9926	-33.5619	0.5175
SLC8A1	ref_surfaceome	-42.264	-41.2309	0.495
POLR3C	ref_essential	71.7834	57.252	0.49
GSX2	ref_nonessential	-37.7414	-35.32	0.4865
PSAP	ref_surfaceome	-33.0995	-36.0817	0.478
ACAN	ref_surfaceome	-28.1314	-25.691	0.4605
TONSL	ref_essential	40.3791	28.5368	0.4585
CELSR2	ref_surfaceome	-25.9378	-39.7646	0.452
RD3	ref_nonessential	-31.0915	-26.161	0.452
B2M	ref_surfaceome	-10.5083	-6.86813	0.4435
SLC17A6	ref_nonessential	-26.2905	-30.2627	0.44
RELL1	ref_surfaceome	-18.2281	-28.5754	0.44
CADM1	ref_surfaceome	-35.821	-32.8775	0.434
TGFBR2	ref_surfaceome	-28.5149	-24.7242	0.4335
CD59	ref_surfaceome	-23.7654	-39.0839	0.4295
CCT7	ref_essential	-25.4787	-36.617	0.4225
FZD2	ref_surfaceome	-32.0938	-29.4316	0.417
LDLR	ref_surfaceome	-16.8771	-22.6436	0.416
CDX4	ref_nonessential	-36.3416	-41.3242	0.415
RPP21	ref_essential	-3.504	-9.67362	0.411
PTGFRN	ref_surfaceome	-37.3796	-32.819	0.4025
TKTL2	ref_nonessential	-39.1526	-23.7488	0.3885
DHX8	ref_essential	78.9202	61.787	0.3825
T	ref_nonessential	-37.2355	-40.6022	0.3815
LRP4	ref_surfaceome	-19.9801	-31.8315	0.3775
AGRN	ref_surfaceome	-33.6019	-37.2347	0.377
COL1A1	ref_surfaceome	-26.7013	-27.8061	0.377
ADGRG6	ref_surfaceome	-29.9611	-36.6303	0.3765
SIRPA	ref_surfaceome	-32.5624	-39.5072	0.372
COL8A1	ref_surfaceome	-24.8049	-36.1087	0.3655
SLC6A6	ref_surfaceome	-30.1189	-21.4335	0.361
SLC19A1	ref_surfaceome	-20.4069	-29.0998	0.35
CCDC80	ref_surfaceome	-38.9345	-26.989	0.346
INSR	ref_surfaceome	-27.3287	-23.3957	0.3345
RS1	ref_nonessential	-32.1906	-35.0365	0.319
GPX5	ref_nonessential	-6.52925	-15.6583	0.317
SEMA3C	ref_surfaceome	-24.7133	-33.5692	0.3155
UPK1B	ref_surfaceome	-17.1821	-20.7705	0.313
TSSK1B	ref_nonessential	-28.082	-22.7641	0.303
SLC44A1	ref_surfaceome	-20.0835	-23.7428	0.299
ESX1	ref_nonessential	-25.435	-34.6016	0.299
PTPRF	ref_surfaceome	-24.2492	-33.0479	0.296
NPTXR	ref_surfaceome	-12.6825	6.25975	0.291
NELFB	ref_essential	25.4469	21.9126	0.2865
EIF4A3	ref_essential	34.6972	42.8447	0.274
SLC24A3	ref_surfaceome	-26.6795	-35.2622	0.273
CPM	ref_surfaceome	-37.8524	-29.3066	0.269
CLRN1	ref_nonessential	-17.5733	-20.2986	0.267
SPN	ref_surfaceome	-27.612	-31.3219	0.265
VLDLR	ref_surfaceome	-29.7451	-35.5966	0.2625
PDILT	ref_nonessential	-33.5275	-22.2112	0.255
TRPC5	ref_nonessential	-37.1645	-43.6915	0.248
PNLIPRP1	ref_nonessential	-34.3435	-32.1964	0.246
TSPAN7	ref_surfaceome	-39.7164	-24.3645	0.236
TMEM214	ref_surfaceome	-31.0057	-26.9565	0.2325
LAMC1	ref_surfaceome	-29.9443	-41.0976	0.2265
LSR	ref_surfaceome	-37.5438	-33.7364	0.2175
FLRT3	ref_surfaceome	-29.0084	-23.4481	0.217
FZD1	ref_surfaceome	-38.1255	-27.9786	0.2155
THBS1	ref_surfaceome	-32.726	-22.7383	0.215
POLR2A	ref_essential	55.7793	48.2695	0.2145
RPA1	ref_essential	83.9215	64.3694	0.2135
ZG16	ref_nonessential	2.80087	-9.30313	0.199
GUCY2F	ref_nonessential	-32.3174	-33.5054	0.1975
GPX6	ref_nonessential	-3.6115	-8.52975	0.1915
SLC43A2	ref_surfaceome	-20.4815	-26.6777	0.1905
CDH13	ref_surfaceome	-40.5127	-28.8444	0.19
ITGA5	ref_surfaceome	-2.77875	0.3665	0.189
IGSF3	ref_surfaceome	-32.2043	-21.84	0.1865
SLC4A4	ref_surfaceome	-32.8083	-39.0685	0.1835
PRSS38	ref_nonessential	-40.4875	-37.6159	0.181
AURKB	ref_essential	79.9832	84.606	0.1795
ADH7	ref_nonessential	-38.1317	-36.4134	0.1795
VASN	ref_surfaceome	-29.4526	-32.1211	0.178
SLIT3	ref_surfaceome	-30.7148	-33.7205	0.177
CDH5	ref_surfaceome	-42.6016	-39.0838	0.174
MARS	ref_essential	84.606	64.053	0.1695
SERPINA1	ref_surfaceome	-30.1275	-42.9765	0.1675
LRRN4	ref_surfaceome	-25.6816	-31.9906	0.1655
CLDN17	ref_nonessential	-33.9391	-35.2655	0.162
TGFB2	ref_surfaceome	-36.1347	-32.7135	0.1615
F2R	ref_surfaceome	-18.2321	-16.3975	0.159
ECE1	ref_surfaceome	-35.0281	-35.5852	0.1585
ANXA4	ref_surfaceome	-30.7317	-34.818	0.1585
UPK3B	ref_surfaceome	-39.2266	-30.9237	0.157
DHX15	ref_essential	15.1262	7.55737	0.1545
TMEM63B	ref_surfaceome	-33.5558	-34.6107	0.1535
KPNB1	ref_essential	22.0166	34.0879	0.146
IL13	ref_nonessential	-8.5305	-14.189	0.1435
IL6ST	ref_surfaceome	-32.2801	-32.0705	0.1395
DHX33	ref_essential	64.038	53.2414	0.1375
FZD4	ref_surfaceome	-32.784	-33.8554	0.131
POU4F2	ref_nonessential	-35.8399	-39.3222	0.1165
LRP6	ref_surfaceome	-37.7354	-30.2715	0.0955
SCARB1	ref_surfaceome	-22.2672	-24.6354	0.0945
RBM46	ref_nonessential	-35.92	-32.8462	0.0935
GRB10	ref_surfaceome	-36.0354	-34.6965	0.093
F3	ref_surfaceome	-25.033	-31.4274	0.078
CDC16	ref_essential	34.6972	33.3792	0.078
SOX14	ref_nonessential	-32.545	-19.908	0.077
TMEM132A	ref_surfaceome	-29.4997	-30.0386	0.077
PRSS23	ref_surfaceome	-36.4471	-40.0882	0.0765
PLXNA3	ref_surfaceome	-35.1714	-31.0091	0.0695
CP	ref_surfaceome	-38.6109	-29.1902	0.0665
ACE	ref_surfaceome	-34.6778	-17.2019	0.065
CD81	ref_surfaceome	-26.9363	-29.908	0.0615
C8A	ref_nonessential	-23.1833	-35.8095	0.0605
MET	ref_surfaceome	-31.2365	-35.8815	0.0605
SLC4A7	ref_surfaceome	-20.0761	-34.752	0.055
TBL1X	ref_nonessential	-32.6686	-28.0957	0.05
CD48	ref_surfaceome	-11.1944	-17.2826	0.0485
RANGAP1	ref_essential	10.327	-0.1045	0.0485
SLCO3A1	ref_surfaceome	-30.7409	-29.0441	0.044
ATRN	ref_surfaceome	-21.7795	-34.683	0.042
FSCB	ref_nonessential	-34.269	-39.0705	0.0395
MCAM	ref_surfaceome	-30.1721	-32.9711	0.0395
SRSF1	ref_essential	61.882	70.4484	0.0355
TMEM237	ref_surfaceome	-33.7347	-23.2961	0.0285
ABCC4	ref_surfaceome	-39.2505	-31.0538	0.026
CALR	ref_surfaceome	-28.9506	-10.2327	0.021
PCDHGA2	ref_surfaceome	-34.2661	-33.3675	0.019
SUSD5	ref_surfaceome	-38.5181	-25.0135	0.0135
MEP1A	ref_nonessential	-35.0067	-23.5176	0.013
HNRNPU	ref_essential	53.8826	80.3775	0.012
PLXNA1	ref_surfaceome	-28.661	-43.0228	0.012
SLC10A2	ref_nonessential	-16.8179	-23.157	0.0015
GPR101	ref_nonessential	-39.0446	-38.7831	-0.0015
PLA2G2F	ref_nonessential	-33.6333	-34.6784	-0.0085
TMPRSS11A	ref_nonessential	-39.181	-35.7907	-0.013
CDH11	ref_surfaceome	-37.98	-38.4254	-0.013
PRSS37	ref_nonessential	-10.1707	-20.0015	-0.024
PTK7	ref_surfaceome	-38.6077	-36.961	-0.025
TRPM1	ref_nonessential	-35.2742	-40.7263	-0.041
SLC13A1	ref_nonessential	-37.7411	-30.0475	-0.042
SERPINE2	ref_surfaceome	-35.0309	-25.6538	-0.043
LOC688842	ref_nonessential	-14.131	-15.6625	-0.0455
LAS1L	ref_essential	43.8607	9.9165	-0.05
TNFSF9	ref_surfaceome	-27.1229	-34.1267	-0.057
COL20A1	ref_nonessential	-18.5326	-26.5609	-0.0595
EPHB3	ref_surfaceome	-34.5697	-28.165	-0.0595
CDH6	ref_surfaceome	-26.15	-35.9071	-0.0595
IGF2R	ref_surfaceome	-18.7537	-25.4465	-0.0625
RGD1306995	ref_nonessential	-35.1274	-26.8582	-0.0695
ITIH2	ref_surfaceome	-40.2299	-43.3687	-0.071
TRPC7	ref_nonessential	-31.5791	-32.0324	-0.0765
PLXNA4	ref_surfaceome	-20.0472	-9.383	-0.0775
LOC100911132	ref_essential	-39.3376	-36.4136	-0.0805
TSPAN15	ref_surfaceome	-21.3619	-35.2591	-0.081
RNF17	ref_nonessential	-38.4096	-34.823	-0.09
TNC	ref_surfaceome	-32.7509	-14.7444	-0.0925
TLR4	ref_surfaceome	-35.5865	-30.884	-0.097
ARCN1	ref_essential	34.6457	30.7621	-0.103
F13B	ref_nonessential	-42.4718	-35.4252	-0.105
AABR07022393.1	ref_essential	-35.6803	-39.7972	-0.1075
SLC38A1	ref_surfaceome	-38.385	-29.1641	-0.1075
RPS5	ref_essential	61.882	81.2836	-0.109
CNNM4	ref_surfaceome	-33.8216	-24.2788	-0.1165
SPARC	ref_surfaceome	-34.466	-36.2646	-0.1175
ANXA7	ref_surfaceome	-32.152	-25.064	-0.12
CHRNA6	ref_nonessential	-31.9603	-34.0321	-0.1205
CD82	ref_surfaceome	-21.3873	-21.6026	-0.1215
PCDH7	ref_surfaceome	-41.0129	-40.9424	-0.1255
ITGA6	ref_surfaceome	-20.9222	-35.043	-0.13
RXFP3	ref_nonessential	-17.6245	-22.9851	-0.1305
UTS2R	ref_nonessential	-24.5366	-29.3942	-0.131
GGT1	ref_surfaceome	-14.7635	-27.1522	-0.131
AHSG	ref_surfaceome	-40.3605	-38.2641	-0.134
CD200	ref_surfaceome	-38.8562	-25.7519	-0.134
NID1	ref_surfaceome	-35.0239	-40.4608	-0.1345
LTBP4	ref_surfaceome	-22.3698	-26.5276	-0.136
PLPP2	ref_surfaceome	-27.042	-35.644	-0.137
CD44	ref_surfaceome	-37.2792	-34.8461	-0.137
FGF6	ref_nonessential	-27.1615	-14.7415	-0.138
BTC	ref_surfaceome	-39.4466	-26.2754	-0.1395
ORAI1	ref_surfaceome	-21.7463	-20.5087	-0.15
ENPP1	ref_surfaceome	-33.9831	-17.9854	-0.1515
RAX	ref_nonessential	-30.3172	-11.8253	-0.1575
TSPAN9	ref_surfaceome	-36.9905	-33.5462	-0.1605
ATP1B1	ref_surfaceome	-28.1736	-34.3189	-0.1615
NRP2	ref_surfaceome	-38.1033	-38.3489	-0.162
SLC12A2	ref_surfaceome	-38.4984	-37.228	-0.164
SLC2A1	ref_surfaceome	-29.9408	-39.0184	-0.17
ADGRL1	ref_surfaceome	-35.1451	-38.2514	-0.17
CSF1	ref_surfaceome	-33.238	-30.9229	-0.1735
SLC1A5	ref_surfaceome	-16.401	-26.2698	-0.175
JAM3	ref_surfaceome	-31.8656	-33.6695	-0.1755
SLC20A2	ref_surfaceome	-38.4049	-36.1206	-0.1765
RP1L1	ref_nonessential	-27.8282	-30.3475	-0.1785
DCBLD2	ref_surfaceome	-38.8365	-32.0529	-0.1875
LOC681766	ref_nonessential	-27.4456	-33.161	-0.188
DRD3	ref_nonessential	-25.0975	-29.168	-0.1885
TENM3	ref_surfaceome	-23.3212	-23.485	-0.196
NDST4	ref_nonessential	-33.3001	-38.7111	-0.199
ALCAM	ref_surfaceome	-24.4537	-37.8599	-0.209
ITGA2	ref_surfaceome	-27.0749	-30.7952	-0.21
ORAOV1	ref_essential	5.61988	41.0877	-0.2195
PRLHR	ref_nonessential	-34.0306	-30.1595	-0.221
SLC39A6	ref_surfaceome	-19.5273	-27.9216	-0.222
PTPRK	ref_surfaceome	-43.661	-34.2614	-0.2245
TMEM206	ref_surfaceome	-28.8346	-33.6149	-0.226
SAMD7	ref_nonessential	-36.7058	-39.2679	-0.234
SDK2	ref_surfaceome	-31.7771	-30.4686	-0.24
AARS	ref_essential	85.4185	48.6977	-0.2425
PRNP	ref_surfaceome	-26.7002	-32.5649	-0.2455
FRAS1	ref_surfaceome	-21.5305	-32.6914	-0.2485
P2RY1	ref_surfaceome	-22.4865	-36.8116	-0.25
IGFBP2	ref_surfaceome	-35.6376	-36.5624	-0.2525
ACKR3	ref_surfaceome	-31.711	-27.5234	-0.2595
USP26	ref_nonessential	-32.9654	-36.4456	-0.2605
KLK12	ref_nonessential	-23.8895	-16.5777	-0.265
USP39	ref_essential	24.5693	28.9015	-0.2685
CTGF	ref_surfaceome	-34.3414	-28.7279	-0.2685
CYP26C1	ref_nonessential	-11.0276	-24.2054	-0.2755
VSIG10	ref_surfaceome	-39.5894	-38.7559	-0.281
DTL	ref_essential	-8.58362	17.3166	-0.2825
CNNM3	ref_surfaceome	-30.9462	-31.0704	-0.285
CTCFL	ref_nonessential	-33.1539	-30.4748	-0.2885
PAFAH1B1	ref_essential	15.2912	31.3611	-0.289
SLC22A23	ref_surfaceome	-36.0355	-39.1941	-0.2985
PTPRN	ref_surfaceome	-39.1427	-33.9185	-0.302
LRP1	ref_surfaceome	-22.3327	-33.0599	-0.304
BMP15	ref_nonessential	-38.1594	-35.4324	-0.317
GAS6	ref_surfaceome	-27.2475	-33.8461	-0.3185
FFAR1	ref_nonessential	-22.5365	-21.3551	-0.319
SF3B3	ref_essential	40.9631	69.6221	-0.3195
DCHS1	ref_surfaceome	-34.9788	-28.9793	-0.3215
CCKAR	ref_nonessential	-29.6029	-38.9341	-0.3235
EPHA5	ref_surfaceome	-39.876	-34.646	-0.3275
IL1RAP	ref_surfaceome	-39.5901	-18.8265	-0.3305
FBN2	ref_surfaceome	-28.5135	-37.0507	-0.3325
TYR	ref_nonessential	-8.1575	-12.4059	-0.3435
F2RL1	ref_surfaceome	-14.3376	-28.8858	-0.344
GPC6	ref_surfaceome	-32.0551	-33.7137	-0.3465
NRP1	ref_surfaceome	-35.5869	-38.1822	-0.347
THSD1	ref_surfaceome	-26.0074	-33.0641	-0.353
NCAM1	ref_surfaceome	-32.2185	-29.3935	-0.355
PXDN	ref_surfaceome	-34.0545	-38.289	-0.3695
ICAM1	ref_surfaceome	-34.2563	-27.1211	-0.374
NOTCH2	ref_surfaceome	-39.2794	-36.0986	-0.3745
LAMB1	ref_surfaceome	-37.9318	-30.7884	-0.377
GPR50	ref_nonessential	-35.1199	-31.4407	-0.383
SERPINA9	ref_nonessential	-31.2219	-39.876	-0.385
OPN5	ref_nonessential	-40.1675	-31.0987	-0.387
FGFR3	ref_surfaceome	-32.401	-28.2569	-0.393
VDAC2	ref_surfaceome	-37.3023	-32.8462	-0.4005
PNPLA5	ref_nonessential	-32.423	-5.51575	-0.4025
KCNK10	ref_nonessential	-31.7511	-37.65	-0.4035
EVC2	ref_surfaceome	-34.7929	-28.0251	-0.407
PEAR1	ref_surfaceome	-35.0769	-33.477	-0.414
LAMA5	ref_surfaceome	-27.6202	-31.9216	-0.419
ASIC5	ref_nonessential	-8.0505	-10.6917	-0.4205
DPAGT1	ref_essential	9.43287	11.6752	-0.423
PKHD1L1	ref_surfaceome	-36.9525	-16.8414	-0.4275
KCNK18	ref_nonessential	-25.0686	-30.3584	-0.429
STEAP4	ref_surfaceome	-37.4733	-28.6491	-0.434
ANTXR2	ref_surfaceome	-25.63	-28.4355	-0.4355
MMP27	ref_nonessential	-27.8399	-33.0816	-0.4365
ADAM15	ref_surfaceome	-32.8462	-31.4467	-0.447
CDON	ref_surfaceome	-32.0157	-27.0452	-0.452
TMEM43	ref_surfaceome	-42.4016	-25.7233	-0.464
LTBP2	ref_surfaceome	-34.951	-36.7031	-0.4735
ANPEP	ref_surfaceome	-36.5542	-38.1962	-0.4735
PLAT	ref_surfaceome	-35.6871	-41.4129	-0.478
BMPR2	ref_surfaceome	-23.3687	-17.4305	-0.484
ITGA3	ref_surfaceome	-20.4011	-21.5524	-0.505
ANTXR1	ref_surfaceome	-36.1801	-31.8634	-0.506
ANXA3	ref_surfaceome	-26.2148	-22.4645	-0.51
SLC44A2	ref_surfaceome	-39.714	-35.924	-0.521
TMEM119	ref_surfaceome	-30.7097	-17.4091	-0.528
DDOST	ref_essential	38.034	53.1759	-0.53
CDH2	ref_surfaceome	-34.9494	-40.3464	-0.53
EPHB4	ref_surfaceome	-28.9129	-41.917	-0.5365
LBX1	ref_nonessential	-27.8977	-25.1044	-0.5515
APOA4	ref_nonessential	-19.8809	-26.1186	-0.5545
APOBEC1	ref_nonessential	-31.9793	-28.682	-0.5585
PDIA6	ref_surfaceome	-30.6666	-18.6846	-0.5675
C8B	ref_nonessential	-32.3495	-38.4979	-0.569
LRR1	ref_essential	59.34	54.3777	-0.576
PCDH1	ref_surfaceome	-37.2344	-31.6181	-0.584
FLRT2	ref_surfaceome	-27.9997	-23.8774	-0.586
LIMA1	ref_surfaceome	-29.4038	-40.3176	-0.5895
LOC103690293	ref_nonessential	-22.6353	-26.9922	-0.5905
TLN1	ref_surfaceome	16.8255	23.3389	-0.5975
CYR61	ref_surfaceome	-32.7609	-17.0521	-0.6045
GABRA1	ref_nonessential	-30.1945	-33.9372	-0.607
FN1	ref_surfaceome	-43.9465	-42.6601	-0.611
TMEM63A	ref_surfaceome	-24.4214	-23.8231	-0.6185
RCL1	ref_essential	37.5725	33.3834	-0.6265
ADAM9	ref_surfaceome	-36.0885	-31.9161	-0.6615
SCARF2	ref_surfaceome	-21.2801	-17	-0.686
AXL	ref_surfaceome	-27.788	-5.514	-0.708
SERPINA7	ref_nonessential	-8.69013	-14.6314	-0.7085
DDX20	ref_essential	5.90462	10.2689	-0.729
SPC24	ref_essential	24.4985	22.6131	-0.7305
DSPP	ref_nonessential	-35.5215	-27.7199	-0.7355
MEGF10	ref_surfaceome	-26.7836	-24.9288	-0.7365
IL17RA	ref_surfaceome	-32.2185	-27.8839	-0.7395
OTUD6A	ref_nonessential	-31.2919	-32.4988	-0.7485
PDGFRB	ref_surfaceome	-34.6392	-36.3225	-0.7565
RABGGTB	ref_essential	27.7028	31.5274	-0.7655
CDC123	ref_essential	45.2807	40.807	-0.771
STEAP3	ref_surfaceome	-38.3623	-39.3161	-0.7825
HTRA1	ref_surfaceome	-34.11	-24.0999	-0.8125
CLPTM1	ref_surfaceome	-8.33163	-13.1306	-0.823
POLR2B	ref_essential	57.5001	41.7411	-0.8375
EXOSC4	ref_essential	49.689	48.9537	-0.838
CLP1	ref_essential	41.8204	46.8722	-0.8405
DDX56	ref_essential	50.2284	66.8323	-0.8435
ISCU	ref_essential	25.1373	26.4945	-0.8605
CD276	ref_surfaceome	-36.3644	-31.9975	-0.875
ATP6V1A	ref_essential	-0.590625	-2.68763	-0.8805
GPC4	ref_surfaceome	-32.1384	-26.2225	-0.887
PCDHGB8	ref_surfaceome	-30.7666	-37.1358	-0.897
PRMT5	ref_essential	21.5389	12.8091	-0.898
CDH9	ref_surfaceome	-13.3647	-19.0495	-0.9245
PLA2R1	ref_surfaceome	-33.4869	-38.7701	-0.925
TUBGCP2	ref_essential	24.8145	8.322	-0.935
PRPF38B	ref_essential	8.63187	19.011	-0.943
PLXNB1	ref_surfaceome	-32.9889	-32.5395	-0.9565
SDC1	ref_surfaceome	-36.0179	-38.6191	-0.9805
TMED9	ref_surfaceome	-38.8391	-22.6163	-0.9815
DBR1	ref_essential	19.7518	35.2712	-0.9835
NVL	ref_essential	21.028	3.56588	-1.01
RCC1	ref_essential	20.8071	39.2689	-1.0115
SUN5	ref_nonessential	-17.7356	-22.0944	-1.014
CLEC3A	ref_nonessential	-38.303	-35.9371	-1.018
SNRPD3	ref_essential	41.8225	56.1699	-1.0685
TMEM108	ref_surfaceome	-17.6633	-21.998	-1.085
HBEGF	ref_surfaceome	-37.6106	-27.9129	-1.088
SLC36A3	ref_nonessential	-34.4786	-4.8215	-1.1045
TENM4	ref_surfaceome	-36.4121	-31.4471	-1.118
FZD7	ref_surfaceome	-24.2555	-18.3499	-1.127
PCDH19	ref_surfaceome	-25.0975	-34.9787	-1.1705
PLK1	ref_essential	45.7233	46.7257	-1.183
CD80	ref_surfaceome	-32.4444	-22.175	-1.2015
ERCC2	ref_essential	44.6875	33.0242	-1.217
TPCN1	ref_surfaceome	-32.438	-25.6945	-1.231
TTC27	ref_essential	51.3625	52.5324	-1.2325
EFNB2	ref_surfaceome	-26.3871	-35.1736	-1.26
VCP	ref_essential	29.0821	24.1758	-1.2835
CHMP2A	ref_essential	17.5852	7.54162	-1.284
SLC14A1	ref_surfaceome	-31.0925	-30.1216	-1.3385
SDC2	ref_surfaceome	-22.7435	-32.0647	-1.348
POLR3A	ref_essential	67.0601	73.1934	-1.3865
ELN	ref_surfaceome	-31.5949	-29.9201	-1.49
MST1R	ref_surfaceome	-31.2285	-25.68	-1.497
ATP1B3	ref_surfaceome	-12.0212	-10.1992	-1.541
SNRNP200	ref_essential	54.5464	62.6931	-1.5605
FNDC1	ref_surfaceome	-21.7555	-17.392	-1.566
ANKH	ref_surfaceome	-28.6206	-36.8765	-1.58
SRSF2	ref_essential	5.21862	15.1262	-1.6005
BCAM	ref_surfaceome	-20.4664	-37.9904	-1.6665
ALG2	ref_essential	63.4974	71.3708	-1.7125
PIWIL1	ref_nonessential	-26.2786	-22.8503	-1.7235
POLR2C	ref_essential	65.6941	85.4185	-1.7435
IMP3	ref_essential	68.3088	83.9215	-1.761
DONSON	ref_essential	13.3122	4.09362	-1.8345
NOL6	ref_essential	71.8144	73.1934	-1.8505
SLC29A1	ref_surfaceome	-23.8774	-18.3639	-1.887
ITGA1	ref_surfaceome	-37.8317	-39.9621	-1.92
ELL	ref_essential	-12.6411	1.455	-2.104
SEMA4C	ref_surfaceome	-28.1114	-17.4875	-2.141
EFNA5	ref_surfaceome	-25.5021	31.457	-3.244
ITGB1	ref_surfaceome	-34.5669	-23.113	-3.2745
CRB2	ref_surfaceome	-12.0452	53.0479	-4.011
CXADR	ref_surfaceome	-30.7364	-6.055	-5.8705

## Sheet: Bayes-Factors_IEC-6+-KRAS-2
Aubert et al.	Copper bioavailability is a KRAS-specific vulnerability in colorectal cancer
Supplementary Data 5: List of genes targeted with KRAS-library gRNAs in the two in vitro CRISPR/Cas9 screens, with associated log Bayes Factor (BF) for Control and KRAS IEC-6 cells, and differential essentiality scores (Z-score).
Gene	Gene_category	BF_IEC-6 KRAS	BF_IEC-6 Control	Diff. essentiality (Z-score)
MYC	ref_essential	248.03	7.8	5.14
DHX8	ref_essential	449.26	110.535	3.99
PSMA7	ref_essential	252.93	48.025	3.09
ATP7A	ref_surfaceome	249.31	38.2	3.02
RPA1	ref_essential	499.42	168.14	2.59
SRSF1	ref_essential	402.56	114.82	2.47
NAT10	ref_essential	201.82	44.625	2.32
PSMB4	ref_essential	401.06	115.29	2.25
NSF	ref_essential	176.84	36.755	2.25
EIF4A3	ref_essential	264.14	72.175	2.21
EPHA2	ref_surfaceome	-72.46	-93.815	2.05
SNRNP25	ref_essential	17.59	-26.91	1.84
GTF2B	ref_essential	181.75	43.89	1.83
SF3B3	ref_essential	351.45	97.78	1.81
POLR2A	ref_essential	336.58	102.675	1.78
TPH2	ref_nonessential	7.01	-34.235	1.78
NUCB1	ref_surfaceome	-40.17	-61.2	1.78
CKAP5	ref_essential	238.42	54.915	1.77
POLR3C	ref_essential	318.94	90.6	1.72
PHB2	ref_essential	384.33	116.82	1.68
POLR3A	ref_essential	411.8	143.34	1.66
AARS	ref_essential	454.8	158.855	1.58
DDX18	ref_essential	116.07	30.57	1.56
TMEM2	ref_surfaceome	-42.07	-58.995	1.54
RCL1	ref_essential	191.76	49.095	1.51
WDR33	ref_essential	-20.69	-42.295	1.51
SLC6A9	ref_surfaceome	-42.76	-59.845	1.51
EGFR	ref_surfaceome	22.58	-16.41	1.5
PTPRE	ref_surfaceome	-24.58	-47.27	1.48
VCP	ref_essential	178.74	45.125	1.46
PAFAH1B1	ref_essential	118.79	32.26	1.45
HTR5A	ref_nonessential	-36.41	-50.155	1.39
LUC7L3	ref_essential	133.52	35.19	1.36
KIF11	ref_essential	254.07	69.49	1.35
NLE1	ref_essential	446.33	134.975	1.33
WDR3	ref_essential	135.27	32.825	1.33
RHO	ref_nonessential	-58.05	-65.215	1.31
CDH1	ref_surfaceome	-56.9	-64.315	1.24
GUCY2F	ref_nonessential	-65.78	-69.115	1.2
CCT2	ref_essential	19.39	-9.295	1.19
POLR2E	ref_essential	383.82	122.74	1.18
UBQLN3	ref_nonessential	-55.9	-61.855	1.17
DPP6	ref_surfaceome	-41.64	-50.98	1.17
ROR1	ref_surfaceome	-59.84	-66.265	1.15
TONSL	ref_essential	231.38	64.915	1.13
CDX4	ref_nonessential	-68.52	-72.04	1.09
PRPF19	ref_essential	-44.77	-50.455	1.05
LRP2	ref_surfaceome	-44.76	-51.175	1.05
FZD1	ref_surfaceome	-45.1	-51.35	1.04
ITGA7	ref_surfaceome	-44.41	-48.355	1.03
CDH3	ref_surfaceome	-47	-51.965	1.03
LRP8	ref_surfaceome	-48.43	-53.955	1.01
JAG2	ref_surfaceome	-49.79	-51.895	1
RCC1	ref_essential	209.29	66.45	0.98
PLAUR	ref_surfaceome	-41.24	-45.11	0.97
RABGGTB	ref_essential	196.82	65.285	0.95
GFRAL	ref_nonessential	-35.38	-39.41	0.95
PPP3R2	ref_nonessential	-11.02	-23.165	0.9
LTBP1	ref_surfaceome	-71.99	-67.805	0.89
SERPINH1	ref_surfaceome	-55.99	-55.06	0.86
CHMP2A	ref_essential	102.77	39.5	0.84
TCP1	ref_essential	170.94	51.485	0.83
MFAP3	ref_surfaceome	-36.87	-38.02	0.83
EPHB2	ref_surfaceome	-58.73	-57.61	0.83
TJP1	ref_surfaceome	-18.08	-27.17	0.82
S1PR2	ref_surfaceome	-33.61	-35.945	0.81
FGF4	ref_nonessential	-50.69	-48.64	0.8
ADGRE5	ref_surfaceome	-65.89	-60.985	0.8
FZD4	ref_surfaceome	-72.04	-65.695	0.79
GFRA4	ref_nonessential	-21.22	-26.15	0.76
CDC16	ref_essential	156.66	47.12	0.75
DTL	ref_essential	16.39	-4.255	0.75
SLC38A2	ref_surfaceome	-34.35	-36.865	0.74
WBSCR22	ref_essential	6.76	-12.08	0.73
CELSR2	ref_surfaceome	-50.99	-48.28	0.73
PSAP	ref_surfaceome	-60.62	-60.425	0.73
DGAT2L6	ref_nonessential	-68.06	-61.945	0.72
THBS1	ref_surfaceome	-49.16	-43.55	0.72
TGFB2	ref_surfaceome	-65.17	-57.98	0.7
LPAR1	ref_surfaceome	-33.37	-34.58	0.68
SMPDL3B	ref_surfaceome	-62.49	-53.435	0.65
SPEM1	ref_nonessential	-72.95	-62.955	0.63
PTGFRN	ref_surfaceome	-68.43	-59.575	0.63
NKX2-1	ref_nonessential	-66.72	-58.485	0.62
TSPAN8	ref_surfaceome	-30.62	-28.88	0.62
ENO1	ref_surfaceome	-54.38	-47.46	0.62
PDILT	ref_nonessential	-53.64	-45.85	0.61
CD59	ref_surfaceome	-68.09	-57.04	0.6
RRM1	ref_essential	138.42	44.835	0.59
DPAGT1	ref_essential	50.81	24.295	0.59
LRP4	ref_surfaceome	-42.29	-36.575	0.59
PLXND1	ref_surfaceome	-61.69	-56.08	0.59
SPN	ref_surfaceome	-60.66	-50.315	0.58
TSSK1B	ref_nonessential	-53.09	-43.59	0.57
HEG1	ref_surfaceome	-39.2	-33.515	0.57
EIF6	ref_essential	-14.68	-18.935	0.56
GJA8	ref_nonessential	-36.4	-33.75	0.56
ABCC1	ref_surfaceome	-51.28	-42.16	0.56
ANXA4	ref_surfaceome	-66.07	-56.255	0.56
ANXA1	ref_surfaceome	-20.64	-21.535	0.53
SDC4	ref_surfaceome	-35.12	-29.81	0.53
FBN1	ref_surfaceome	-48.49	-41.945	0.53
VASN	ref_surfaceome	-80.21	-67.055	0.53
PLK1	ref_essential	278.09	106.06	0.52
WDR43	ref_essential	199.09	70.795	0.52
T	ref_nonessential	-67.89	-54.92	0.51
UNC5B	ref_surfaceome	-66.98	-55.08	0.51
NPR3	ref_surfaceome	-67.98	-55.935	0.51
ITIH2	ref_surfaceome	-84.7	-72.66	0.51
CPSF3	ref_essential	51.85	22.265	0.5
RS1	ref_nonessential	-55.31	-44.28	0.5
CD200R1	ref_surfaceome	-25.89	-24.305	0.5
EMB	ref_surfaceome	-37.04	-30.56	0.5
SLC31A1	ref_surfaceome	-43.89	-31.4	0.5
VLDLR	ref_surfaceome	-58.57	-46.81	0.5
DYNAP	ref_surfaceome	-26.64	-22.995	0.49
ZG16	ref_nonessential	-16.77	-18.395	0.46
LSR	ref_surfaceome	-62.53	-48.815	0.46
PTPRF	ref_surfaceome	-63.77	-52.05	0.46
PLXNA3	ref_surfaceome	-75.38	-60.965	0.46
PLXNA1	ref_surfaceome	-92.66	-78.365	0.46
BPIFA3	ref_nonessential	-49.23	-39.5	0.45
CADM1	ref_surfaceome	-71.91	-56.3	0.45
UPK3B	ref_surfaceome	-55.3	-44.405	0.44
SLIT3	ref_surfaceome	-71.55	-56.54	0.44
RPS5	ref_essential	317.37	111.615	0.41
SAMD7	ref_nonessential	-67.74	-50.31	0.41
GRM5	ref_nonessential	-73.54	-57.665	0.41
FCGRT	ref_surfaceome	-55.45	-44.66	0.41
CDH13	ref_surfaceome	-67.07	-51.395	0.41
TMEM214	ref_surfaceome	-76	-59.9	0.41
KPNB1	ref_essential	208.01	72.95	0.4
PTPRD	ref_surfaceome	-41.21	-27.91	0.4
UPK1B	ref_surfaceome	-57.02	-44.2	0.4
LDLR	ref_surfaceome	-50.59	-37.97	0.39
SLC1A3	ref_surfaceome	-60.37	-45.27	0.39
SLC38A1	ref_surfaceome	-68.13	-51.545	0.39
SCARB1	ref_surfaceome	-55.92	-43.655	0.38
SLC4A7	ref_surfaceome	-65	-47.665	0.38
TSPAN7	ref_surfaceome	-65.46	-49.4	0.38
TSPAN9	ref_surfaceome	-74.51	-60.72	0.38
GLRA2	ref_nonessential	-44.44	-32.345	0.37
SLC23A2	ref_surfaceome	-46.47	-34.88	0.37
MET	ref_surfaceome	-49.66	-37.455	0.37
MFGE8	ref_surfaceome	-62.71	-48.15	0.37
FBLN2	ref_surfaceome	-70.98	-55.735	0.36
DDR1	ref_surfaceome	-55.86	-41.39	0.35
AGRN	ref_surfaceome	-62.15	-45.995	0.35
ECE1	ref_surfaceome	-62.9	-49.24	0.35
COL8A1	ref_surfaceome	-52.2	-40.375	0.34
LRR1	ref_essential	263.54	101.855	0.33
PRSS38	ref_nonessential	-60.03	-43.35	0.32
ITGA6	ref_surfaceome	-47.55	-33.99	0.32
SLC24A3	ref_surfaceome	-53.29	-38.85	0.32
MCAM	ref_surfaceome	-74.04	-55.895	0.32
ECD	ref_essential	299.6	107.37	0.31
CCT4	ref_essential	266.21	97.82	0.31
CCDC80	ref_surfaceome	-66.11	-49.315	0.31
ESX1	ref_nonessential	-68.31	-52.725	0.3
GSX2	ref_nonessential	-75.93	-58.05	0.3
FZD6	ref_surfaceome	-51.71	-38.24	0.3
CP	ref_surfaceome	-72.15	-54.64	0.3
PSMG3	ref_essential	15.96	-0.175	0.28
SEMA3C	ref_surfaceome	-50.42	-36.805	0.28
LRRC8D	ref_surfaceome	-65.67	-49.38	0.28
ADGRG6	ref_surfaceome	-61.55	-43.88	0.27
ATP6V1A	ref_essential	23.28	14.115	0.26
RPP21	ref_essential	-7.38	-8.34	0.26
CD48	ref_surfaceome	-30.97	-21.37	0.26
PKHD1L1	ref_surfaceome	-45.4	-28.165	0.26
TSPAN6	ref_surfaceome	-47.56	-33.975	0.25
CPM	ref_surfaceome	-57.11	-40.055	0.25
SIRPA	ref_surfaceome	-87.68	-68.31	0.25
CLP1	ref_essential	311.82	115.73	0.24
SLC13A1	ref_nonessential	-57.5	-40.29	0.24
FZD2	ref_surfaceome	-52.69	-36.115	0.24
SLC12A2	ref_surfaceome	-61.75	-42.77	0.24
IGFBP2	ref_surfaceome	-77.45	-57.5	0.24
FLRT3	ref_surfaceome	-59.27	-44.45	0.23
SERPINB12	ref_nonessential	-58.35	-40.55	0.22
ITGA2	ref_surfaceome	-43.41	-28.84	0.22
FBLN1	ref_surfaceome	-54.88	-38.045	0.22
CSF1	ref_surfaceome	-65.98	-44.045	0.22
IGSF3	ref_surfaceome	-67.21	-49.53	0.22
LRP6	ref_surfaceome	-70.89	-51.61	0.22
IL6ST	ref_surfaceome	-63.59	-44.495	0.21
TRPM1	ref_nonessential	-76.47	-56.645	0.2
STEAP1	ref_surfaceome	-48.47	-32.735	0.2
CALR	ref_surfaceome	-52.89	-37.84	0.2
SLC2A1	ref_surfaceome	-57.37	-39.87	0.2
TMEM237	ref_surfaceome	-85.26	-66.94	0.2
POLR1C	ref_essential	239.86	83.12	0.19
RBM46	ref_nonessential	-56.9	-37.82	0.19
CDH5	ref_surfaceome	-80.09	-59.135	0.19
CELSR1	ref_surfaceome	-61.23	-42.465	0.18
GRB10	ref_surfaceome	-80.2	-57.365	0.18
RXFP2	ref_nonessential	-39.42	-23.315	0.17
RGD1306995	ref_nonessential	-62.99	-43.965	0.17
SLC6A6	ref_surfaceome	-71.09	-49.49	0.17
F3	ref_surfaceome	-79.28	-59.415	0.17
CLDN17	ref_nonessential	-69.99	-47.76	0.16
ADH7	ref_nonessential	-83.47	-59.065	0.16
SLC44A1	ref_surfaceome	-52.73	-35.235	0.16
SLC1A5	ref_surfaceome	-60.79	-40.965	0.16
F2R	ref_surfaceome	-58.42	-37.215	0.15
LRRN4	ref_surfaceome	-64.84	-43.52	0.15
EPHB4	ref_surfaceome	-66.08	-45.51	0.15
PLPP2	ref_surfaceome	-67.97	-47.1	0.15
PNLIPRP1	ref_nonessential	-79.22	-57.12	0.14
B2M	ref_surfaceome	-42.34	-25.275	0.14
CDH6	ref_surfaceome	-57.6	-37.47	0.14
F2RL1	ref_surfaceome	-65.11	-43.75	0.14
ENPP1	ref_surfaceome	-75.94	-53.51	0.14
PTPRK	ref_surfaceome	-72.52	-49.245	0.13
ACAN	ref_surfaceome	-47.42	-27.765	0.12
SLC8A1	ref_surfaceome	-70.61	-49.135	0.12
CD44	ref_surfaceome	-73.8	-50.485	0.12
DCBLD2	ref_surfaceome	-63.27	-42.53	0.11
CLRN1	ref_nonessential	-33.75	-19.895	0.1
IL13	ref_nonessential	-12.58	-6.115	0.09
CD81	ref_surfaceome	-63.25	-42.48	0.09
CDH11	ref_surfaceome	-72.67	-47.755	0.08
FFAR1	ref_nonessential	-53.1	-36.36	0.07
SUSD5	ref_surfaceome	-68.14	-45.455	0.07
CD200	ref_surfaceome	-73.45	-47.465	0.07
USP39	ref_essential	139.53	56.91	0.06
TKTL2	ref_nonessential	-65.21	-42.99	0.06
GABRA1	ref_nonessential	-67.24	-40.91	0.06
PLXNA4	ref_surfaceome	-61.17	-37.88	0.06
GPX5	ref_nonessential	-24.23	-14.56	0.05
PLXNB1	ref_surfaceome	-58.86	-36.945	0.05
CNNM3	ref_surfaceome	-63.16	-39.41	0.05
SLCO3A1	ref_surfaceome	-65.39	-45.815	0.05
SDK2	ref_surfaceome	-68.59	-44.575	0.05
CYP26C1	ref_nonessential	-54.57	-34.08	0.04
ITGA3	ref_surfaceome	-44.34	-22.27	0.04
NCAM1	ref_surfaceome	-63.08	-41.52	0.04
SLC19A1	ref_surfaceome	-85.15	-60.655	0.04
SFRP4	ref_surfaceome	-85.22	-61.14	0.04
TRPC5	ref_nonessential	-86.49	-61.3	0.03
SLC39A6	ref_surfaceome	-71.29	-48.75	0.03
SOX14	ref_nonessential	-88.22	-61.98	0.02
ADGRL1	ref_surfaceome	-71.98	-46.655	0.02
NUP133	ref_essential	-45.08	-28.91	0.01
INSR	ref_surfaceome	-46.58	-28	0.01
ACKR3	ref_surfaceome	-75.94	-49.625	0.01
TNFSF9	ref_surfaceome	-79.23	-52.56	0
PRSS37	ref_nonessential	-16.36	-9.8	-0.01
FSCB	ref_nonessential	-61.5	-38.045	-0.01
RELL1	ref_surfaceome	-75.91	-50.64	-0.01
TGFBR2	ref_surfaceome	-99.7	-70.395	-0.01
LOC100911132	ref_essential	-89.45	-60.945	-0.03
SLC43A2	ref_surfaceome	-44.64	-25.715	-0.03
ICAM1	ref_surfaceome	-67.83	-41.83	-0.03
RNF17	ref_nonessential	-73.63	-44.105	-0.04
PTK7	ref_surfaceome	-79.25	-53.185	-0.04
GPX6	ref_nonessential	-15.8	-5.48	-0.05
RAX	ref_nonessential	-65.64	-39.945	-0.05
RD3	ref_nonessential	-82.21	-54.6	-0.05
SERPINA1	ref_surfaceome	-80.61	-52.78	-0.05
TLR4	ref_surfaceome	-68.98	-40.61	-0.06
ABCC4	ref_surfaceome	-77.48	-50.12	-0.06
P2RY1	ref_surfaceome	-64.11	-39.325	-0.07
CCT7	ref_essential	-45.29	-28.32	-0.08
IL17RA	ref_surfaceome	-55.98	-33.315	-0.08
ATP1B1	ref_surfaceome	-72.16	-44.805	-0.08
UTS2R	ref_nonessential	-52.88	-32.115	-0.09
IGF2R	ref_surfaceome	-58.27	-35.21	-0.09
FRAS1	ref_surfaceome	-74.36	-47.07	-0.09
PCDH7	ref_surfaceome	-83.53	-55.255	-0.09
LOC681766	ref_nonessential	-71.14	-45.07	-0.1
TMPRSS11A	ref_nonessential	-89.45	-58.665	-0.1
ANXA7	ref_surfaceome	-74.03	-45.785	-0.1
POLR2C	ref_essential	496.79	225.72	-0.11
PNPLA5	ref_nonessential	-62.62	-37.96	-0.11
EPHB3	ref_surfaceome	-61.56	-38.615	-0.11
TMEM63B	ref_surfaceome	-72.73	-45.92	-0.11
PXDN	ref_surfaceome	-86.84	-57.48	-0.11
RXFP3	ref_nonessential	-71.91	-43.945	-0.12
AHSG	ref_surfaceome	-79.64	-49.6	-0.13
POLR2B	ref_essential	369.61	136.7	-0.14
BMP15	ref_nonessential	-66.26	-40.02	-0.14
LAMB1	ref_surfaceome	-77.94	-49.66	-0.14
ATRN	ref_surfaceome	-65	-36.77	-0.15
LOC688842	ref_nonessential	-29.1	-12.89	-0.16
FGF6	ref_nonessential	-68	-40.785	-0.16
SLC10A2	ref_nonessential	-40.2	-18.06	-0.17
PLAT	ref_surfaceome	-66.33	-38.13	-0.17
ITGA5	ref_surfaceome	-52.92	-23.775	-0.18
LTBR	ref_surfaceome	-76.48	-50.45	-0.18
DHX15	ref_essential	131.18	52.81	-0.19
ADAM15	ref_surfaceome	-53.81	-25.895	-0.19
PDIA6	ref_surfaceome	-54.66	-31.06	-0.19
PCDHGA2	ref_surfaceome	-71.91	-44.265	-0.2
STEAP4	ref_surfaceome	-75.06	-42.315	-0.2
ALCAM	ref_surfaceome	-87.67	-57.785	-0.2
MEP1A	ref_nonessential	-77.85	-44.02	-0.21
DRD3	ref_nonessential	-79.37	-48.175	-0.21
RP1L1	ref_nonessential	-66.79	-37.755	-0.22
GPR50	ref_nonessential	-86.07	-55.045	-0.22
FGFR3	ref_surfaceome	-51.32	-24.71	-0.22
C8A	ref_nonessential	-79.75	-49.07	-0.23
SNRPD3	ref_essential	300.6	118.245	-0.24
PEAR1	ref_surfaceome	-66.61	-34.97	-0.24
TNC	ref_surfaceome	-63.24	-34.47	-0.25
ANXA3	ref_surfaceome	-60.19	-31.285	-0.26
LIMA1	ref_surfaceome	-70.37	-35.09	-0.26
SLC4A4	ref_surfaceome	-73.1	-43.405	-0.26
ACE	ref_surfaceome	-73.17	-40.42	-0.26
C8B	ref_nonessential	-71.53	-41.81	-0.27
ANPEP	ref_surfaceome	-69.82	-39.135	-0.27
KCNK10	ref_nonessential	-68.51	-38.715	-0.28
NPTXR	ref_surfaceome	-35.59	-13.885	-0.29
TMEM108	ref_surfaceome	-63.91	-37.6	-0.29
PTPRN	ref_surfaceome	-78.34	-45.71	-0.29
RANGAP1	ref_essential	112.85	49.525	-0.3
NEO1	ref_surfaceome	-54.62	-23.195	-0.3
SERPINE2	ref_surfaceome	-81.88	-45.595	-0.3
SUN5	ref_nonessential	-59.98	-28.94	-0.31
TSPAN15	ref_surfaceome	-76.96	-45.13	-0.31
ARCN1	ref_essential	151.3	70.295	-0.32
IL1RAP	ref_surfaceome	-71.57	-37.93	-0.32
LTBP4	ref_surfaceome	-76.01	-43.695	-0.32
PRNP	ref_surfaceome	-82.56	-49.75	-0.32
SERPINA7	ref_nonessential	-27.06	-7.58	-0.33
COL1A1	ref_surfaceome	-94.32	-60.945	-0.33
CYR61	ref_surfaceome	-62.9	-31.165	-0.34
CDON	ref_surfaceome	-83.1	-48.46	-0.34
CNNM4	ref_surfaceome	-75.96	-43.64	-0.35
PRSS23	ref_surfaceome	-90.4	-54.71	-0.35
TYR	ref_nonessential	-33.91	-12.52	-0.36
KCNK18	ref_nonessential	-59.74	-27.03	-0.36
AXL	ref_surfaceome	-55.1	-24.795	-0.36
EPHA5	ref_surfaceome	-75.41	-41.61	-0.36
TRPC7	ref_nonessential	-98.25	-59.85	-0.37
NID1	ref_surfaceome	-71.58	-37.215	-0.37
HBEGF	ref_surfaceome	-75.76	-38.865	-0.37
FN1	ref_surfaceome	-79.82	-43.425	-0.37
NRP2	ref_surfaceome	-96.45	-59.855	-0.37
ASIC5	ref_nonessential	-12.88	-1.175	-0.38
CCKAR	ref_nonessential	-75	-40.915	-0.38
GPR101	ref_nonessential	-90.68	-54.06	-0.38
LTBP2	ref_surfaceome	-81.07	-43.515	-0.38
TBL1X	ref_nonessential	-88.7	-52.025	-0.39
VSIG10	ref_surfaceome	-83.77	-49.02	-0.39
BTC	ref_surfaceome	-83.92	-47.89	-0.41
FBN2	ref_surfaceome	-93.47	-55.37	-0.42
OTUD6A	ref_nonessential	-70.84	-35.81	-0.43
F13B	ref_nonessential	-83.18	-45.965	-0.43
CD82	ref_surfaceome	-76.34	-39.67	-0.43
APOBEC1	ref_nonessential	-68.42	-33.33	-0.44
VDAC2	ref_surfaceome	-67.41	-35.55	-0.44
JAM3	ref_surfaceome	-86.54	-49.35	-0.44
CHRNA6	ref_nonessential	-99.28	-59.295	-0.45
TMEM43	ref_surfaceome	-79.4	-42.18	-0.45
TENM4	ref_surfaceome	-54.23	-22.12	-0.46
COL20A1	ref_nonessential	-72.45	-34.8	-0.47
ORAI1	ref_surfaceome	-72.3	-37.13	-0.47
LBX1	ref_nonessential	-49.4	-17.865	-0.48
TPCN1	ref_surfaceome	-54.86	-21.32	-0.49
OPN5	ref_nonessential	-82.46	-42.99	-0.5
SLC17A6	ref_nonessential	-95.63	-55.9	-0.5
LAMA5	ref_surfaceome	-69.98	-35.005	-0.5
SCARF2	ref_surfaceome	-72.07	-35.805	-0.5
PRLHR	ref_nonessential	-75.1	-37.25	-0.52
SDC2	ref_surfaceome	-59.44	-23.89	-0.53
SLC20A2	ref_surfaceome	-83.75	-46.395	-0.54
GPC6	ref_surfaceome	-85.63	-48.815	-0.55
BMPR2	ref_surfaceome	-55.87	-21.045	-0.56
DHX33	ref_essential	178.35	77.005	-0.57
TMEM132A	ref_surfaceome	-69.92	-35.16	-0.57
SLC44A2	ref_surfaceome	-80.77	-41.665	-0.58
DSPP	ref_nonessential	-76.15	-37.375	-0.6
PLA2R1	ref_surfaceome	-72.76	-33.63	-0.6
NDST4	ref_nonessential	-85.43	-44.18	-0.61
ITGA1	ref_surfaceome	-66.36	-26.94	-0.61
MMP27	ref_nonessential	-61.6	-24.26	-0.62
POU4F2	ref_nonessential	-107.23	-68.01	-0.62
TMEM206	ref_surfaceome	-76.6	-37.18	-0.62
PCDHGB8	ref_surfaceome	-80.37	-38.47	-0.62
ANTXR2	ref_surfaceome	-81.74	-39.48	-0.63
PDGFRB	ref_surfaceome	-78.8	-37.215	-0.65
SERPINA9	ref_nonessential	-74.97	-33.33	-0.67
DDX20	ref_essential	79.83	46.05	-0.69
SLC22A23	ref_surfaceome	-83.52	-40.03	-0.69
CDH2	ref_surfaceome	-91.49	-50.44	-0.69
ANTXR1	ref_surfaceome	-82.83	-39.58	-0.7
MARS	ref_essential	405.84	169.77	-0.71
FLRT2	ref_surfaceome	-87.21	-43.675	-0.71
BYSL	ref_essential	221.75	95.305	-0.72
GGT1	ref_surfaceome	-47.01	-8.445	-0.72
TMEM119	ref_surfaceome	-62.21	-21.52	-0.72
SPARC	ref_surfaceome	-72.67	-30.345	-0.72
LAMC1	ref_surfaceome	-84.73	-40.175	-0.72
DDOST	ref_essential	197.08	82.845	-0.74
NVL	ref_essential	123.99	56.555	-0.74
PCDH1	ref_surfaceome	-90.08	-47.685	-0.74
CDH9	ref_surfaceome	-59.96	-20.14	-0.75
THSD1	ref_surfaceome	-73.46	-33.55	-0.75
MST1R	ref_surfaceome	-62.71	-21.845	-0.78
STEAP3	ref_surfaceome	-74.22	-30.225	-0.78
CTGF	ref_surfaceome	-91.43	-46.35	-0.78
EFNB2	ref_surfaceome	-78.15	-31.77	-0.83
ORAOV1	ref_essential	70.38	46.73	-0.84
CD276	ref_surfaceome	-73.73	-29.525	-0.84
AABR07022393.1	ref_essential	-98.49	-50.71	-0.86
USP26	ref_nonessential	-88.25	-40.305	-0.86
PIWIL1	ref_nonessential	-52.5	-10.915	-0.87
EVC2	ref_surfaceome	-81.11	-33.905	-0.88
GPC4	ref_surfaceome	-87.42	-37.92	-0.9
TENM3	ref_surfaceome	-82.15	-30.395	-0.91
LRP1	ref_surfaceome	-60.96	-19.335	-0.94
GAS6	ref_surfaceome	-83.32	-34.405	-0.94
CLEC3A	ref_nonessential	-87.52	-37.88	-0.96
PCDH19	ref_surfaceome	-82.69	-33.08	-0.96
SLC36A3	ref_nonessential	-70.61	-25.265	-0.98
KLK12	ref_nonessential	-70.53	-21.035	-0.99
ELN	ref_surfaceome	-57.38	-14.27	-1
LAS1L	ref_essential	168.77	78.215	-1.01
HTRA1	ref_surfaceome	-74.68	-26.335	-1.01
ADAM9	ref_surfaceome	-90.26	-39.415	-1.02
SDC1	ref_surfaceome	-80.89	-32.105	-1.04
TMEM63A	ref_surfaceome	-73.35	-21.85	-1.05
CLPTM1	ref_surfaceome	-36.69	0.645	-1.08
SEMA4C	ref_surfaceome	-55.44	-12.205	-1.08
CD80	ref_surfaceome	-73.52	-24.945	-1.09
SLC29A1	ref_surfaceome	-75.16	-22.55	-1.11
NELFB	ref_essential	86.94	47.755	-1.16
CTCFL	ref_nonessential	-83.36	-35.315	-1.16
NRP1	ref_surfaceome	-92.45	-36.34	-1.16
WDR61	ref_essential	14.94	19.755	-1.17
TUBGCP2	ref_essential	112.62	60.49	-1.18
LOC103690293	ref_nonessential	-74.1	-22.015	-1.18
APOA4	ref_nonessential	-91.82	-34.3	-1.21
DCHS1	ref_surfaceome	-96.33	-39.825	-1.22
TLN1	ref_surfaceome	33.07	36.015	-1.26
AURKB	ref_essential	349.75	148.32	-1.3
TMED9	ref_surfaceome	-80.33	-25.81	-1.34
CDC123	ref_essential	237	110.22	-1.37
EFNA5	ref_surfaceome	-47.52	-1.605	-1.44
ATP1B3	ref_surfaceome	-51.59	1.285	-1.45
ERCC2	ref_essential	145.76	75.325	-1.49
MEGF10	ref_surfaceome	-95.02	-32.305	-1.5
FNDC1	ref_surfaceome	-67.47	-11.73	-1.51
SPC24	ref_essential	171.65	88.12	-1.53
ANKH	ref_surfaceome	-81.54	-18.88	-1.54
SLC14A1	ref_surfaceome	-89.7	-26.73	-1.55
CRB2	ref_surfaceome	28.94	40.865	-1.57
DDX56	ref_essential	300.86	136.545	-1.58
PLA2G2F	ref_nonessential	-104.21	-37.73	-1.6
FZD7	ref_surfaceome	-99.77	-31.93	-1.73
DBR1	ref_essential	106.17	64.89	-1.84
ISCU	ref_essential	122.7	80.525	-1.92
SNRNP200	ref_essential	303.78	154.46	-2.01
EXOSC4	ref_essential	258.3	129.775	-2.02
NOTCH2	ref_surfaceome	-139.62	-50.635	-2.02
PRMT5	ref_essential	85.35	62.185	-2.11
PRPF38B	ref_essential	96.15	76.375	-2.2
BCAM	ref_surfaceome	-76.24	-5.825	-2.27
ALG2	ref_essential	377.31	193.975	-2.55
SRSF2	ref_essential	80.89	75.105	-2.73
TTC27	ref_essential	239.97	142.195	-3.05
ELL	ref_essential	14.9	51.61	-3.05
ITGB1	ref_surfaceome	-102.99	-9.205	-3.09
HNRNPU	ref_essential	167.42	109.275	-3.4
NOL6	ref_essential	197.58	129.15	-3.5
CXADR	ref_surfaceome	-72.53	16.695	-3.59
DONSON	ref_essential	4.91	67.94	-4.21
IMP3	ref_essential	318.16	210.67	-4.6

## Sheet: Differential-essentiality_1+2
Aubert et al.	Copper bioavailability is a KRAS-specific vulnerability in colorectal cancer
Supplementary Data 5: List of genes targeted with KRAS-library gRNAs in the two in vitro CRISPR/Cas9 screens, with associated log Bayes Factor (BF) for Control and KRAS IEC-6 cells, and differential essentiality scores (Z-score).
Gene	Gene_category	Z-score_screen-1	Z-score_screen-2	Diff. essentiality (1+2)
MYC	ref_essential	6.7495	5.14	5.94475
PSMA7	ref_essential	3.689	3.09	3.3895
ATP7A	ref_surfaceome	2.37	3.02	2.695
TPH2	ref_nonessential	3.2585	1.78	2.51925
CKAP5	ref_essential	3.2385	1.77	2.50425
NAT10	ref_essential	2.666	2.32	2.493
LUC7L3	ref_essential	3.255	1.36	2.3075
PSMB4	ref_essential	2.165	2.25	2.2075
DHX8	ref_essential	0.3825	3.99	2.18625
EGFR	ref_surfaceome	2.5525	1.5	2.02625
NSF	ref_essential	1.4775	2.25	1.86375
NUCB1	ref_surfaceome	1.6465	1.78	1.71325
POLR2E	ref_essential	2.1965	1.18	1.68825
SNRNP25	ref_essential	1.4645	1.84	1.65225
EPHA2	ref_surfaceome	1.172	2.05	1.611
SLC6A9	ref_surfaceome	1.5725	1.51	1.54125
WDR33	ref_essential	1.551	1.51	1.5305
PTPRE	ref_surfaceome	1.5435	1.48	1.51175
PHB2	ref_essential	1.333	1.68	1.5065
WDR3	ref_essential	1.5445	1.33	1.43725
HTR5A	ref_nonessential	1.446	1.39	1.418
RHO	ref_nonessential	1.5225	1.31	1.41625
RPA1	ref_essential	0.2135	2.59	1.40175
GTF2B	ref_essential	0.8465	1.83	1.33825
CCT2	ref_essential	1.478	1.19	1.334
LRP8	ref_surfaceome	1.646	1.01	1.328
DDX18	ref_essential	0.999	1.56	1.2795
PLAUR	ref_surfaceome	1.5605	0.97	1.26525
TMEM2	ref_surfaceome	0.977	1.54	1.2585
SRSF1	ref_essential	0.0355	2.47	1.25275
EIF4A3	ref_essential	0.274	2.21	1.242
SLC38A2	ref_surfaceome	1.6015	0.74	1.17075
S1PR2	ref_surfaceome	1.4975	0.81	1.15375
KIF11	ref_essential	0.941	1.35	1.1455
CDH3	ref_surfaceome	1.2465	1.03	1.13825
DPP6	ref_surfaceome	1.093	1.17	1.1315
CDH1	ref_surfaceome	0.991	1.24	1.1155
POLR3C	ref_essential	0.49	1.72	1.105
PRPF19	ref_essential	1.042	1.05	1.046
MFAP3	ref_surfaceome	1.254	0.83	1.042
JAG2	ref_surfaceome	1.0435	1	1.02175
LRP2	ref_surfaceome	0.992	1.05	1.021
NLE1	ref_essential	0.675	1.33	1.0025
POLR2A	ref_essential	0.2145	1.78	0.99725
TCP1	ref_essential	1.134	0.83	0.982
UBQLN3	ref_nonessential	0.769	1.17	0.9695
WBSCR22	ref_essential	1.203	0.73	0.9665
TJP1	ref_surfaceome	1.099	0.82	0.9595
PPP3R2	ref_nonessential	0.9595	0.9	0.92975
FBN1	ref_surfaceome	1.3	0.53	0.915
LTBP1	ref_surfaceome	0.936	0.89	0.913
ROR1	ref_surfaceome	0.6685	1.15	0.90925
ABCC1	ref_surfaceome	1.248	0.56	0.904
LPAR1	ref_surfaceome	1.07	0.68	0.875
SPEM1	ref_nonessential	1.109	0.63	0.8695
EPHB2	ref_surfaceome	0.902	0.83	0.866
WDR43	ref_essential	1.2045	0.52	0.86225
ITGA7	ref_surfaceome	0.6335	1.03	0.83175
GFRAL	ref_nonessential	0.661	0.95	0.8055
TONSL	ref_essential	0.4585	1.13	0.79425
NKX2-1	ref_nonessential	0.922	0.62	0.771
FGF4	ref_nonessential	0.7065	0.8	0.75325
CDX4	ref_nonessential	0.415	1.09	0.7525
SF3B3	ref_essential	-0.3195	1.81	0.74525
SMPDL3B	ref_surfaceome	0.811	0.65	0.7305
ADGRE5	ref_surfaceome	0.6585	0.8	0.72925
CPSF3	ref_essential	0.9385	0.5	0.71925
GUCY2F	ref_nonessential	0.1975	1.2	0.69875
RRM1	ref_essential	0.8005	0.59	0.69525
SERPINH1	ref_surfaceome	0.528	0.86	0.694
DGAT2L6	ref_nonessential	0.6555	0.72	0.68775
ECD	ref_essential	1.0585	0.31	0.68425
AARS	ref_essential	-0.2425	1.58	0.66875
DDR1	ref_surfaceome	0.981	0.35	0.6655
GFRA4	ref_nonessential	0.5665	0.76	0.66325
TSPAN8	ref_surfaceome	0.702	0.62	0.661
PSMG3	ref_essential	1.0275	0.28	0.65375
PLXND1	ref_surfaceome	0.693	0.59	0.6415
FZD1	ref_surfaceome	0.2155	1.04	0.62775
ENO1	ref_surfaceome	0.6335	0.62	0.62675
GJA8	ref_nonessential	0.685	0.56	0.6225
EMB	ref_surfaceome	0.734	0.5	0.617
ANXA1	ref_surfaceome	0.686	0.53	0.608
PSAP	ref_surfaceome	0.478	0.73	0.604
HEG1	ref_surfaceome	0.6315	0.57	0.60075
EIF6	ref_essential	0.6365	0.56	0.59825
CELSR2	ref_surfaceome	0.452	0.73	0.591
SDC4	ref_surfaceome	0.649	0.53	0.5895
SLC1A3	ref_surfaceome	0.778	0.39	0.584
SLC31A1	ref_surfaceome	0.6665	0.5	0.58325
GRM5	ref_nonessential	0.756	0.41	0.583
PAFAH1B1	ref_essential	-0.289	1.45	0.5805
LRRC8D	ref_surfaceome	0.8725	0.28	0.57625
RXFP2	ref_nonessential	0.976	0.17	0.573
DYNAP	ref_surfaceome	0.6455	0.49	0.56775
NPR3	ref_surfaceome	0.624	0.51	0.567
FCGRT	ref_surfaceome	0.723	0.41	0.5665
UNC5B	ref_surfaceome	0.614	0.51	0.562
CD200R1	ref_surfaceome	0.607	0.5	0.5535
CCT4	ref_essential	0.795	0.31	0.5525
PTPRD	ref_surfaceome	0.648	0.4	0.524
PTGFRN	ref_surfaceome	0.4025	0.63	0.51625
CD59	ref_surfaceome	0.4295	0.6	0.51475
POLR1C	ref_essential	0.839	0.19	0.5145
BPIFA3	ref_nonessential	0.546	0.45	0.498
GLRA2	ref_nonessential	0.603	0.37	0.4865
LRP4	ref_surfaceome	0.3775	0.59	0.48375
THBS1	ref_surfaceome	0.215	0.72	0.4675
SLC23A2	ref_surfaceome	0.561	0.37	0.4655
FBLN1	ref_surfaceome	0.7105	0.22	0.46525
FZD4	ref_surfaceome	0.131	0.79	0.4605
MFGE8	ref_surfaceome	0.55	0.37	0.46
T	ref_nonessential	0.3815	0.51	0.44575
CELSR1	ref_surfaceome	0.7075	0.18	0.44375
CADM1	ref_surfaceome	0.434	0.45	0.442
RCL1	ref_essential	-0.6265	1.51	0.44175
FBLN2	ref_surfaceome	0.5175	0.36	0.43875
TSSK1B	ref_nonessential	0.303	0.57	0.4365
PDILT	ref_nonessential	0.255	0.61	0.4325
SERPINB12	ref_nonessential	0.6445	0.22	0.43225
TGFB2	ref_surfaceome	0.1615	0.7	0.43075
FZD6	ref_surfaceome	0.5515	0.3	0.42575
SPN	ref_surfaceome	0.265	0.58	0.4225
CDC16	ref_essential	0.078	0.75	0.414
RS1	ref_nonessential	0.319	0.5	0.4095
LDLR	ref_surfaceome	0.416	0.39	0.403
TSPAN6	ref_surfaceome	0.5535	0.25	0.40175
GSX2	ref_nonessential	0.4865	0.3	0.39325
STEAP1	ref_surfaceome	0.5695	0.2	0.38475
VLDLR	ref_surfaceome	0.2625	0.5	0.38125
PTPRF	ref_surfaceome	0.296	0.46	0.378
AGRN	ref_surfaceome	0.377	0.35	0.3635
ANXA4	ref_surfaceome	0.1585	0.56	0.35925
UPK1B	ref_surfaceome	0.313	0.4	0.3565
VASN	ref_surfaceome	0.178	0.53	0.354
COL8A1	ref_surfaceome	0.3655	0.34	0.35275
LSR	ref_surfaceome	0.2175	0.46	0.33875
RPP21	ref_essential	0.411	0.26	0.3355
ZG16	ref_nonessential	0.199	0.46	0.3295
FZD2	ref_surfaceome	0.417	0.24	0.3285
CCDC80	ref_surfaceome	0.346	0.31	0.328
ADGRG6	ref_surfaceome	0.3765	0.27	0.32325
TMEM214	ref_surfaceome	0.2325	0.41	0.32125
SIRPA	ref_surfaceome	0.372	0.25	0.311
SLIT3	ref_surfaceome	0.177	0.44	0.3085
TSPAN7	ref_surfaceome	0.236	0.38	0.308
SLC8A1	ref_surfaceome	0.495	0.12	0.3075
CDH13	ref_surfaceome	0.19	0.41	0.3
ESX1	ref_nonessential	0.299	0.3	0.2995
UPK3B	ref_surfaceome	0.157	0.44	0.2985
SEMA3C	ref_surfaceome	0.3155	0.28	0.29775
SLC24A3	ref_surfaceome	0.273	0.32	0.2965
B2M	ref_surfaceome	0.4435	0.14	0.29175
ACAN	ref_surfaceome	0.4605	0.12	0.29025
NUP133	ref_essential	0.5585	0.01	0.28425
SFRP4	ref_surfaceome	0.5235	0.04	0.28175
KPNB1	ref_essential	0.146	0.4	0.273
SLC6A6	ref_surfaceome	0.361	0.17	0.2655
PLXNA3	ref_surfaceome	0.0695	0.46	0.26475
CPM	ref_surfaceome	0.269	0.25	0.2595
ECE1	ref_surfaceome	0.1585	0.35	0.25425
PRSS38	ref_nonessential	0.181	0.32	0.2505
SCARB1	ref_surfaceome	0.0945	0.38	0.23725
PLXNA1	ref_surfaceome	0.012	0.46	0.236
DTL	ref_essential	-0.2825	0.75	0.23375
SLC44A1	ref_surfaceome	0.299	0.16	0.2295
TKTL2	ref_nonessential	0.3885	0.06	0.22425
FLRT3	ref_surfaceome	0.217	0.23	0.2235
ITIH2	ref_surfaceome	-0.071	0.51	0.2195
SLC4A7	ref_surfaceome	0.055	0.38	0.2175
MET	ref_surfaceome	0.0605	0.37	0.21525
RELL1	ref_surfaceome	0.44	-0.01	0.215
TGFBR2	ref_surfaceome	0.4335	-0.01	0.21175
IGSF3	ref_surfaceome	0.1865	0.22	0.20325
RD3	ref_nonessential	0.452	-0.05	0.201
LTBR	ref_surfaceome	0.571	-0.18	0.1955
SLC19A1	ref_surfaceome	0.35	0.04	0.195
PNLIPRP1	ref_nonessential	0.246	0.14	0.193
GPX5	ref_nonessential	0.317	0.05	0.1835
CLRN1	ref_nonessential	0.267	0.1	0.1835
CP	ref_surfaceome	0.0665	0.3	0.18325
CDH5	ref_surfaceome	0.174	0.19	0.182
MCAM	ref_surfaceome	0.0395	0.32	0.17975
IL6ST	ref_surfaceome	0.1395	0.21	0.17475
INSR	ref_surfaceome	0.3345	0.01	0.17225
CCT7	ref_essential	0.4225	-0.08	0.17125
ADH7	ref_nonessential	0.1795	0.16	0.16975
CLDN17	ref_nonessential	0.162	0.16	0.161
LRRN4	ref_surfaceome	0.1655	0.15	0.15775
LRP6	ref_surfaceome	0.0955	0.22	0.15775
F2R	ref_surfaceome	0.159	0.15	0.1545
CD48	ref_surfaceome	0.0485	0.26	0.15425
RPS5	ref_essential	-0.109	0.41	0.1505
RBM46	ref_nonessential	0.0935	0.19	0.14175
SLC38A1	ref_surfaceome	-0.1075	0.39	0.14125
TRPC5	ref_nonessential	0.248	0.03	0.139
POLR3A	ref_essential	-1.3865	1.66	0.13675
GRB10	ref_surfaceome	0.093	0.18	0.1365
NEO1	ref_surfaceome	0.5725	-0.3	0.13625
F3	ref_surfaceome	0.078	0.17	0.124
IL13	ref_nonessential	0.1435	0.09	0.11675
TMEM237	ref_surfaceome	0.0285	0.2	0.11425
CALR	ref_surfaceome	0.021	0.2	0.1105
TSPAN9	ref_surfaceome	-0.1605	0.38	0.10975
SLC13A1	ref_nonessential	-0.042	0.24	0.099
ITGA6	ref_surfaceome	-0.13	0.32	0.095
RABGGTB	ref_essential	-0.7655	0.95	0.09225
VCP	ref_essential	-1.2835	1.46	0.08825
SAMD7	ref_nonessential	-0.234	0.41	0.088
DPAGT1	ref_essential	-0.423	0.59	0.0835
SLC43A2	ref_surfaceome	0.1905	-0.03	0.08025
TRPM1	ref_nonessential	-0.041	0.2	0.0795
CD81	ref_surfaceome	0.0615	0.09	0.07575
GPX6	ref_nonessential	0.1915	-0.05	0.07075
SERPINA1	ref_surfaceome	0.1675	-0.05	0.05875
RGD1306995	ref_nonessential	-0.0695	0.17	0.05025
SOX14	ref_nonessential	0.077	0.02	0.0485
SLCO3A1	ref_surfaceome	0.044	0.05	0.047
SUSD5	ref_surfaceome	0.0135	0.07	0.04175
CDH6	ref_surfaceome	-0.0595	0.14	0.04025
SLC12A2	ref_surfaceome	-0.164	0.24	0.038
CDH11	ref_surfaceome	-0.013	0.08	0.0335
COL1A1	ref_surfaceome	0.377	-0.33	0.0235
CSF1	ref_surfaceome	-0.1735	0.22	0.02325
TMEM63B	ref_surfaceome	0.1535	-0.11	0.02175
SLC2A1	ref_surfaceome	-0.17	0.2	0.015
FSCB	ref_nonessential	0.0395	-0.01	0.01475
BYSL	ref_essential	0.7425	-0.72	0.01125
PLPP2	ref_surfaceome	-0.137	0.15	0.0065
ITGA2	ref_surfaceome	-0.21	0.22	0.005
ITGA5	ref_surfaceome	0.189	-0.18	0.0045
NPTXR	ref_surfaceome	0.291	-0.29	0.0005
ENPP1	ref_surfaceome	-0.1515	0.14	-0.00575
IGFBP2	ref_surfaceome	-0.2525	0.24	-0.00625
SLC1A5	ref_surfaceome	-0.175	0.16	-0.0075
CD44	ref_surfaceome	-0.137	0.12	-0.0085
PLXNA4	ref_surfaceome	-0.0775	0.06	-0.00875
RCC1	ref_essential	-1.0115	0.98	-0.01575
ABCC4	ref_surfaceome	0.026	-0.06	-0.017
PRSS37	ref_nonessential	-0.024	-0.01	-0.017
DHX15	ref_essential	0.1545	-0.19	-0.01775
TNFSF9	ref_surfaceome	-0.057	0	-0.0285
SLC17A6	ref_nonessential	0.44	-0.5	-0.03
CD200	ref_surfaceome	-0.134	0.07	-0.032
PTK7	ref_surfaceome	-0.025	-0.04	-0.0325
SLC4A4	ref_surfaceome	0.1835	-0.26	-0.03825
DCBLD2	ref_surfaceome	-0.1875	0.11	-0.03875
PTPRK	ref_surfaceome	-0.2245	0.13	-0.04725
ATRN	ref_surfaceome	0.042	-0.15	-0.054
LOC100911132	ref_essential	-0.0805	-0.03	-0.05525
TMPRSS11A	ref_nonessential	-0.013	-0.1	-0.0565
RNF17	ref_nonessential	-0.09	-0.04	-0.065
ADGRL1	ref_surfaceome	-0.17	0.02	-0.075
IGF2R	ref_surfaceome	-0.0625	-0.09	-0.07625
TLR4	ref_surfaceome	-0.097	-0.06	-0.0785
PKHD1L1	ref_surfaceome	-0.4275	0.26	-0.08375
SLC10A2	ref_nonessential	0.0015	-0.17	-0.08425
EPHB3	ref_surfaceome	-0.0595	-0.11	-0.08475
C8A	ref_nonessential	0.0605	-0.23	-0.08475
PCDHGA2	ref_surfaceome	0.019	-0.2	-0.0905
SDK2	ref_surfaceome	-0.24	0.05	-0.095
SLC39A6	ref_surfaceome	-0.222	0.03	-0.096
ACE	ref_surfaceome	0.065	-0.26	-0.0975
MEP1A	ref_nonessential	0.013	-0.21	-0.0985
F2RL1	ref_surfaceome	-0.344	0.14	-0.102
LOC688842	ref_nonessential	-0.0455	-0.16	-0.10275
RAX	ref_nonessential	-0.1575	-0.05	-0.10375
USP39	ref_essential	-0.2685	0.06	-0.10425
PCDH7	ref_surfaceome	-0.1255	-0.09	-0.10775
ANXA7	ref_surfaceome	-0.12	-0.1	-0.11
UTS2R	ref_nonessential	-0.131	-0.09	-0.1105
CNNM3	ref_surfaceome	-0.285	0.05	-0.1175
CYP26C1	ref_nonessential	-0.2755	0.04	-0.11775
ATP1B1	ref_surfaceome	-0.1615	-0.08	-0.12075
LRR1	ref_essential	-0.576	0.33	-0.123
FFAR1	ref_nonessential	-0.319	0.07	-0.1245
ACKR3	ref_surfaceome	-0.2595	0.01	-0.12475
RXFP3	ref_nonessential	-0.1305	-0.12	-0.12525
RANGAP1	ref_essential	0.0485	-0.3	-0.12575
AHSG	ref_surfaceome	-0.134	-0.13	-0.132
PRSS23	ref_surfaceome	0.0765	-0.35	-0.13675
LOC681766	ref_nonessential	-0.188	-0.1	-0.144
FGF6	ref_nonessential	-0.138	-0.16	-0.149
NCAM1	ref_surfaceome	-0.355	0.04	-0.1575
P2RY1	ref_surfaceome	-0.25	-0.07	-0.16
FRAS1	ref_surfaceome	-0.2485	-0.09	-0.16925
TBL1X	ref_nonessential	0.05	-0.39	-0.17
TNC	ref_surfaceome	-0.0925	-0.25	-0.17125
SERPINE2	ref_surfaceome	-0.043	-0.3	-0.1715
GPR101	ref_nonessential	-0.0015	-0.38	-0.19075
EPHB4	ref_surfaceome	-0.5365	0.15	-0.19325
TSPAN15	ref_surfaceome	-0.081	-0.31	-0.1955
RP1L1	ref_nonessential	-0.1785	-0.22	-0.19925
DRD3	ref_nonessential	-0.1885	-0.21	-0.19925
ICAM1	ref_surfaceome	-0.374	-0.03	-0.202
ALCAM	ref_surfaceome	-0.209	-0.2	-0.2045
ARCN1	ref_essential	-0.103	-0.32	-0.2115
DHX33	ref_essential	0.1375	-0.57	-0.21625
CHMP2A	ref_essential	-1.284	0.84	-0.222
TRPC7	ref_nonessential	-0.0765	-0.37	-0.22325
LTBP4	ref_surfaceome	-0.136	-0.32	-0.228
BMP15	ref_nonessential	-0.317	-0.14	-0.2285
ITGA3	ref_surfaceome	-0.505	0.04	-0.2325
CNNM4	ref_surfaceome	-0.1165	-0.35	-0.23325
PXDN	ref_surfaceome	-0.3695	-0.11	-0.23975
WDR61	ref_essential	0.687	-1.17	-0.2415
TMEM132A	ref_surfaceome	0.077	-0.57	-0.2465
LAMC1	ref_surfaceome	0.2265	-0.72	-0.24675
POU4F2	ref_nonessential	0.1165	-0.62	-0.25175
NID1	ref_surfaceome	-0.1345	-0.37	-0.25225
PNPLA5	ref_nonessential	-0.4025	-0.11	-0.25625
LAMB1	ref_surfaceome	-0.377	-0.14	-0.2585
COL20A1	ref_nonessential	-0.0595	-0.47	-0.26475
NRP2	ref_surfaceome	-0.162	-0.37	-0.266
F13B	ref_nonessential	-0.105	-0.43	-0.2675
MARS	ref_essential	0.1695	-0.71	-0.27025
GABRA1	ref_nonessential	-0.607	0.06	-0.2735
BTC	ref_surfaceome	-0.1395	-0.41	-0.27475
CD82	ref_surfaceome	-0.1215	-0.43	-0.27575
PRNP	ref_surfaceome	-0.2455	-0.32	-0.28275
CHRNA6	ref_nonessential	-0.1205	-0.45	-0.28525
PTPRN	ref_surfaceome	-0.302	-0.29	-0.296
CLP1	ref_essential	-0.8405	0.24	-0.30025
GPR50	ref_nonessential	-0.383	-0.22	-0.3015
FGFR3	ref_surfaceome	-0.393	-0.22	-0.3065
JAM3	ref_surfaceome	-0.1755	-0.44	-0.30775
ORAI1	ref_surfaceome	-0.15	-0.47	-0.31
ATP6V1A	ref_essential	-0.8805	0.26	-0.31025
STEAP4	ref_surfaceome	-0.434	-0.2	-0.317
ADAM15	ref_surfaceome	-0.447	-0.19	-0.3185
PLAT	ref_surfaceome	-0.478	-0.17	-0.324
IL1RAP	ref_surfaceome	-0.3305	-0.32	-0.32525
PEAR1	ref_surfaceome	-0.414	-0.24	-0.327
PLK1	ref_essential	-1.183	0.52	-0.3315
VSIG10	ref_surfaceome	-0.281	-0.39	-0.3355
KCNK10	ref_nonessential	-0.4035	-0.28	-0.34175
EPHA5	ref_surfaceome	-0.3275	-0.36	-0.34375
CCKAR	ref_nonessential	-0.3235	-0.38	-0.35175
TYR	ref_nonessential	-0.3435	-0.36	-0.35175
SLC20A2	ref_surfaceome	-0.1765	-0.54	-0.35825
PRLHR	ref_nonessential	-0.221	-0.52	-0.3705
ANPEP	ref_surfaceome	-0.4735	-0.27	-0.37175
FBN2	ref_surfaceome	-0.3325	-0.42	-0.37625
PDIA6	ref_surfaceome	-0.5675	-0.19	-0.37875
ANXA3	ref_surfaceome	-0.51	-0.26	-0.385
KCNK18	ref_nonessential	-0.429	-0.36	-0.3945
CDON	ref_surfaceome	-0.452	-0.34	-0.396
ASIC5	ref_nonessential	-0.4205	-0.38	-0.40025
NDST4	ref_nonessential	-0.199	-0.61	-0.4045
IL17RA	ref_surfaceome	-0.7395	-0.08	-0.40975
SPARC	ref_surfaceome	-0.1175	-0.72	-0.41875
C8B	ref_nonessential	-0.569	-0.27	-0.4195
VDAC2	ref_surfaceome	-0.4005	-0.44	-0.42025
TMEM206	ref_surfaceome	-0.226	-0.62	-0.423
LIMA1	ref_surfaceome	-0.5895	-0.26	-0.42475
GGT1	ref_surfaceome	-0.131	-0.72	-0.4255
LTBP2	ref_surfaceome	-0.4735	-0.38	-0.42675
NELFB	ref_essential	0.2865	-1.16	-0.43675
OPN5	ref_nonessential	-0.387	-0.5	-0.4435
GPC6	ref_surfaceome	-0.3465	-0.55	-0.44825
PLXNB1	ref_surfaceome	-0.9565	0.05	-0.45325
TMEM43	ref_surfaceome	-0.464	-0.45	-0.457
LAMA5	ref_surfaceome	-0.419	-0.5	-0.4595
CYR61	ref_surfaceome	-0.6045	-0.34	-0.47225
AABR07022393.1	ref_essential	-0.1075	-0.86	-0.48375
POLR2B	ref_essential	-0.8375	-0.14	-0.48875
FN1	ref_surfaceome	-0.611	-0.37	-0.4905
SLC22A23	ref_surfaceome	-0.2985	-0.69	-0.49425
APOBEC1	ref_nonessential	-0.5585	-0.44	-0.49925
LBX1	ref_nonessential	-0.5515	-0.48	-0.51575
SERPINA7	ref_nonessential	-0.7085	-0.33	-0.51925
BMPR2	ref_surfaceome	-0.484	-0.56	-0.522
CTGF	ref_surfaceome	-0.2685	-0.78	-0.52425
SERPINA9	ref_nonessential	-0.385	-0.67	-0.5275
MMP27	ref_nonessential	-0.4365	-0.62	-0.52825
ORAOV1	ref_essential	-0.2195	-0.84	-0.52975
LAS1L	ref_essential	-0.05	-1.01	-0.53
ANTXR2	ref_surfaceome	-0.4355	-0.63	-0.53275
AXL	ref_surfaceome	-0.708	-0.36	-0.534
SLC44A2	ref_surfaceome	-0.521	-0.58	-0.5505
THSD1	ref_surfaceome	-0.353	-0.75	-0.5515
TENM3	ref_surfaceome	-0.196	-0.91	-0.553
AURKB	ref_essential	0.1795	-1.3	-0.56025
USP26	ref_nonessential	-0.2605	-0.86	-0.56025
OTUD6A	ref_nonessential	-0.7485	-0.43	-0.58925
SCARF2	ref_surfaceome	-0.686	-0.5	-0.593
ANTXR1	ref_surfaceome	-0.506	-0.7	-0.603
CDH2	ref_surfaceome	-0.53	-0.69	-0.61
LRP1	ref_surfaceome	-0.304	-0.94	-0.622
TMEM119	ref_surfaceome	-0.528	-0.72	-0.624
KLK12	ref_nonessential	-0.265	-0.99	-0.6275
GAS6	ref_surfaceome	-0.3185	-0.94	-0.62925
DDOST	ref_essential	-0.53	-0.74	-0.635
EVC2	ref_surfaceome	-0.407	-0.88	-0.6435
FLRT2	ref_surfaceome	-0.586	-0.71	-0.648
SNRPD3	ref_essential	-1.0685	-0.24	-0.65425
PCDH1	ref_surfaceome	-0.584	-0.74	-0.662
SUN5	ref_nonessential	-1.014	-0.31	-0.662
DSPP	ref_nonessential	-0.7355	-0.6	-0.66775
TMEM108	ref_surfaceome	-1.085	-0.29	-0.6875
PDGFRB	ref_surfaceome	-0.7565	-0.65	-0.70325
DDX20	ref_essential	-0.729	-0.69	-0.7095
CTCFL	ref_nonessential	-0.2885	-1.16	-0.72425
HBEGF	ref_surfaceome	-1.088	-0.37	-0.729
NRP1	ref_surfaceome	-0.347	-1.16	-0.7535
PCDHGB8	ref_surfaceome	-0.897	-0.62	-0.7585
PLA2R1	ref_surfaceome	-0.925	-0.6	-0.7625
DCHS1	ref_surfaceome	-0.3215	-1.22	-0.77075
STEAP3	ref_surfaceome	-0.7825	-0.78	-0.78125
TENM4	ref_surfaceome	-1.118	-0.46	-0.789
PLA2G2F	ref_nonessential	-0.0085	-1.6	-0.80425
TMEM63A	ref_surfaceome	-0.6185	-1.05	-0.83425
CDH9	ref_surfaceome	-0.9245	-0.75	-0.83725
ADAM9	ref_surfaceome	-0.6615	-1.02	-0.84075
CD276	ref_surfaceome	-0.875	-0.84	-0.8575
TPCN1	ref_surfaceome	-1.231	-0.49	-0.8605
NVL	ref_essential	-1.01	-0.74	-0.875
APOA4	ref_nonessential	-0.5545	-1.21	-0.88225
LOC103690293	ref_nonessential	-0.5905	-1.18	-0.88525
GPC4	ref_surfaceome	-0.887	-0.9	-0.8935
HTRA1	ref_surfaceome	-0.8125	-1.01	-0.91125
POLR2C	ref_essential	-1.7435	-0.11	-0.92675
TLN1	ref_surfaceome	-0.5975	-1.26	-0.92875
SDC2	ref_surfaceome	-1.348	-0.53	-0.939
CLPTM1	ref_surfaceome	-0.823	-1.08	-0.9515
CLEC3A	ref_nonessential	-1.018	-0.96	-0.989
SDC1	ref_surfaceome	-0.9805	-1.04	-1.01025
SLC36A3	ref_nonessential	-1.1045	-0.98	-1.04225
EFNB2	ref_surfaceome	-1.26	-0.83	-1.045
TUBGCP2	ref_essential	-0.935	-1.18	-1.0575
PCDH19	ref_surfaceome	-1.1705	-0.96	-1.06525
CDC123	ref_essential	-0.771	-1.37	-1.0705
MEGF10	ref_surfaceome	-0.7365	-1.5	-1.11825
SPC24	ref_essential	-0.7305	-1.53	-1.13025
MST1R	ref_surfaceome	-1.497	-0.78	-1.1385
CD80	ref_surfaceome	-1.2015	-1.09	-1.14575
TMED9	ref_surfaceome	-0.9815	-1.34	-1.16075
NOTCH2	ref_surfaceome	-0.3745	-2.02	-1.19725
DDX56	ref_essential	-0.8435	-1.58	-1.21175
ELN	ref_surfaceome	-1.49	-1	-1.245
ITGA1	ref_surfaceome	-1.92	-0.61	-1.265
PIWIL1	ref_nonessential	-1.7235	-0.87	-1.29675
ERCC2	ref_essential	-1.217	-1.49	-1.3535
ISCU	ref_essential	-0.8605	-1.92	-1.39025
DBR1	ref_essential	-0.9835	-1.84	-1.41175
FZD7	ref_surfaceome	-1.127	-1.73	-1.4285
EXOSC4	ref_essential	-0.838	-2.02	-1.429
SLC14A1	ref_surfaceome	-1.3385	-1.55	-1.44425
ATP1B3	ref_surfaceome	-1.541	-1.45	-1.4955
SLC29A1	ref_surfaceome	-1.887	-1.11	-1.4985
PRMT5	ref_essential	-0.898	-2.11	-1.504
FNDC1	ref_surfaceome	-1.566	-1.51	-1.538
ANKH	ref_surfaceome	-1.58	-1.54	-1.56
PRPF38B	ref_essential	-0.943	-2.2	-1.5715
SEMA4C	ref_surfaceome	-2.141	-1.08	-1.6105
HNRNPU	ref_essential	0.012	-3.4	-1.694
SNRNP200	ref_essential	-1.5605	-2.01	-1.78525
BCAM	ref_surfaceome	-1.6665	-2.27	-1.96825
ALG2	ref_essential	-1.7125	-2.55	-2.13125
TTC27	ref_essential	-1.2325	-3.05	-2.14125
SRSF2	ref_essential	-1.6005	-2.73	-2.16525
EFNA5	ref_surfaceome	-3.244	-1.44	-2.342
ELL	ref_essential	-2.104	-3.05	-2.577
NOL6	ref_essential	-1.8505	-3.5	-2.67525
CRB2	ref_surfaceome	-4.011	-1.57	-2.7905
DONSON	ref_essential	-1.8345	-4.21	-3.02225
IMP3	ref_essential	-1.761	-4.6	-3.1805
ITGB1	ref_surfaceome	-3.2745	-3.09	-3.18225
CXADR	ref_surfaceome	-5.8705	-3.59	-4.73025
