# Supplementary material for: Copper bioavailability is a KRAS-specific vulnerability in colorectal cancer
Source: Nat Commun. 2020 Jul 24;11:3701. doi: 10.1038/s41467-020-17549-y (PMC7381612; doi:10.1038/s41467-020-17549-y)
Supplement: Supplementary file 10 — Source Data [file 41467_2020_17549_MOESM10_ESM.xlsx]

## Sheet: Figure 1a
Figure 1a: Transcriptome of IEC-6 +/- KRASG12V (FPKM)
	Gene	Control (FPKM_average of triplicates)	KRAS (FPKM_average of triplicates)
	A1bg	0	0
	A1cf	0.0366666666666667	0
	A2m	0	0
	A2ml1	0	0
	A430078G23Rik	0	0
	A4galt	0.0166666666666667	0.00666666666666667
	A4gnt	0	0
	AA415398	0	0
	Aadac	0	0
	Aadacl2	0	0
	Aadacl3	0	0
	Aadacl4	0	0
	Aadat	0.00666666666666667	0.146666666666667
	Aanat	0.02	0.00666666666666667
	Aass	0.0166666666666667	0.03
	Abat	0.0133333333333333	0.0133333333333333
	Abca13	0	0
	Abca14	0	0.03
	Abca15	0	0
	Abca6	0	0
	Abca8a	0	0
	Abcb5	0	0
	Abcb9	0.00333333333333333	0.173333333333333
	Abcc12	0	0.00666666666666667
	Abcc2	0	0.0233333333333333
	Abcc6	0	0.00333333333333333
	Abcc8	0	0.0566666666666667
	Abcc9	0	3.36333333333333
	Abcg5	0	0
	Abcg8	0	0
	Abhd12b	0.02	0
	Abhd16b	0.00666666666666667	0
	Abi3	0	0.0233333333333333
	Ablim2	0.186666666666667	0
	Ablim3	2.08666666666667	0
	Abo2	0	0
	Abra	0	0
	Acacb	0	0.00333333333333333
	Acbd7	0.04	0
	Ace2	0	0.01
	Ace3	0.01	13.6666666666667
	Ackr2	0	0
	Acmsd	0.01	0
	Acnat1	0	2.93666666666667
	Acnat2	0	0.296666666666667
	Acot1	0.00666666666666667	0.0466666666666667
	Acot12	0.00666666666666667	0
	Acot4	0	0.00666666666666667
	Acot5	0	0
	Acot6	0.00666666666666667	0
	Acox2	0	0
	Acpt	0.0266666666666667	0
	Acr	0	0
	Acrv1	0	0
	Acsbg1	0	0.343333333333333
	Acsbg2	0.01	0
	Acsl6	0.00333333333333333	0
	Acsm2a	0	0
	Acsm3	0	0.00333333333333333
	Acsm4	0	0.00333333333333333
	Acsm5	0	0
	Acss1	0	0
	Acss3	0.00666666666666667	0.0333333333333333
	Actbl2	0	0
	Actc1	0.0366666666666667	0
	Actl11	0	0.00666666666666667
	Actl6b	0	0
	Actl7a	0.0133333333333333	0.00666666666666667
	Actl9	0	0
	Actl9b	0	0
	Actn2	0	0
	Actn3	0	0.0366666666666667
	Actrt1	0	0
	Actrt2	0	0
	Acvr1c	0.0166666666666667	0.01
	Acvrl1	0	0
	Adad1	0	0
	Adad2	0	0
	Adam11	0.00333333333333333	0
	Adam18	0	0.00666666666666667
	Adam2	0.00333333333333333	0
	Adam21	0	0
	Adam21	0	0
	Adam24	0	0
	Adam26a	0	0
	Adam28	0	0.02
	Adam30	0.00666666666666667	0
	Adam32	0.01	0.06
	Adam34l	0	0
	Adam3a	0	0.00333333333333333
	Adam5	0.00333333333333333	0.0166666666666667
	Adam6	0	0.876666666666667
	Adam7	0	0
	Adamdec1	0	1.16666666666667
	Adamts13	0.00666666666666667	0
	Adamts15	0.0133333333333333	0
	Adamts16	0.06	0
	Adamts18	0	0
	Adamts19	0.00333333333333333	0
	Adamts4	0.02	0.146666666666667
	Adamts5	1.19333333333333	0
	Adamtsl2	0.00333333333333333	0
	Adap1	0.00333333333333333	0.103333333333333
	Adarb2	0	0
	Adcy1	0.133333333333333	0
	Adcy10	0.00666666666666667	0
	Adcy5	4.58666666666667	0
	Adcy8	0.00333333333333333	1.72
	Adcyap1	0	0.00333333333333333
	Add2	0.00333333333333333	1.17666666666667
	Adgra1	0	0
	Adgrb1	0	0
	Adgrb2	0.806666666666667	0
	Adgrb3	0	0
	Adgre1	0	0
	Adgrf2	0	0
	Adgrf3	0.00333333333333333	0.00666666666666667
	Adgrf4	0.00666666666666667	0
	Adgrf5	0	0
	Adgrg2	0.103333333333333	0
	Adgrg3	0.01	0.00333333333333333
	Adgrg4	0	0
	Adgrg5	0	0.07
	Adgrg7	0	0
	Adgrl4	0	0.0133333333333333
	Adh6a	0.00666666666666667	0.03
	Adig	0	1.35
	Adipoq	0.0166666666666667	0.16
	Adora1	0	0
	Adora2a	0.0133333333333333	0.00333333333333333
	Adora3	0.00333333333333333	0
	Adprhl1	0.0966666666666667	0
	Adra1a	0.0266666666666667	0.0433333333333333
	Adra1b	0.206666666666667	0
	Adra1d	0	0
	Adra2a	0.0166666666666667	0.393333333333333
	Adra2b	0.00666666666666667	0
	Adra2c	0	0
	Adrb3	0	0
	Adrbk2	0	0
	Adssl1	0.01	0.313333333333333
	Adtrp	1.03333333333333	0
	Aff2	0	2.02
	Afm	0	0
	Agbl1	0	0
	Agbl2	0.01	0.0166666666666667
	Agbl4	0.0166666666666667	0
	Agmat	0.00666666666666667	0
	Agmo	0.196666666666667	0
	Agr3	0.04	0
	Agrp	0.0633333333333333	0.0466666666666667
	Agt	0.01	0
	Agtr1b	0	0
	Agtr2	0	0.0166666666666667
	Agxt	0	0
	Agxt2	0	0
	Ahsg	0.0466666666666667	0
	AI481877	0	0
	AI854703	0	0
	aicda	0.00666666666666667	0
	Aif1	0	0
	Aim1l	0.00333333333333333	0
	Aim2	0	0.286666666666667
	Aipl1	0	0.00666666666666667
	Aire	0	0
	Ajap1	0	0
	Ak8	0.0133333333333333	0
	Akap14	0.0133333333333333	0.00666666666666667
	Akap3	0.00666666666666667	0.0166666666666667
	Akap4	0	0
	Akap6	0.01	0.566666666666667
	Aknad1	0.00666666666666667	0.00333333333333333
	Akp3	0	0
	Akr1b1-ps1	0	0
	Akr1b7	0	0.0266666666666667
	Akr1c1	0	0
	Akr1c12l1	0	0
	Akr1c14	0.0166666666666667	0
	Akr1c19	0.323333333333333	0
	Akr1c2	0	0
	Akr1c3	0	0
	Akr1cl	0.223333333333333	0
	Akr1d1	0.0133333333333333	0
	Akr7a3	0.0233333333333333	0.0266666666666667
	Alas2	0	0
	Alb	0	0
	Aldh1a2	0.03	0
	Aldh1b1	0	0
	Aldh1l1	0.00333333333333333	0.233333333333333
	Aldh1l2	0.0133333333333333	0
	Aldob	0.00666666666666667	0.163333333333333
	Alox12	0.00333333333333333	0.0866666666666667
	Alox12b	0	0
	Alox12e	0	0.00333333333333333
	Alox15b	0	0
	Alox5	0	0
	Alox5ap	0	0.01
	Alpi	0	0.00333333333333333
	Alpk2	0.00333333333333333	0
	Alpl	0.02	0.00333333333333333
	Alpp	0.02	0
	Alppl2	0.0433333333333333	0.00666666666666667
	Als2cr11	0	0
	Als2cr12	0.01	0.0166666666666667
	Alx1	0	0
	Alx3	0.00666666666666667	0
	Alx4	0.01	0
	Ambn	0	0
	Ambp	0	0
	Amdhd1	0	0
	Amelx	0	0
	Amer2	0	0.00666666666666667
	Amer3	0	0
	Amica1	0	0.00333333333333333
	Amn	0	0.00333333333333333
	Amtn	0	0
	Amy1a	0.00666666666666667	0
	Amy2a3	0	0
	Andpro	0	0
	Ang2	0.05	0.05
	Ang2	0.05	0.05
	Angpt1	0	0.296666666666667
	Angpt2	0.89	0
	Angpt4	0.01	0.00333333333333333
	Angptl1	0	0
	Angptl3	0	0
	Angptl6	0.02	0.0433333333333333
	Ank1	0.106666666666667	0
	Ankar	0.00333333333333333	0
	Ankdd1a	0.0133333333333333	0.0733333333333333
	Ankef1	0	0.00666666666666667
	Ankfn1	0	0
	Ankk1	0	0
	Ankrd2	0.02	0.0333333333333333
	Ankrd22	0	0.00333333333333333
	Ankrd31	0	0
	Ankrd33	0	0
	Ankrd33b	0	0.01
	Ankrd34b	0.00666666666666667	0
	Ankrd34c	0	0
	Ankrd45	0	0
	Ankrd6	0.01	0.04
	Ankrd63	0	0.0266666666666667
	Ankrd65	0	0
	Ankrd66	0	0
	Ankrd7	0.0166666666666667	0.03
	Ankub1	0	0
	Ano4	0	4.71333333333333
	Ano5	0	0
	Ano9	0.00333333333333333	0
	Antxrl	0	0
	Anxa13	0	0
	Anxa9	0	0
	Aoah	0	0
	Aoc1	0	0
	Aox3	0	0
	Ap1m2	0	0
	Ap3b2	0.00666666666666667	0
	Apba2	0	0
	Apbb1ip	0	0.0733333333333333
	Apcdd1l	0.0333333333333333	0.0566666666666667
	Apcs	0	0.0266666666666667
	Apeg3	0	0
	Apoa2	0.0866666666666667	0
	Apoa4	0	0
	Apob	0	0
	Apobec1	0.00666666666666667	2.68
	Apobec2	0.00666666666666667	0.02
	Apobec4	0	0
	Apobr	0	0
	Apoc1	0.856666666666667	0
	Apoc2	0	0
	Apoc3	2.91	0
	Apoc4	0	0
	Apod	0.0566666666666667	0
	Apof	0	0
	Apon	0.00666666666666667	0
	Aqp12a	0	0
	Aqp2	0	0
	Aqp4	0	0
	Aqp5	0.0133333333333333	0
	Aqp6	0	0
	Aqp7	0	0.0266666666666667
	Aqp8	0	0.336666666666667
	Ar	0	0
	Arf3	0	0
	Arfgef3	0.0966666666666667	0
	Arhgap15	0	0.00666666666666667
	Arhgap25	0	0.02
	Arhgap27	0.00666666666666667	0.133333333333333
	Arhgap30	0	0.0166666666666667
	Arhgap36	0	0
	Arhgap40	0	0.00333333333333333
	Arhgap6	0	0.173333333333333
	Arhgap8	0.00333333333333333	0.00333333333333333
	Arhgef15	0	0.00333333333333333
	Arhgef33	0	0.226666666666667
	Arid3c	0	0
	Arl11	0.00666666666666667	0.333333333333333
	Arl13a	0.00666666666666667	0
	Arl14	0	0
	Arl14epl	0.0233333333333333	0.0233333333333333
	Arl5c	0	0.00666666666666667
	Arl9	0	0.0166666666666667
	Armc12	0	0
	Armc3	0	0.00333333333333333
	Armc4	0	0
	Arpp21	0	0.00333333333333333
	Arr3	0	0.0266666666666667
	Arrdc5	0	0
	Arsi	0.496666666666667	0
	Art1	0	0
	Art2b	0	0
	Art3	0	0
	Art5	0	0
	Arx	0	0.00333333333333333
	Arxes2	0	0.0733333333333333
	As3mt	0.0166666666666667	0.01
	Asah2	0.02	0
	Asb10	0	0
	Asb12	0.0333333333333333	0.243333333333333
	Asb14	0	0.00333333333333333
	Asb16	0.00333333333333333	0.0166666666666667
	Asb17	0	0
	Asb18	0	0
	Asb2	0	0.0133333333333333
	Asb4	0	0
	Asb9	0.00666666666666667	0.0133333333333333
	Ascl4	0.03	0
	Ascl5	0	0
	Asgr1	0.0233333333333333	0.176666666666667
	Asgr2	0	0.00666666666666667
	Asic3	0	0.00666666666666667
	Asic4	0	0.0333333333333333
	Asic5	0	0
	Asip	0	0
	Aspdh	0	0
	Aspg	0.01	0
	Asphd1	0.0133333333333333	0
	Asphd2	0.04	0
	Astl	0	0
	Astn1	0.0533333333333333	0
	Astn2	0	0.00666666666666667
	Atcay	0.00333333333333333	0.0133333333333333
	Atg9b	0.00333333333333333	0.236666666666667
	Atoh1	0	0
	Atoh7	0	0
	Atp10b	0	0.00333333333333333
	Atp12a	0.0266666666666667	0
	Atp13a5	0.00666666666666667	0
	Atp1a2	0.00333333333333333	0.00333333333333333
	Atp1a4	0.0133333333333333	0.00666666666666667
	Atp1b4	0.00333333333333333	0
	Atp2b2	0	0
	Atp2b3	0.00333333333333333	0.00666666666666667
	Atp4a	0	0.00333333333333333
	Atp4b	0	0
	Atp6v0d2	0	0.22
	Atp6v1g3	0.0533333333333333	0
	Atp7b	0.01	0.02
	Atp8a1	0	0
	Atp8a1	0	0.00666666666666667
	Atp8a2	0	0.0466666666666667
	Atp8b1	1.17666666666667	0
	Atp8b4	0	0.00666666666666667
	Auts2l	0.203333333333333	0
	Avp	0	0
	Avpr1a	0	0
	Avpr1b	0	0
	Avpr2	0	0
	Awat1	0	0
	Awat2	0	0
	Axdnd1	0.0133333333333333	0.02
	AY172581.1	0	0
	AY172581.10	0	0
	AY172581.11	0	0
	AY172581.12	0	0
	AY172581.13	0	0
	AY172581.14	0	0
	AY172581.15	0	0
	AY172581.16	0	0
	AY172581.17	0	0
	AY172581.18	0	0
	AY172581.19	0	0
	AY172581.2	0	0
	AY172581.20	0	0
	AY172581.21	0	0
	AY172581.22	0	0
	AY172581.23	0	0
	AY172581.3	0	0
	AY172581.4	0	0
	AY172581.5	0	0
	AY172581.6	0	0
	AY172581.7	0	0
	AY172581.8	0	0
	Azgp1	0.00666666666666667	0.0266666666666667
	B3galt1	0	0
	B3galt2	0.946666666666667	0
	B3galt5	0	0
	B3gat1	0	0.01
	B3gat2	0	0
	B3gnt3	0	0
	B3gnt4	0.0133333333333333	0.233333333333333
	B3gnt5	0	0
	B3gnt6	0	0
	B3gnt8	0.0333333333333333	0
	B4galnt3	0.00333333333333333	0.53
	Baalc	0.02	0.0166666666666667
	Baat	0.0266666666666667	0.1
	Baiap2l2	0.14	0
	Banf2	0	0
	Bank1	0	0
	Barhl1	0.00666666666666667	0
	Barhl2	0.00666666666666667	0
	Barx1	0	0.00666666666666667
	Batf	0.0266666666666667	0.91
	Batf2	0	0.143333333333333
	Batf3	0	0.09
	Bcan	0.00333333333333333	0
	Bche	0	0
	Bcl11a	0	0.00333333333333333
	Bcl11b	0	0
	Bcl2a1	0.0133333333333333	0
	Bcl2l10	0	0.0266666666666667
	Bcl2l14	0.0866666666666667	0
	Bcl2l15	0.04	0.01
	Bcl6b	0.00333333333333333	0.00666666666666667
	Bco1	0.00333333333333333	0.00333333333333333
	Bco2	0.0133333333333333	0.0166666666666667
	Bean1	0.0133333333333333	0.183333333333333
	Becn2	0	0
	Bend4	0.0533333333333333	0
	Bend7	0.123333333333333	3.63666666666667
	Best3	0.00333333333333333	0
	Best4	0	0
	Bex2	0.0133333333333333	0
	Bex4	0.12	0
	Bfsp2	0.02	0.623333333333333
	Bhlha15	0.0633333333333333	0
	Bhlha9	0	0
	Bhlhe22	0	0
	Bhlhe23	0	0
	Bhmt2	0	0
	Bin2a	0.00333333333333333	0.0233333333333333
	Birc7	0.0933333333333333	0
	Blk	0	0
	Bmp10	0.0366666666666667	0
	Bmp15	0	0
	Bmp5	0	0.03
	Bmp8b	0	0.413333333333333
	Bmper	2.61	0
	Bnipl	0.0233333333333333	0.01
	Boll	0	0
	Bpi	0.0366666666666667	0
	Bpifa1	0	0
	Bpifa2	0	0
	Bpifa2f	0	0
	Bpifa3	0	0
	Bpifa5	0	0
	Bpifa6	0	0.00666666666666667
	Bpifb1	0	0
	Bpifb2	0	0
	Bpifb3	0	0
	Bpifb4	0	0.0833333333333333
	Bpifb5	0.00666666666666667	0.00666666666666667
	Bpifb6	0	0.02
	Bpifc	0.00333333333333333	0.00333333333333333
	Brdt	0.02	0
	Brinp2	0	0
	Brinp3	0.00333333333333333	0.0733333333333333
	Brs3	0	0
	Brsk2	0.0133333333333333	0
	Bsnd	0	0
	Bsph1	0	0
	Bsph2	0	0
	Bst1	0.02	5.53
	Bsx	0	0
	Btbd16	0.00666666666666667	0.03
	Btbd17	0.00666666666666667	0
	Btbd18	0	0
	Btg4	0.03	0.433333333333333
	Btk	0	0.00666666666666667
	Btn1a1	0.0133333333333333	0.0266666666666667
	Btnl2	0.00666666666666667	0
	Btnl3	0	0
	Btnl5	0	0.04
	Btnl6-ps1	0	0
	Btnl7	0.00333333333333333	0.0733333333333333
	Btnl7	0.00333333333333333	0.0633333333333333
	Btnl7	0.0266666666666667	0.0233333333333333
	Btnl8	0.01	0.0133333333333333
	Btnl9	0	0
	Bves	1.4	0
	C1qa	0	0
	C1qb	0	0
	C1qc	0	0
	C1ql1	0.396666666666667	0
	C1ql2	0	0
	C1ql3	0.07	9.88
	C1qtnf3	1.30333333333333	0
	C1qtnf4	0.0266666666666667	0
	C1qtnf5	0.566666666666667	0
	C1qtnf9	0.0133333333333333	0
	C2	0.0333333333333333	0
	C2cd4a	0	0.01
	C2cd4b	0	1.00333333333333
	C3ar1	0.0266666666666667	0.656666666666667
	C4bpa	0.0266666666666667	0
	C4bpb	0.00666666666666667	0
	C5ar1	0	0.00666666666666667
	C7	0	0
	C8a	0	0
	C8b	0	0
	C9	0.01	0.00666666666666667
	Cabp2	0	0
	Cabp4	0	0
	Cabp5	0	0
	Cabs1	0	0
	Cacna1b	0.00666666666666667	0.0266666666666667
	Cacna1c	1.21333333333333	0
	Cacna1d	0.00333333333333333	0.0566666666666667
	Cacna1e	0.08	0
	Cacna1f	0	0
	Cacna1g	0.686666666666667	0
	Cacna1h	0.00333333333333333	0.0166666666666667
	Cacna1s	0	0.00333333333333333
	Cacna2d1	0	0
	Cacna2d3	0	0.19
	Cacnb4	0.0966666666666667	0
	Cacng1	0	0
	Cacng2	0	0
	Cacng3	0	0
	Cacng4	0	0
	Cacng5	0	0
	Cacng6	0	0
	Cacng7	0.00333333333333333	0
	Cacng8	0	0
	Cadm2	0	0
	Cadm3	0	0
	Calb1	0	0
	Calb2	0.0133333333333333	0
	Calca	0.0166666666666667	0.143333333333333
	Calcb	0.01	0.393333333333333
	Calcoco1	0.356666666666667	0.236666666666667
	Calcoco2	0	0
	Calcr	0	0
	Calcrl	0.00333333333333333	0.0233333333333333
	Calhm1	0	0
	Calhm3	0	0
	Calml3	0.0133333333333333	0
	Calml5	0	0
	Caln1	0	0.0266666666666667
	Calr4	0.0166666666666667	0.0933333333333333
	Caly	0	0
	Camk1g	0.02	0.15
	Camk2a	0.14	0
	Camk4	0.0233333333333333	0.616666666666667
	Camkv	0.0233333333333333	0
	Camp	0	0
	Camta1	0.00333333333333333	0
	Cand2	0	0
	Cap2	0.0366666666666667	0
	Capn11	0	0
	Capn13	0.01	0
	Capn6	0.00333333333333333	0
	Capn9	0.0666666666666667	0
	Capsl	0.0566666666666667	0
	Capza3	0	0
	Car10	0	0.09
	Car14	0.02	0.00666666666666667
	Car15	0	0
	Car4	0	0
	Car5a	0	0
	Car7	0.00666666666666667	0
	Card11	0.00333333333333333	3.88333333333333
	Cartpt	0	0
	Casp14	0	0
	Casr	0	0
	Cass4	0.00333333333333333	0.04
	Catsper1	0	0
	Catsper3	0	0.0233333333333333
	Catsper4	0	0
	Cav3	0.0866666666666667	0
	Cbfa2t3	0	0
	Cblc	0.02	0.00333333333333333
	Cbln1	0	0
	Cbln2	0	0
	Cbln4	0	0
	Cbr1	0	0
	Cbs	0	0
	Ccdc105	0	0
	Ccdc108	0	0
	Ccdc110	0	0
	Ccdc110	0.0833333333333333	0
	Ccdc113	0	0
	Ccdc121	0	0
	Ccdc129	0	0
	Ccdc13	0.00666666666666667	0.02
	Ccdc142	0	0.323333333333333
	Ccdc144b	0.00666666666666667	0
	Ccdc148	0	0.0233333333333333
	Ccdc152	0	0.01
	Ccdc153	0.0133333333333333	0.04
	Ccdc154	0.02	0
	Ccdc158	0	0
	Ccdc160	0	0
	Ccdc162	0	0.03
	Ccdc166	0	0
	Ccdc169	0.00333333333333333	0.00333333333333333
	Ccdc170	0	0
	Ccdc172	0	0
	Ccdc175	0.01	0.00666666666666667
	Ccdc177	0.123333333333333	0
	Ccdc178	0.0133333333333333	0
	Ccdc179	0	0
	Ccdc180	0	0
	Ccdc182	0	0
	Ccdc183	0.03	0
	Ccdc184	0.00666666666666667	0.0266666666666667
	Ccdc185	0	0
	Ccdc187	0	0
	Ccdc188	0	0
	Ccdc190	0	0
	Ccdc24	0.0333333333333333	0.156666666666667
	Ccdc27	0.49	0
	Ccdc3	0	0
	Ccdc33	0	0
	Ccdc38	0	0
	Ccdc42	0	0
	Ccdc42b	0	0
	Ccdc54	0	0
	Ccdc60	0	0
	Ccdc63	0	0
	Ccdc7	0	0
	Ccdc70	0	0
	Ccdc73	0.00333333333333333	0.00333333333333333
	Ccdc78	0.0133333333333333	0.0466666666666667
	Ccdc8	0.16	0
	Ccdc81	0	0
	Ccdc83	0	0.02
	Ccdc85a	0.00666666666666667	0.01
	Ccdc87	0.00333333333333333	0.00333333333333333
	Ccdc89	0.0866666666666667	0.04
	Ccer1	0	0
	Ccin	0	0
	Cck	0	0.02
	Cckar	0	0
	Cckbr	0.01	0
	Ccl1	0	0
	Ccl11	0.02	0
	Ccl12	0	0
	Ccl17	0	0
	Ccl19	0	0
	Ccl20	0.12	0
	Ccl21	0.0133333333333333	0
	Ccl22	0.00333333333333333	0
	Ccl24	0	0
	Ccl25	0.02	0.07
	Ccl26	0	0
	Ccl27	0.0633333333333333	0.396666666666667
	Ccl3	0	0
	Ccl4	0	0.0333333333333333
	Ccl6	0	0
	Ccl9	0	0
	Ccm2l	0.00666666666666667	0
	Ccnb1ip1	0.0966666666666667	0
	Ccp6l1	0	0.0133333333333333
	Ccr1	0	3.08
	Ccr10	0.00666666666666667	0.03
	Ccr1l1	0	0.0133333333333333
	Ccr2	0	0
	Ccr3	0	0
	Ccr4	0	0.0133333333333333
	Ccr5	0	0.00333333333333333
	Ccr6	0	0
	Ccr7	0.0133333333333333	0
	Ccr8	0	0
	Ccr9	0	0
	Ccser1	0.203333333333333	0
	Cct8l1	0.0733333333333333	0
	Cd160	0	0.22
	Cd163	0	0
	Cd163l1	0	0
	Cd164l2	0.0133333333333333	0.0533333333333333
	Cd177	0.0633333333333333	0
	Cd180	0.00333333333333333	0
	Cd19	0	0
	Cd2	0.223333333333333	0
	Cd200r1l	0	0.0266666666666667
	Cd209a	0	0
	Cd209b	0	0
	Cd209c	0	0
	Cd209e	0	0
	Cd209f	0	0
	Cd22	0	0
	Cd226	0	0
	Cd244	0	0.08
	Cd247	0	0.00666666666666667
	Cd248	0	0.01
	Cd27	0	0
	Cd28	0.00666666666666667	2.96666666666667
	Cd300a	0.01	0
	Cd300e	0.0233333333333333	0
	Cd300lb	0.00333333333333333	0.27
	Cd300ld	0	0
	Cd300le	0	0.0133333333333333
	Cd300lf	0.00333333333333333	0.0366666666666667
	Cd300lg	0	0
	Cd33	0	0
	Cd34	0.00666666666666667	0.00333333333333333
	Cd37	0.00666666666666667	0.0133333333333333
	Cd3d	0	0
	Cd3e	0	0.02
	Cd3g	0	0
	Cd4	0	0
	Cd40	0	0
	Cd40lg	0	0
	Cd5	0	0
	Cd52	0	0.04
	Cd53	0	0.403333333333333
	Cd5l	0	0
	Cd6	0	0
	Cd69	0.0133333333333333	0.0633333333333333
	Cd70	0	0
	Cd72	0.00666666666666667	0.00666666666666667
	Cd79a	0.01	0.29
	Cd79al	0	0.03
	Cd79b	0	0
	Cd83	0.00333333333333333	3.26333333333333
	Cd84	0.0166666666666667	0
	Cd86	0	0
	Cd8a	0	0
	Cd8b	0	0
	Cd93	0	0.00333333333333333
	Cd96	0	0.03
	Cd99l2	0	0
	Cdcp1	0.00333333333333333	0
	Cdcp2	0	0
	Cdh10	0	0.293333333333333
	Cdh12	0	0
	Cdh15	0.01	0.05
	Cdh16	0	0.00333333333333333
	Cdh18	0.00666666666666667	0.663333333333333
	Cdh19	0	0.00333333333333333
	Cdh20	0	0
	Cdh22	0	0
	Cdh23	0.00333333333333333	0
	Cdh26	0	0.0233333333333333
	Cdh4	0.0433333333333333	0
	Cdh6	0	10.6533333333333
	Cdh7	0	0
	Cdh8	0	0.01
	Cdhr2	0.00333333333333333	0.01
	Cdhr3	0	0
	Cdhr4	0	0
	Cdhr4	0	0
	Cdk15	0	0
	Cdk5r2	0	0
	Cdkl1	0.02	0.0366666666666667
	Cdkn2a	0	0
	Cdkn2b	0	0
	Cdrt4	0	0.0233333333333333
	Cds1	0.0233333333333333	0.0233333333333333
	Cdx1	0.0533333333333333	0
	Cdx4	0	0
	Ceacam10	0	0
	Ceacam11	0	0
	Ceacam12	0	0
	Ceacam15	0	0
	Ceacam16	0	0.14
	Ceacam19	0.00333333333333333	0.03
	Ceacam20	0	0
	Ceacam3	0	0
	Ceacam6	0	0
	Ceacam9	0.01	0.226666666666667
	Cebpe	0	0
	Cecr6	0.0266666666666667	0
	Cela2a	0	0.01
	Cela3b	0	0
	Celf4	0	0
	Celf6	0	0.0566666666666667
	Celsr3	0.00666666666666667	0
	Cend1	0	0.0133333333333333
	Cer1	0.0133333333333333	0
	Cerkl	0	0
	Cers1	0.67	1.04666666666667
	Cers3	0	0.00666666666666667
	Ces1a	0	0.0166666666666667
	Ces1d	0	0.06
	Ces1f	0	0.03
	Ces2	0.0133333333333333	0.0333333333333333
	Ces2a	0	0
	Ces2e	0	0
	Ces2h	0	0
	Ces2i	0	0
	Ces2j	0	0
	Ces4a	0	0.00666666666666667
	Ces5a	0	0.0566666666666667
	Cetn1	0	0
	Cfap126	0.0266666666666667	0.0233333333333333
	Cfap161	0	0.00666666666666667
	Cfap206	0.00666666666666667	0
	Cfap221	0	0
	Cfap44	0	0
	Cfap46	0	0
	Cfap46	0	0
	Cfap58	0	0
	Cfap58l1	0.00666666666666667	0
	Cfap70	0.00666666666666667	0.0466666666666667
	Cfap74	0	0
	Cfb	1.99	0
	Cfc1	0	0
	Cfd	0	0.02
	Cfhr1	0	0
	Cfi	0.00333333333333333	0.23
	Cga	0	0
	Cgm4	0	0
	Ch25h	0.03	0.113333333333333
	Chad	0	0
	Chadl	0.01	0.00666666666666667
	Chat	0	0
	Chchd10	0.303333333333333	0
	Chd5	0.01	0.00333333333333333
	Chdh	0	0
	Chga	0	0
	Chgb	0	0.00666666666666667
	Chi3l1	0.03	0
	Chi3l3	0	0
	Chia	0	0.00666666666666667
	Chit1	0.01	0
	Chl1	0.01	15.9066666666667
	Chodl	0.0233333333333333	0
	Chp2	0	0.0233333333333333
	Chrdl1	0.01	0
	Chrdl2	0	0
	Chrm1	0.0233333333333333	0
	Chrm2	0.0533333333333333	0
	Chrm3	0	0.866666666666667
	Chrm5	0	0
	Chrna10	0	0
	Chrna2	0.0266666666666667	0.00333333333333333
	Chrna3	3.77333333333333	0
	Chrna4	0	0
	Chrna6	0	0
	Chrna7	0.00333333333333333	0.00333333333333333
	Chrna9	0	0
	Chrnb3	0	0
	Chrnd	0	0
	Chrne	0.00666666666666667	0.00666666666666667
	Chst1	0	0.00333333333333333
	Chst10	0.04	0
	Chst13	0.02	0.0766666666666667
	Chst4	0.54	0
	Chst5	0.01	0.0433333333333333
	Chst7	0.206666666666667	0
	Chst8	0.00333333333333333	0
	Chst9	0	0
	Chsy3l	0.0133333333333333	0
	Cib3	0	0
	Cib4	0	0
	Cidec	0	0.0266666666666667
	Cited1	0.02	0.0333333333333333
	Cited4	0	1.61333333333333
	Ckm	0	0.0533333333333333
	Ckmt1b	24.95	0
	Ckmt2	0	0
	Clca1	0.01	0.123333333333333
	Clca4	0	0.136666666666667
	Clcn1	0.0166666666666667	0.0433333333333333
	Clcnka	0	0.00333333333333333
	Clcnkb	0	0.00333333333333333
	Cldn1	0.00666666666666667	1.41333333333333
	Cldn10	0.01	0.00666666666666667
	Cldn14	0	0
	Cldn16	0	0.00666666666666667
	Cldn17	0	0
	Cldn19	0.21	0
	Cldn2	0.00333333333333333	0.57
	Cldn20	0.0166666666666667	0
	Cldn22	0.383333333333333	0
	Cldn23	0.0133333333333333	0.11
	Cldn24	0.0233333333333333	0
	Cldn3	0	0
	Cldn34a	0	0
	Cldn34b	0	0
	Cldn34c4	0	0
	Cldn34d	0	0
	Cldn34e	0.0166666666666667	0
	Cldn4	0	0.01
	Cldn5	0	0
	Cldn7	0.00666666666666667	0
	Cldn8	0	0
	Cldn9	0.0133333333333333	0.00666666666666667
	Cldnd2	0	0
	Clec11a	0.08	0
	Clec12b	0	0.01
	Clec14a	0	0
	Clec18a	0.00666666666666667	0
	Clec1a	0.00333333333333333	0.07
	Clec1b	0.01	0.04
	Clec3a	0.01	0
	Clec4a	0	0
	Clec4a1	0	0.0233333333333333
	Clec4a2	0	0.266666666666667
	Clec4a3	0	0
	Clec4b2	0	0.0133333333333333
	Clec4d	0	0.193333333333333
	Clec4e	0	1.07666666666667
	Clec4f	0.0233333333333333	0
	Clec4g	0	0
	Clec4m	0	0
	Clec4n	0	0.36
	Clec5a	0	0
	Clec9a	0.00666666666666667	0.1
	Clgn	0.03	0
	Clic6	0.00666666666666667	0
	Clmp	0.00666666666666667	6.77333333333333
	Clnk	0	0.0133333333333333
	Clps	0	0
	Clpsl2	0	0
	Clrn1	0	0.0233333333333333
	Clrn2	0	0
	Clrn3	0	0.00333333333333333
	Clstn2	0	0
	Clvs2	0	0
	Cma1	0	0
	Cmbl	0.02	0.37
	Cml1	0.0266666666666667	0.0366666666666667
	Cml2	0	0
	Cml3	0.0166666666666667	0
	Cml5	0	0.00666666666666667
	Cmtm1	0	0.00333333333333333
	Cmtm5	0	0
	Cmtm8	0.00666666666666667	0.04
	Cmya5	0	0
	Cnbd1	0	0.00666666666666667
	Cnfn	0	0.126666666666667
	Cnga1	0.00666666666666667	0.00333333333333333
	Cnga2	0	0
	Cnga2	0	0
	Cnga3	0	0
	Cnga4	0.00666666666666667	0.126666666666667
	Cngb1	0.00666666666666667	0.0133333333333333
	Cngb3	0	0.136666666666667
	Cnih3	0.0233333333333333	0
	Cnksr1	0	0.0766666666666667
	Cnpy1	0	0
	Cnr1	0	0
	Cnr2	0	0
	Cntfr	0.0166666666666667	0
	Cntn1	0.00333333333333333	3.15
	Cntn2	0.01	0
	Cntn3	0.00333333333333333	0
	Cntn4	0.00333333333333333	1.19
	Cntn5	0	0.00333333333333333
	Cntn6	0	1.37666666666667
	Cntnap3	0	0
	Cntnap4	0	0
	Cntnap5b	0.00333333333333333	0
	Cntnap5c	0	0
	Coch	0	0
	Col10a1	0.00666666666666667	0.00666666666666667
	Col11a1	0.0933333333333333	0
	Col13a1	0	0.00666666666666667
	Col15a1	0.00666666666666667	0
	Col19a1	0.02	0.00333333333333333
	Col22a1	0	0
	Col23a1	0	0
	Col23a1	0.00333333333333333	0.00666666666666667
	Col25a1	0	0
	Col26a1	0	0
	Col28a1	0	0.07
	Col2a1	0.00333333333333333	0
	Col6a4	0.00333333333333333	0
	Col6a5	0.00333333333333333	0
	Col6a6	0.01	0
	Col7a1	0	0.0266666666666667
	Col9a1	0	0
	Col9a2	0.01	0.00333333333333333
	Col9a3	0.01	0.07
	Colec10	0.00333333333333333	0
	Colec11	0.02	0.04
	Colgalt2	0.03	0.376666666666667
	Colq	0	0.00666666666666667
	Corin	0	0
	Coro2a	0.0233333333333333	0.0566666666666667
	Cox4i2	0.03	0.0166666666666667
	Cox6a2	0.05	0.14
	Cox6b2	0.05	0.0233333333333333
	Cox6c-ps1	0	0
	Cox7b2	0.0933333333333333	0
	Cox8b	0	0
	Cox8c	0	0
	Cpa1	0	0
	Cpa3	0	0
	Cpa4	0	0
	Cpa5	0	0
	Cpb1	0	0
	Cpb2	0	0
	Cpeb1	0.0433333333333333	0
	CPEB3_ribozyme	0	0
	Cpg1	0	0.00333333333333333
	Cphx	0	0
	Cplx1	0.00333333333333333	0.01
	Cplx3	0	0
	Cplx4	0.0333333333333333	0.0166666666666667
	Cpn1	0	0.00333333333333333
	Cpn2	0	0.0466666666666667
	Cpne4	0	0.0966666666666667
	Cpne6	0	0.00333333333333333
	Cpne8	0.01	0.00333333333333333
	Cpne9	0.0133333333333333	0.00333333333333333
	Cps1	0	0
	Cpsf4l	0.0266666666666667	0
	Cpvl	0.04	0
	Cpxm2	0.0966666666666667	0
	Cpz	0.0233333333333333	0
	Cr2	0	0.0333333333333333
	Crabp1	0.383333333333333	0
	Crabp2	0.376666666666667	0.183333333333333
	Cracr2a	0	0
	Cracr2b	0.17	0
	Crb1	0.00666666666666667	0.11
	Crb3	0.0366666666666667	0
	Crct1	0	0
	Creb3l3	0	0
	Creg2	0	0
	Crh	0	0
	Crhbp	0	0.0333333333333333
	Crhr1	0	0
	Crhr2	0	0
	Crip3	0.01	0
	Crisp1	0	0
	Crisp2	0	0.0133333333333333
	Crisp3	0	0.00666666666666667
	Crispld1	0.183333333333333	0
	Crispld2	0.0266666666666667	0
	Crnn	0.0133333333333333	0.196666666666667
	Crp	0.0133333333333333	0.00333333333333333
	Crtac1	0	0
	Crtam	0	0
	Crtap	0	0
	Crx	0	0
	Cryaa	0	0
	Cryba1	0	0
	Cryba2	0	0
	Crybb1	0.01	0.02
	Crybb2	0.0133333333333333	0
	Crybb3	0	0
	Cryga	0.123333333333333	0
	Crygb	0	0
	Crygc	0	0
	Crygd	0	0
	Crygf	0	0
	Crygn	0	0
	Crygs	0.03	0.0133333333333333
	Csap1	0	0
	Csf2	0	0.756666666666667
	Csf2rb	0	0
	Csf3	0.0366666666666667	0.146666666666667
	Csf3r	0	0.00333333333333333
	Csmd1	0	0.00333333333333333
	Csmd2	0	0.0333333333333333
	Csmd3	0	0
	Csn1s1	0	0
	Csn1s2a	0	0
	Csn1s2b	0	0
	Csn2	0	0
	Csn3	0	0
	Csnka2ip	0	0
	Cspg4	0.00333333333333333	0.00333333333333333
	Csprs	0.01	0.613333333333333
	Csrnp3	0	0
	Csrp3	0	0.0733333333333333
	Cst11	0	0
	Cst12	0	0
	Cst13	0	0
	Cst5	0	0
	Cst7	0	0
	Cst8	0	0
	Cst9l	0	0
	Csta	0	0.02
	Cstl1	0	0
	Ctag2	0	0
	Ctcfl	0.00666666666666667	0.0233333333333333
	Ctf2	0	0
	Ctla2a	0.69	0
	Ctla4	0	0
	Ctnna2	0	0.0666666666666667
	Ctnna3	0	0
	Ctnna3	0	0.02
	Ctrb1	0	0.426666666666667
	Cts7	0	0
	Cts8	0	0
	Cts8l1	0	0
	Ctsg	0	0
	Ctsh	0.0366666666666667	0
	Ctsj	0	0
	Ctsm	0	0
	Ctsq	0	0
	Ctsr	0	0
	Ctss	0.01	0.06
	Ctsz	0.00666666666666667	0
	Ctxn2	0	0
	Cux2	0.00666666666666667	0
	Cuzd1	0	0.0166666666666667
	Cwh43	0	0.00333333333333333
	Cx3cr1	0	0
	Cxadrl1	0	0
	Cxcl11	0	0.116666666666667
	Cxcl13	0.02	0
	Cxcl14	0.0133333333333333	0
	Cxcl2	0	0.0166666666666667
	Cxcl3	0.0366666666666667	10.6566666666667
	Cxcl6	0	0.0133333333333333
	Cxcl9	0	0.01
	Cxcr1	0	0
	Cxcr2	0	0
	Cxcr4	0.00666666666666667	2.60333333333333
	Cxcr6	0	0
	Cxxc5	0	0
	Cyb5r2	0.01	0
	Cybb	0	0.0166666666666667
	Cyct	0.0833333333333333	0
	Cylc1	0	0
	Cylc2	0	0
	Cym	0	0.0133333333333333
	Cyp11a1	0	0.02
	Cyp11b2	0.15	0
	Cyp17a1	0.01	0
	Cyp19a1	0	0.176666666666667
	Cyp1a1	0.08	0
	Cyp1a2	0	0
	Cyp21a1-ps	0	0
	Cyp24a1	0	0.306666666666667
	Cyp26a1	0.0133333333333333	0.593333333333333
	Cyp26c1	0	0.00666666666666667
	Cyp27a1	0.00666666666666667	0.0266666666666667
	Cyp2a1	0.00666666666666667	0.01
	Cyp2ac1	0	0
	Cyp2b12	0	0
	Cyp2b15	0	0
	Cyp2b2	0	0
	Cyp2b21	0.00666666666666667	0
	Cyp2b3	0	0.00333333333333333
	Cyp2c12	0	0
	Cyp2c13	0.01	0
	Cyp2c22	0	0
	Cyp2c23	0.01	0.00333333333333333
	Cyp2c24	0	0
	Cyp2c7	0	0
	Cyp2d2	0.00666666666666667	0.01
	Cyp2d3	0	0.00666666666666667
	Cyp2d4	0.0333333333333333	0
	Cyp2d5	0	0
	Cyp2e1	0.0433333333333333	0
	Cyp2f4	0	0
	Cyp2g1	0	0
	Cyp2j16	0	0
	Cyp2j4	0	0.316666666666667
	Cyp2w1	0	0
	Cyp3a18	0	0
	Cyp3a2	0	0
	Cyp3a23/3a1	0	0
	Cyp3a62	0	0.313333333333333
	Cyp3a85-ps	0	0
	Cyp4a1	0	0
	Cyp4a2	0	0
	Cyp4a2	0	0
	Cyp4a8	0	0.0333333333333333
	Cyp4f1	0	0
	Cyp4f18	0.0166666666666667	0
	Cyp4f39	0.0133333333333333	0.00333333333333333
	Cyp4f4	0	0
	Cyp4x1	0	0.0833333333333333
	Cyp7a1	0	0
	Cyp7b1	0.0133333333333333	0
	Cyp8b1	0	0
	Cysltr1	0.0166666666666667	0
	Cysltr2	0	0
	Cysrt1	0	0
	Cyss	0	0
	Cyth4	0.01	0.21
	Cytl1	0	0
	Cyyr1	0	0
	D630044L22Rik	0	0
	D730001G18Rik	0	0
	Dab1	0	0
	Dach1	0	0.203333333333333
	Dach2	0	0
	Dact2	4.57666666666667	0
	Dand5	0	0
	Dao	0.03	0.02
	Dapk1	0.00666666666666667	0
	Dapl1	0	0
	Daw1	0.00666666666666667	0
	Dbh	0	0.02
	Dbx1	0	0
	Dbx2	0	0
	Dcaf12l1	0	0
	Dcaf12l2	0	0
	Dcc	0	0
	Dcdc2	0.4	0
	Dcdc2b	0	0
	Dcdc2c	0.00666666666666667	0.0133333333333333
	Dcdc5	0	0
	Dchs1	0.996666666666667	0
	Dclk3	0.00333333333333333	0.0133333333333333
	Dcm5	0	0
	Dcm5	0	0
	Dcp2	0	0
	Dcstamp	0	0
	Dct	0	0
	Dcun1d2	0	0
	Dcx	0	0.00666666666666667
	Ddc	0.4	0
	Ddi1	0	0
	Ddit4l	0.01	0
	Ddx4	0	0.00333333333333333
	Ddx43	0	0.0833333333333333
	Ddx60	0.01	0.0933333333333333
	Dear	0.02	0
	Defa10	0	0
	Defa11	0	0
	Defa24	0	0
	Defa5	0	0
	Defa6	0	0
	Defa7	0	0
	Defa8	0	0
	Defa9	0	0
	Defal1	0	0
	Defb1	0	0
	Defb10	0	0
	Defb11	0	0
	Defb12	0	0
	Defb13	0	0
	Defb14	0	0
	Defb15	0	0.06
	Defb15	0	0.06
	Defb17	0	0
	Defb18	0	0
	Defb19	0	0
	Defb2	0	0
	Defb20	0	0
	Defb21	0	0
	Defb22	0	0
	Defb23	0	0
	Defb24	0	0
	Defb25	0	0
	Defb26	0	0
	Defb27	0	0
	Defb28	0	0
	Defb29	0	0.73
	Defb3	0	0
	Defb30	0	0
	Defb33	0	0
	Defb36	0	0
	Defb38	0	0
	Defb39	0	0
	Defb4	0	0
	Defb40	0	0
	Defb41	0	0.08
	Defb42	0	0
	Defb43	0	0
	Defb44	0	0
	Defb49	0	0
	Defb50	0	0
	Defb51	0	0
	Defb52	0	0
	Defb9	0	0
	Degs2	0	0
	Dennd1c	0	0
	Dgat2l6	0	0
	Dgkb	0	0
	Dgkg	0.01	0
	Dgki	0.0833333333333333	0
	Dgkk	0	0.01
	Dhrs2	0.0166666666666667	0
	Dhrs7c	0	0
	Dio2	0	0
	Diras1	0.0133333333333333	0.02
	Diras2	0	5.57666666666667
	Diras3	0.13	0
	Disc1	0	0
	Disp2	0.0366666666666667	0
	Dkk1	0	0
	Dkk2	0.00666666666666667	0
	Dkkl1	0.143333333333333	0
	Dlec1	0.00333333333333333	0
	Dleu7	0	0
	Dlgap2	0	0
	Dlgap3	0.00333333333333333	0
	Dlk1	0.0666666666666667	0
	Dll4	0	0
	Dlx5	0.0133333333333333	0
	Dlx6	0	0
	Dlx6as	0	0
	Dmbt1	0	0
	Dmbx1	0	0
	Dmc1	0.00666666666666667	0
	Dmgdh	0	0.12
	Dmkn	0.0366666666666667	0
	Dmp1	0	0.136666666666667
	Dmrt1	0	0.0133333333333333
	Dmrt3	0.0233333333333333	2.09333333333333
	Dmrta1	0	0.0566666666666667
	Dmrta2	0.03	0.0166666666666667
	Dmrtb1	0	0
	Dmrtc1a	0.123333333333333	0
	Dmrtc1c1	0	0.00666666666666667
	Dmrtc2	0	0
	Dnaaf1	0.0133333333333333	0.01
	Dnah11	0.00333333333333333	0
	Dnah12	0	0.0133333333333333
	Dnah17	0.00333333333333333	0.00333333333333333
	Dnah2	0.00666666666666667	0.02
	Dnah3	0	0
	Dnah5	0	0.00333333333333333
	Dnah7	0	0.00666666666666667
	Dnah8	0.0166666666666667	0
	Dnah9	0.00333333333333333	0
	Dnai1	0	0
	Dnajb13	0.00333333333333333	0.00333333333333333
	Dnajb3	0	0.01
	Dnajb7	0	0.0133333333333333
	Dnajb8	0	0
	Dnajc5b	0	0.0366666666666667
	Dnajc5g	0	0
	Dnase1l3	0.02	0.453333333333333
	Dnase2b	0	0.00666666666666667
	Dner	0.0133333333333333	0.02
	Dnmt3l	0	0
	Dntt	0	0.0166666666666667
	Doc2b	0	0
	Dock2	0	0.00333333333333333
	Dock3	0	0
	Dok5	0	57.32
	Dok6	0	0
	Dok7	0.00333333333333333	0.0166666666666667
	Doxl1	0	0
	Doxl2	0.216666666666667	0
	Dpcr1	0	0
	Dpep1	0.25	0
	Dpf3	0.03	0.00666666666666667
	Dpp10	0	0
	Dpp6	3.23333333333333	0
	Dppa1	0	0
	Dppa1-ps1	0	0
	Dppa3	0	0
	Dppa3l1	0	0
	Dppa3-ps1	0	0
	Dppa3-ps2	0	0
	Dppa4	0	0.0733333333333333
	Dppa5	0	0
	Dpt	0.153333333333333	0
	Dpy19l2	0	0
	Dpys	0.00333333333333333	1.14333333333333
	Dpysl4	0	0.00333333333333333
	Dpysl5	0.0333333333333333	0
	Draxin	0.03	11.65
	Drc1	0	0.00333333333333333
	Drc7	0	0
	Drd1	0.00333333333333333	0
	Drd2	0	0
	Drd3	0	0
	Drd4	0.00666666666666667	0
	Drd5	0	0
	Drgx	0.00333333333333333	0.313333333333333
	Dsc1	0	0.00333333333333333
	Dsc2	0	0.0566666666666667
	Dsc3	0.00333333333333333	0.0733333333333333
	Dscam	0	0.0433333333333333
	Dscaml1	0	0
	Dsg1	0	0
	Dsg3	0	0.00666666666666667
	Dsg4	0	0.0133333333333333
	Dspp	0	0
	Dtna	0.01	0.00333333333333333
	Dtx1	0	0
	Duox1	0.0466666666666667	0
	Duox2	0.05	0
	Duoxa2	0.01	0
	Dupd1	0	0
	Dusp13	0.00666666666666667	0.03
	Dusp13	0.0133333333333333	0.0166666666666667
	Dusp13	0.03	0.03
	Dusp14l1	0	0
	Dusp15	0.113333333333333	0
	Dusp21	0	0
	Dusp26	0	0
	Dusp27	0	0.11
	Dusp9	0	0
	Dydc2	0	0
	Dynap	0	0.313333333333333
	Dync1i1	0.88	0
	Dyrk4	0	0
	Dytn	0	0
	Dzip1-ps1	0	0
	E130116L18Rik	0.116666666666667	0
	Ear1	0	0
	Ebf2	0	0.0233333333333333
	Ebf3	1.4	0
	Ebf4	0.316666666666667	0
	Ebi3	0.0166666666666667	0.0533333333333333
	Ebpl	0.0766666666666667	0.00666666666666667
	Ecel1	0.01	0
	Echdc2	0.06	0
	Ecm2	0.0133333333333333	0.00666666666666667
	Ect2l	0.00333333333333333	0
	Eda	0.03	2.53666666666667
	Edar	0.05	0
	Edaradd	0	0
	Edn2	0	0
	Edn3	0	0
	Ednra	0.00666666666666667	6.78333333333333
	Ednrb	0	0.176666666666667
	Efcab1	0.07	0
	Efcab10	0	0
	Efcab12	0.00333333333333333	0.0166666666666667
	Efcab3	0	0
	Efcab5	0.00666666666666667	0.00333333333333333
	Efcab6	0	0
	Efcab8	0	0
	Efcab9	0	0.0166666666666667
	Efcc1	0.256666666666667	0
	Efhb	0.01	0.00333333333333333
	Efhc1	0.00333333333333333	0.01
	Efhc2	0.0866666666666667	0
	Efhd1	0	0
	Efs	0.00333333333333333	0
	Egfem1	0	0
	Egfl6	2.48333333333333	0
	Egflam	0.00333333333333333	0
	Egr4	0	0.00333333333333333
	Eif4e1b	0	0
	Eif6-ps1	0	0.103333333333333
	Elane	0	0
	Elavl3	0	0
	Elavl4	0	0.07
	Elf3	0.0133333333333333	0
	Elf5	0	0
	Elfn1	0.00333333333333333	0
	Elfn2	0	0.00333333333333333
	Elovl3	0	0.00333333333333333
	Emcn	0.0133333333333333	0
	Emid1	0.00666666666666667	0
	Emilin3	0.00333333333333333	0
	Emr4	0.05	0
	Emx1	0	0.00333333333333333
	En1	0	0
	En2	0.0433333333333333	0
	Enam	0	0
	Endou	0.03	0
	Enho	0.03	0.01
	Eno1b	0	0
	Enpp6	0	0
	Enpp7	0	0
	Enthd1	0	0.02
	Entpd1	0.0333333333333333	0.0533333333333333
	Entpd2	0.526666666666667	0
	Entpd7	0.0933333333333333	0.213333333333333
	Entpd8	0	0
	Epb41l3	0.00333333333333333	0.00666666666666667
	Epcam	0.0133333333333333	0.02
	Epha1	0.01	0.02
	Epha10	0	0.0166666666666667
	Epha3	0	0
	Epha6	0	0
	Epha8	0.0466666666666667	0
	Ephx4	0.00666666666666667	0
	Epn3	0.0766666666666667	0
	Epo	0	0
	Eppin	0	0.0133333333333333
	Eps8l3	0	0
	Eps8l3	0.00666666666666667	0
	Epx	0	0.00666666666666667
	Eras	0.0166666666666667	0.03
	Erbb4	0	0
	Erg	0	0.02
	Erich2	0.0266666666666667	0
	Erich3	0	0
	Erich4	0.01	0
	Erich5	0.0266666666666667	0.00666666666666667
	Erich6	0.00333333333333333	0.01
	Erich6b	0	0
	Ermap	0	0
	Ermn	0.01	0
	Ern2	0	0
	Erp27	0.01	0.01
	Esm1	0.0166666666666667	0.683333333333333
	Espn	0.0133333333333333	2.92333333333333
	Espnl	0	0.0133333333333333
	Esr1	0.146666666666667	0
	Esrp1	0	0
	Esrrb	0	0
	Esrrg	0	0
	Esx1	0	0.01
	Etd	0	0
	Etnppl	0	0
	Etv2	0	0.0166666666666667
	Etv3l	0	0.00333333333333333
	Eva1b	0.04	0.0133333333333333
	Evf-2_5p	0	0
	Evi2b	0	1.54666666666667
	Evx1	0	0
	Evx1	0	0
	Evx2	0	0
	Eya2	0	0.64
	F10	0	0
	F11	0.00666666666666667	0
	F12	0	0
	F13a1	0.00333333333333333	0.103333333333333
	F13b	0	0
	F2	0	0.00333333333333333
	F2rl3	0.00666666666666667	0.12
	F5	0.00333333333333333	0.266666666666667
	F7	0.00333333333333333	0
	F9	0	0
	Fa2h	0.01	0.13
	Fabp1	0	0
	Fabp12	0	0
	Fabp2	0	0
	Fabp3	0.0666666666666667	1.55666666666667
	Fabp4	0	21.8066666666667
	Fabp6	0	0
	Fabp7	0	0
	Fabp9	0	0
	Fads2l1	0	0
	Faim	0.32	0.27
	Faim2	0.00666666666666667	0
	Fam109b	0.0566666666666667	0
	Fam110d	0	0
	Fam115e	0	0.01
	Fam122c	0	0
	Fam124a	0	0
	Fam124b	0	0
	Fam129c	0.00333333333333333	0
	Fam131a	0.523333333333333	0.116666666666667
	Fam135b	0	0.00333333333333333
	Fam13c	0.0166666666666667	0
	Fam150a	0	0
	Fam150b	0.01	0.00666666666666667
	Fam151a	0.0266666666666667	0
	Fam154a	0	0
	Fam155b	0	0
	Fam159a	0.0366666666666667	0.02
	Fam159b	0.0266666666666667	0.0233333333333333
	Fam161a	0.00333333333333333	0.00666666666666667
	Fam163a	0	0
	Fam163b	0	0
	Fam167b	0	0.01
	Fam170a	0.0133333333333333	0
	Fam170b	0	0
	Fam174b	0	0
	Fam178b	0.0266666666666667	7.87
	Fam179a	0	0.00333333333333333
	Fam181a	0	0
	Fam183b	0	0
	Fam184b	0.00333333333333333	0
	Fam186b	0	0
	Fam187b	0.02	0
	Fam189a1	0	0
	Fam196a	0.00333333333333333	0.00333333333333333
	Fam196b	0	0
	Fam198a	0	0
	Fam19a2	0	0.00666666666666667
	Fam19a3	0	0
	Fam19a4	0	0
	Fam19a5	0	1.07333333333333
	Fam205a	0	0
	Fam205c	0	0
	Fam209a	0.0166666666666667	0
	Fam216b	0	0
	Fam221b	0	0
	Fam228a	0	0
	Fam24a	0	0
	Fam26d	0	0
	Fam26f	0.0166666666666667	0.113333333333333
	Fam3b	0	0.103333333333333
	Fam3d	0.00666666666666667	0
	Fam46d	0	0.166666666666667
	Fam47a	0.0533333333333333	0
	Fam47e	0	0
	Fam50b	0	0
	Fam71a	0	0
	Fam71b	0	0
	Fam71d	0	0
	Fam71e2	0	0.00666666666666667
	Fam73a	0.0966666666666667	0
	Fam78b	0	0.133333333333333
	Fam81b	0	0.02
	Fam83a	0	0
	Fam83b	0	0
	Fam83c	0.00333333333333333	0
	Fam83f	0	0.23
	Fam83g	0	0
	Fam90a1a	0	0
	Fam92b	0.01	0.01
	Fam9c	0	0
	Fancd2os	0	0
	Fap	0.00333333333333333	0
	Far2	0.00666666666666667	0
	Fat2	0.02	0
	Fat3	0	0
	Fbll1	0	0
	Fbln7	0.273333333333333	0
	Fbp1	0.02	0
	Fbp2	0.0666666666666667	0
	Fbxl13	0	0.03
	Fbxl2	0.00666666666666667	0.0133333333333333
	Fbxo17	0.116666666666667	0
	Fbxo36	0.0366666666666667	0.02
	Fbxo40	0	0.00666666666666667
	Fbxo41	0	0
	Fbxw12	0	0
	Fcamr	0.01	0
	Fcar	0	0
	Fcer1a	0	0
	Fcer2	0	0
	Fcgbpl1	0.0166666666666667	0.03
	Fcgr1a	0	0
	Fcgr3a	0.01	0.00666666666666667
	Fcna	0	0.00666666666666667
	Fcnb	0	0
	Fcrl1	0	0
	Fcrl2	0	0
	Fcrl5	0	0
	Fcrl6	0	0
	Fer1l4	0.00333333333333333	0.0566666666666667
	Fer1l5	0.00666666666666667	0.00666666666666667
	Fer1l6	0	0.01
	Ferd3l	0	0
	Fetub	0.02	0.00666666666666667
	Fev	0	0
	Fez1	0.01	0.01
	Fezf1	0	0
	Fezf2	0	0
	Ffar2	0	0
	Ffar4	0	2.55333333333333
	Fga	0	0
	Fgb	0	0
	Fgd5	0	0
	Fgf10	0	0
	Fgf12	0.0333333333333333	0
	Fgf14	0	0
	Fgf16	0	0
	Fgf17	0	0
	Fgf18	35.2666666666667	0
	Fgf20	0	0
	Fgf21	0	0.0166666666666667
	Fgf23	0	0
	Fgf3	0	0
	Fgf4	0	0
	Fgf5	0	2.08333333333333
	Fgf6	0	0
	Fgf8	0.143333333333333	0
	Fgfr4	0	0
	Fgg	0	0
	Fgl1	0	0.0233333333333333
	Fgl2	0	0
	Fgr	0	0
	Fhl5	0.00666666666666667	0
	Fibcd1	0	0.0266666666666667
	Fibin	0.576666666666667	0
	Figla	0	0
	Fitm1	0	0.00666666666666667
	Fkbp6	0.0133333333333333	0.0266666666666667
	Flg2	0	0
	Flrt1	0.0633333333333333	0
	Flt3	0.00333333333333333	0.00333333333333333
	Fmn2	0	0
	Fmo1	0	0
	Fmo13	0	0.64
	Fmo2	0.0133333333333333	0
	Fmo6	0	0
	Fmo9	0	0.00666666666666667
	Fn3k	0.0133333333333333	0
	Fndc3c1	0.00333333333333333	0
	Fndc8	0.00666666666666667	0.00333333333333333
	Fndc9	0	0
	Folh1	0.00333333333333333	0
	Folr1	0.0366666666666667	0.05
	Folr2	0	0
	Foxb1	0	0
	Foxb2	0	0
	Foxd1	0.00333333333333333	0
	Foxe1	0.0933333333333333	0
	Foxe3	0	0
	Foxg1	0	0
	Foxh1	0.0166666666666667	0.01
	Foxi1	0	0
	Foxi2	0	0.01
	Foxi3	0	0
	Foxl1	0.05	0.02
	Foxl2	0	0
	Foxn1	0.0166666666666667	1.80666666666667
	Foxn4	0	0
	Foxp2	0	0.0266666666666667
	Foxr1	0	0
	Foxr2	0	0
	Fpr1	0	0
	Fpr2	0	0.00666666666666667
	Fpr3	0	0.0233333333333333
	Fpr-rs3	0	0
	Fpr-rs4	0	0
	Fpr-rs6	0	0
	Frem1	0.223333333333333	0
	Frem2	0	0
	Frem3	0	0
	Frmd7	0	0
	Frmpd3	0	0
	Frrs1l	0	0
	Frzb	0	0
	Fscb	0	0
	Fsd2	0	0
	Fshb	0.00666666666666667	0
	Fshr	0	0.0333333333333333
	Fsip2	0	0
	Fstl4	0.0166666666666667	0
	Ftcd	0	0
	Ftmt	0	0
	Fuom	0	0
	Fut1	0.01	0
	Fut2	0	0
	Fut7	0.02	0.00666666666666667
	Fut9	0	0.0266666666666667
	Fxyd1	0.906666666666667	0
	Fxyd2	0	0
	Fxyd4	0	0
	Fxyd7	0	0
	Fyb	0.00666666666666667	0.0333333333333333
	G0s2	0.0133333333333333	0.0133333333333333
	G6b	0	0
	G6pc2	0	0
	Gabbr2	0.00666666666666667	0
	Gabra2	0	0.05
	Gabra3	0	0.08
	Gabra4	0	0
	Gabra5	0	0
	Gabra6	0	0
	Gabrb1	0	0
	Gabrb2	0	0.0133333333333333
	Gabrb3	0	0
	Gabrd	0	0
	Gabre	0.01	2.21666666666667
	Gabrg1	0	0
	Gabrg2	0	0
	Gabrg3	0	0
	Gabrp	0.00666666666666667	0.0366666666666667
	Gabrq	0	0.00333333333333333
	Gabrr1	0	0
	Gabrr2	0.00666666666666667	0.0133333333333333
	Gabrr3	0	0
	Gad1	0	0
	Gad2	0	0
	Gal	0	0
	Gal3st1	0	0
	Gal3st2	0	0.00666666666666667
	Gal3st3	0	0
	Gal3st4	0.0766666666666667	0
	Galnt13	0	0
	Galnt15	0	0
	Galnt5	0.00666666666666667	0
	Galnt6	0.0133333333333333	0.06
	Galnt9	0	0
	Galntl5	0	0
	Galntl6	0	0
	Galp	0	0
	Galr1	0	0
	Galr3	0	0
	Gap43	0.0266666666666667	0.0233333333333333
	Gapdhs	0.0266666666666667	0.03
	Gapt	0	0
	Gas2l2	0	0
	Gas2l2	0	0
	Gast	0	0
	Gata1	0	0
	Gba3	0	0
	Gbp1	0.00333333333333333	0
	Gbp3	0.0166666666666667	0.0666666666666667
	Gbp9	0	0
	Gbx1	0	0
	Gbx2	0.176666666666667	0
	Gc	0.00666666666666667	0
	Gcg	0	0
	Gcgr	0.0266666666666667	0
	Gck	0	0
	Gcm1	0.13	0
	Gcm2	0	0
	Gcnt3	0	4.1
	Gcnt4	0.04	13.43
	Gcnt7	0	0
	Gcsam	0	0.01
	Gdap1l1	0.07	0
	Gdf1	0.26	0.02
	Gdf10	0	0
	Gdf2	0	0
	Gdf3	0	0
	Gdf5	0	0.163333333333333
	Gdf7	0.0166666666666667	0
	Gdf9	0.0133333333333333	0
	Gdpd4	0	0
	Gemin7l1	0.1	0.23
	Gfap	0.0233333333333333	0.00333333333333333
	Gfi1	0.00666666666666667	2.68333333333333
	Gfi1b	0	0
	Gfpt2	0.00666666666666667	0.00666666666666667
	Gfra2	0	0
	Gfra3	0.0533333333333333	0
	Gfral	0	0
	Gfy	0	0
	Ggt6	0.0366666666666667	0
	Ggta1l1	0	0
	Gh1	0	0
	Ghr	0	0.04
	Ghrh	0	0
	Ghrhr	0	0.03
	Ghrl	0	0
	Ghsr	0	0
	Gif	0	0
	Gimap1	0	0
	Gimap4	0	0
	Gimap5	0	0.00666666666666667
	Gimap7	0	0
	Gimap8	0	0
	Gimap9	0	0
	Gimd1	0	0
	Gip	0.02	0.206666666666667
	Gipc3	0.01	0.223333333333333
	Gipr	0.00666666666666667	0.0133333333333333
	Gja10	0.0133333333333333	0.0333333333333333
	Gja3	0.0133333333333333	0.45
	Gja5	0	0.0266666666666667
	Gja8	0	0
	Gjb1	0	0
	Gjb4	0	0.0133333333333333
	Gjb5	0.0266666666666667	0.0866666666666667
	Gjb6	0.02	0
	Gjc3	0	0.136666666666667
	Gjd2	0.01	0
	Gjd3	0	0.01
	Gjd4	0.01	0
	Gje1	0	0
	Gk2	0	0
	Gkn1	0	0
	Gkn2	0.693333333333333	0
	Gkn3	0	0.0166666666666667
	Glb1l3	0.00666666666666667	0.53
	Gldn	0	0
	Glipr1l1	0	0
	Glipr1l2	0	0
	Glod5	0.0333333333333333	0.163333333333333
	Glp1r	0	0
	Glp2r	0	0.0666666666666667
	Glra1	0	0.143333333333333
	Glra2	0.00666666666666667	0
	Glra3	0	0
	Glra4	0	0
	Glt1d1	0.113333333333333	0
	Glt6d1	0	0
	Glyat	0	0
	Glyatl2	0	0
	Glyatl3	0.0466666666666667	0.01
	Glycam1	0	0
	Gm10000	0	0
	Gm1043	0	0
	Gm10644	0.22	0.27
	Gm1113	0	0
	Gm1141	0	0
	Gm11744	0	0
	Gm12830	0	0
	Gm12845	0	0
	Gm14569	0	0
	Gm14597	0	0
	Gm15294	0	0
	Gm15698	0	0
	Gm17689	0	0
	Gm19345	0	0
	Gm21915	0	0
	Gm43337	0	0
	Gm43786	0	0
	Gm4907	0	0
	Gm5084	0	0
	Gm5627	0.243333333333333	0
	Gm590	0	0
	Gm6268	0.00666666666666667	0
	Gm6760	0	0
	Gm7325	0	0
	Gm813	0	0
	Gm8369	0	0
	Gm8973	0	0
	Gm9733	0	0
	Gm9949	0	0.0833333333333333
	Gm9978	0	0
	Gm9979	0	0
	Gm9996	0	0
	Gm9999	0	1.06666666666667
	Gml	0	0
	Gmnc	0.00333333333333333	0
	Gna15	0.0733333333333333	0
	Gnal	0.263333333333333	0
	Gnat3	0	0
	Gnb3	0.00666666666666667	0.01
	Gng11	0	0
	Gng13	0.413333333333333	0
	Gng7	0.0233333333333333	0.00666666666666667
	Gngt1	0	0
	Gngt2	0	0.31
	Gnmt	0	0
	Gnrhr	0	0
	Golt1a	0	0
	Gp1ba	0.00333333333333333	0
	Gp1bb	0	0
	Gp2	0	0
	Gp5	0.0433333333333333	0.0233333333333333
	Gp6	0	0.02
	Gp9	0	0
	Gpa33	0	0.00666666666666667
	Gpbar1	0	0
	Gpc3	0.383333333333333	0
	Gper1	0.00666666666666667	5.67
	Gpha2	0	0.0133333333333333
	Gphb5	0	0.0333333333333333
	Gpihbp1	0	0
	Gpr1	0	0
	Gpr101	0	0
	Gpr119	0	0
	Gpr12	0.01	0
	Gpr132	0.0133333333333333	0.0833333333333333
	Gpr137c	0.0733333333333333	0
	Gpr139	0	0
	Gpr141	0	0.04
	Gpr142	0	0
	Gpr143	0.00666666666666667	0
	Gpr149	0	0
	Gpr15	0.00333333333333333	0
	Gpr150	0.0366666666666667	0.263333333333333
	Gpr151	0	0.00666666666666667
	Gpr152	0.01	0.01
	Gpr156	0.00666666666666667	0.04
	Gpr158	0	0.01
	Gpr160	0.0133333333333333	0.0366666666666667
	Gpr165	0	0
	Gpr17	0	0
	Gpr171	0	0.00333333333333333
	Gpr174	0	0
	Gpr176	0.0333333333333333	0
	Gpr179	0	0
	Gpr18	0	0
	Gpr182	0.00333333333333333	0.00333333333333333
	Gpr183	0	0
	Gpr22	0.0166666666666667	0
	Gpr25	0	0
	Gpr26	0	0
	Gpr31	0	0
	Gpr33	0	0
	Gpr34	0	0
	Gpr35	0	0
	Gpr37l1	0.00666666666666667	0
	Gpr39	0	0
	Gpr45	0	0
	Gpr50	0	0
	Gpr55	0	0
	Gpr6	0	0
	Gpr61	0	0
	Gpr62	0.0166666666666667	0.00666666666666667
	Gpr65	0	0.0333333333333333
	Gpr68	0	0
	Gpr82	0	0
	Gpr83	0.00333333333333333	0.00333333333333333
	Gpr84	0	0
	Gpr85	0.01	2.24333333333333
	Gpr87	0	0
	Gprc6a	0	0
	Gpx2	0.02	0
	Gpx3	0	0.00666666666666667
	Gpx5	0	0
	Gpx6	0	0
	Gramd1b	0	0
	Grap2	0	0.01
	Grem1	0	0
	Grem2	0.04	0
	Grhl3	0.0533333333333333	0
	Gria1	0	0
	Gria3	0	0
	Gria4	0	0
	Grid1	0	0
	Grid2	0	0.01
	Grid2ip	0.04	0
	Grifin	0	0
	Grik1	0	0
	Grik3	0	0
	Grik4	0.0266666666666667	0
	GRIK4_3p_UTR	0	0
	Grin1	0	0
	Grin2a	0.00666666666666667	0
	Grin2b	0	0
	Grin3a	0	0
[truncated: 19,390 more rows]

## Sheet: Figure 1c
Figure 1c: Heat-map of CRC TCGA versus IEC-6 +/- KRASG12V
	Gene	Log Ratio (with/without KRAS)_CRC TCGA	Log2 (KRAS/Control)_IEC6 cells
	IL33	0.95	11.4826779286028
	PHLDA1	0.86	5.17680789191934
	DUSP4	0.69	3.26683961705349
	DUSP6	0.55	2.63568611579724
	EGR3	0.51	3.44360665147562
	ETV5	0.44	3.34421910549674
	SERPINE2	0.41	9.87108408507755
	SPRY2	0.36	1.93092880380458
	EPHA2	0.3	1.62036901112079
	CD44	0.26	2.92236196066286
	DUSP3	-0.14	-1.56988414292961
	RFX5	-0.2	-1.20371024190535
	EEF2K	-0.22	-1.31014599472752
	EGFR	-0.27	-1.17819261742591
	SGK3	-0.32	-2.8262241420154
	RFX2	-0.45	-1.34448421945354
	ACP5	-0.46	-1.16339400323192
	NR5A2	-0.46	-3.34577483684173
	RASSF8	-0.55	-1.08500708588739
	MERTK	-0.57	-3.02438415862696

## Sheet: Figure 1d
Figure 1d: CC GO terms enrichment analysis of genes upregulated by KRASG12V [-log (p-value)]
	CC GO terms	-Log (p-value)
	Cell surface	4.27572413039921
	Intrinsic component of PM	6.03668448861389
	Membrane	7.19928292171762
	Cell junction	9.36653154442041
	Plasma membrane (PM)	10.9355420107731
	Cell periphery	11.033858267261
	Plasma membrane part	11.3233063903751

## Sheet: Figure 1e
Figure 1e: CC GO terms enrichment analysis of genes downregulated by KRASG12V [-log (p-value)]
	CC GO terms	-Log (p-value)
	Extracellular region	5.58838029403677
	Cell junction	11.7495799976911
	Intrinsic component of PM	12.7644715530925
	Plasma membrane (PM)	19.4168012260314
	Cell periphery	20.9956786262174
	Plasma membrane part	21.5243288116756
	Extracellular matrix	23.3777859770337

## Sheet: Figure 1g
Figure 1g: Uncropped WB for streptavidin-HRP and pan-Ras on IEC-6 cells +/- CSB or CSC +/- KRASG12V
	IB anti-streptavidin-HRP											IB anti-streptavidin-HRP (with molecular weight marker)
	IB anti-panRas
	IB anti-Tubulin

## Sheet: Figure 1h
Figure 1h: Volcano plot of high-confidence surfaceome changes induced by KRASG12V
	Protein	Log2 (KRAS/Control)	-Log10 (p-Value)
	ACAN	15	2.24412551701369
	ANKH	15	1.85168943566933
	CDH2	15	3.87277066232984
	CDH5	15	2.38908314104985
	DYNAP	15	1.6173418234806
	ITGA7	15	1.15680689944365
	SDK2	15	3.19333341067748
	SLC14A1	15	3.18302572625873
	SLC1A5	15	2.70025859884092
	TNC	15	1.74301428699338
	PLAT	15	1.84747593900874
	STEAP1	15	0.938279099822941
	MDR1A	15	3.64865221044381
	TSPAN7	15	3.57901169581214
	PTPRN	15	3.16509869559925
	LPAR1	15	1.12640594934645
	PTPRE	15	1.05998252547683
	NPTXR	12.2429792610394	2.9960893358719
	ITGA2	11.8384008726848	1.53264279859487
	TNFSF9	11.5637676773293	2.39949512313777
	GGT1	11.1727024322256	2.73811945965501
	CD44I	10.2923807211262	1.53271730145763
	STEAP3	9.94841674207145	1.90627448589734
	SFRP4	9.77134052820439	0.735722843182529
	SLC23A2	9.5114938302657	2.36750351797002
	TLR4	9.35720171975706	2.41771900362821
	JAG2	9.27280604823601	1.6697286284718
	MEGF10	8.95773324489417	1.8863271212875
	SLC38A1	8.68025256349903	1.31155389261572
	RT1-E	8.13627799283441	0.946876475514642
	EPHA5	8.12110045120831	1.11821673015394
	SLC5A3	8.04246255922422	1.20371188222006
	SLC16A1	7.89005699937674	1.00311956278858
	LRP6	7.79468383992058	0.768051833800458
	LRP8	7.58729885100792	2.18694560866078
	CLPTM1	6.72994586753155	0.944012082162599
	ADGRG6	6.37548728389353	1.29258303184614
	THSD7A	5.27232738299637	1.26868261270177
	SPN	5.02515809264241	2.36307535043226
	PCDH1	4.99937466699462	2.27168654427302
	ATP7A	4.95514576421574	1.44680720398428
	SLC2A1	4.86602711386325	2.24398941842376
	CADM1	4.84012832287335	1.84885913571523
	FBLN1	4.72818424140295	1.08895816884209
	ITGA6	4.63819938273815	2.71822164550037
	EMB	4.60766384861153	2.44743688847849
	CDH6	4.46724773571639	1.6437628940942
	HTRA1	4.34231621895784	1.65793750710885
	ACE	4.26402943256173	3.25269448162413
	CD44	4.13908414696683	3.91654989800201
	PCDH7	3.98013850482129	2.31255322386327
	MFAP3	3.84826750806684	2.8441512350182
	IGSF3	3.803381716078	1.82945349325924
	NRP2	3.73319362517368	1.54226135186617
	SLC4A7	3.70187860590223	2.4677892008479
	SMPDL3B	3.63923929053689	3.84449060543687
	SEMA4C	3.59344390694695	1.1252308351294
	RT1.A(U)	3.44832389572465	1.59431470652508
	ABCC4	3.39028885425748	2.274891790513
	ADGRE5	3.36508645711366	2.56747049174434
	TMEM237	3.27210539624879	1.86617212308902
	CNNM4	3.17262260752646	2.85970518093651
	PLA2R1	3.0877592631919	1.30527752756088
	ANTXR2	2.67348726884706	1.69329229355918
	PPAP2C	2.55393100435633	2.62817949840561
	BMPR2	2.51378103054695	0.722076000030906
	SLC29A1	2.41984787946672	1.45232825207612
	SLC22A23	2.41100372102486	3.96792710491769
	EPHA2	2.40429152516351	2.36927789493547
	ITGA3	2.3962177224936	1.86999962253339
	SERPINE2	2.38045305192139	1.69750472354553
	ENO1	2.35674286548252	3.46985572988199
	LRRC8D	2.28497728501608	1.65172020299583
	P2RY1	2.11593558653381	1.10990697155166
	TMEM63A	2.10330066029938	0.77691490378766
	IL17RA	2.09029717595523	2.04955232052041
	LDLR	2.08150583375348	2.18545753741135
	ENPP1	2.06018743249505	3.13619535380611
	IL1RAP	1.99086454651171	2.78604380660251
	HBEGF	1.98666790300377	2.35436011173637
	ADAM9	1.90519257399345	2.31568555769887
	MFGE8	1.78074547197974	1.21924413940201
	NRP1	1.7461790235867	0.838811417210809
	ABCC1	1.68319927113788	1.37515228950463
	PLAUR	1.67166022935598	0.874117056595027
	ITGB1	1.66401978720612	1.96312219646084
	CD82	1.6613400078424	1.937707375729
	FLRT2	1.65250100137891	1.42912907125827
	COL8A1	1.62331104632332	1.46291372731404
	SLC2A3	1.62168005880872	1.5853660977552
	JAM3	1.5149755678989	0.592343954661624
	CYR61	1.50570989700507	1.95783096006935
	CSF1	1.4932798634437	1.56987321033341
	PLXNA2	1.48294997017814	0.854896116827185
	TPCN1	1.47560928711005	1.15699271859884
	CD80	1.41077840891233	0.752197340775825
	F3	1.39902917748119	3.07867119184562
	ITGA1	1.35216137102517	1.15955250650202
	ITFG3	1.28711805652965	1.42351005238366
	CTGF	1.2503025958773	0.974715848104419
	TSPAN6	1.23837119485161	1.99572242283017
	ATP1B3	1.20206639592649	2.62671574328657
	TMEM119	1.17711692494124	2.15784981734178
	F2R	1.1485659730766	0.880453822831496
	INSR	1.1335525634307	1.4451164164878
	SLC20A2	1.0686988830831	1.65844242893633
	ITGA5	1.06837857147982	2.7379361608833
	RELL1	1.05629311062515	1.43733921585624
	SLC38A2	1.05617203842016	0.747708356186121
	SLC12A2	0.99158205074693	0.963608707554684
	CR1L	0.975660811905103	1.37961759669419
	B2M	0.938549549230252	0.807522011659399
	TMEM2	0.912840582456489	1.53085120397407
	FZD1	0.865224020170203	0.752963910298713
	CD63	0.803494083708678	0.437845772878837
	MPZL1	0.786376420516366	0.764804035278488
	SLC20A1	0.759891148079868	1.42232174123514
	LRRC15	0.692195481287029	0.723749822837851
	TFRC	0.664250374405424	0.719575581542741
	SLC7A1	0.656964602029551	1.41965552865544
	MXRA8	0.653473575982297	1.10725242683181
	ATP1A3	0.652762485935616	0.744322293982014
	NPTN	0.628874386423606	0.886059912949632
	CD55	0.605295847409875	0.661506606103209
	PVR	0.573416256667701	1.06860280416189
	NRADD	0.553740731334135	1.0364747111506
	TSPAN4	0.536469631208578	0.406404957167015
	LRRC8C	0.527421855187257	1.08647161871628
	WNT5A	0.525365163241529	0.82975562170899
	PVRL3	0.490627975744617	0.54420668027411
	RECEPTOR-LIKE PROTEIN TYROSINE PHOSPHATASE GAMMA B-TYPE ISOFORM	0.471949096447882	0.884660843217668
	SLC8A1	0.462660300736776	2.25048237297278
	LGALS3	0.440785666346254	0.586179026509006
	IGF1R	0.42674669260776	0.73491015041316
	MRC2	0.368015861616992	0.811230155416361
	ABCA1	0.362777491368144	0.682153465427667
	ANXA5	0.353120903341347	0.633728114445898
	EMP3	0.341474435904103	0.59663273974405
	ACVR1	0.341362239811033	0.518562647142297
	CD47	0.337162887399401	0.472316235001759
	PTPRM	0.303198450119507	0.720400726853039
	BSG	0.222749331239646	0.81369896057468
	SERBP1	0.222707282760851	0.366325020358053
	CRIM1	0.219799160397889	0.446240969364866
	ABCC3	0.192857057133308	0.398790703515942
	GPC4	0.125553369522536	2.58393911619006
	NCSTN	0.111312829569152	0.410447449437823
	SLC12A7	0.0888772925813674	0.433293382180706
	PTPRS	0.0853064460009087	0.389229117351919
	MYOF	0.055175618133901	0.332933553812691
	SLC39A10	0.0143463379478555	0.515470613346978
	ATP1A1	0.00860388026133631	0.434282297146575
	DDR1	0	3.15400126587924
	FAT1	-0.000734920829951802	0.324394610043499
	TMEM63B	-0.017174335591763	1.24492297886915
	JAG1	-0.0221032547103486	0.415507913803671
	SLC39A14	-0.0295703282592916	0.517533182496529
	SLC7A5	-0.0415071853312586	0.360017988850362
	SLC12A4	-0.0612905434531562	0.454592729049869
	DAG1	-0.0774949323873256	0.521362264890225
	CLDND1	-0.11067301751295	0.876226057925976
	SLC25A5	-0.134190789709099	0.406226051258486
	LRRC8A	-0.16861690901351	0.381740360300636
	VDAC1	-0.171077774209111	0.399481702009039
	PIEZO1	-0.172391283570893	0.671201180186378
	SLC3A2	-0.173263111771426	0.631442608488643
	CD99	-0.192191141549306	0.891499612050175
	BCAP31	-0.1975318530829	0.467418926866104
	ANXA6	-0.223404612942836	0.414926321521477
	ITGAV	-0.259729456023478	0.60503237914121
	FAS	-0.294285339818234	0.368332606125188
	ADGRA2	-0.306594384470543	0.65710964301507
	SLC9A1	-0.31446693994728	0.5667943461359
	PCDHGA5	-0.339057320033262	0.399509975695513
	C3	-0.363665455285167	0.432356253087002
	ANXA11	-0.409721582642081	0.396927469012273
	TPBG	-0.414198383349653	0.700248724506945
	SLC29A2	-0.444682571280558	0.767448894024232
	OLR1	-0.449822365944777	0.481944776673384
	ANO6	-0.459319917704593	0.87976155235375
	ADGRL2	-0.477679970881264	0.570555436150319
	PPIA	-0.479423093824763	1.04542903744565
	PTPRA	-0.501523446485853	0.985069054441849
	PCDHGC3	-0.508747654750894	1.34422610480099
	SLC25A4	-0.542954974199581	0.865143355161969
	PCDHGB8	-0.551963490999946	0.920139374334305
	LAMB1	-0.56690851193181	0.579439092584135
	CD14	-0.570792980370489	1.04270681264393
	DDR2	-0.606572431074088	0.904666354374487
	KIRREL	-0.612779850207566	1.12655966242529
	ANXA2	-0.614574610088123	0.826444869186409
	SLC39A6	-0.645142412702759	0.872085431396108
	APP	-0.674546408919509	1.49912672815924
	CD59	-0.691179058956708	0.752203968006201
	SLC4A2	-0.726401102865951	0.837597955646314
	LTBP1	-0.783001193032023	0.594241495221886
	ECE1	-0.80315726616579	0.69077409708787
	PXDN	-0.8037115890798	0.563225760356962
	ADAM10	-0.805055814910999	1.32132801996909
	ALB	-0.805807451061871	0.762142688427636
	CLU	-0.84105063618354	0.569573979057693
	CLIC1	-0.855837172543588	0.796917824476081
	F11R	-0.868178892975467	1.61676203345922
	CD151	-0.870157900505978	0.565856237205066
	HEMOGLOBIN SUBUNIT BETA-2	-0.892337433250509	0.954474849241675
	ERBB2	-0.90385055143628	1.17303229065825
	DCBLD2	-0.90857133631222	1.41224471040048
	MMP14	-0.910409732910545	1.52090778658935
	EFNB1	-0.920826767514229	1.18646474667013
	SDC1	-0.937503805471839	1.69432020926966
	ROR2	-0.948514953253581	1.62840990316629
	DCHS1	-0.950849272987339	0.862075562746819
	RECK	-0.959464317226893	1.63674348623148
	ADAM17	-0.981860128281269	1.43312928078475
	VSIG10	-1.01203947016669	1.45696150811925
	A1I3	-1.01362089705526	0.579979519994299
	THBS1	-1.01814734671026	1.02959387910724
	IL6ST	-1.02508166952919	1.06741964479286
	RATASCT1	-1.05837213401945	1.80870025518713
	LNPEP	-1.06941146948223	1.29154825122028
	FLRT3	-1.0709048705175	3.04459227395863
	CD200R1	-1.07641579379148	1.0018814649169
	PLXNB2	-1.09036571901136	2.73439739148696
	PTPRK	-1.09309293692198	1.28918031523634
	SERPINA1	-1.12552365067449	0.581230747292053
	PTGFRN	-1.15271061781328	1.5820582590767
	SCARF2	-1.15988591493955	1.78646899397466
	SLC31A1	-1.17563813126266	1.69170123675143
	UNC5B	-1.20099691350995	1.78271671695799
	EPHB4	-1.21234561844986	1.65234652414245
	NPR3	-1.21681080924151	1.18044504048291
	AXL	-1.219013596524	1.93935756103061
	PTPRF	-1.24366301923205	2.29817786443038
	FCGRT	-1.25602950244753	1.93396013654308
	PDIA6	-1.25676304822091	1.00215993802968
	TMEM206	-1.26585992935845	1.02990079137488
	TSPAN9	-1.26925826548005	0.978215309348405
	SLC6A9	-1.28344843787815	1.30095546256664
	CD276	-1.3007615064211	1.32696138510062
	TLN1	-1.31984223116528	1.86214506423791
	EPHB3	-1.32380771930411	1.54870699230638
	A1M	-1.32512815913667	0.89465453964847
	LRP1	-1.32619848936015	2.60186489237383
	PLXNA1	-1.35639129559772	1.59946418078217
	CD81	-1.36893304455473	1.90973742434539
	AHSG	-1.38982328466288	0.925739771493566
	LAMA5	-1.48347988717419	1.61562657617612
	FN1	-1.49890411759127	1.45772636698743
	PLXNB1	-1.55377163710349	1.88508438489626
	ORAI1	-1.5625946876927	0.577452709575281
	CDH3	-1.58783073451289	1.89663738246135
	LAMC1	-1.60042533382936	1.49082477472594
	VLDLR	-1.6265909578182	1.72156412193796
	CLEC2D11	-1.63001626109209	2.07762363979452
	ANXA7	-1.64121027878974	1.62439459216927
	A2M	-1.69060894056691	1.30316065035715
	SLC6A6	-1.73104461844227	2.52111865823283
	CNNM3	-1.7484324198867	1.74260881098333
	PLXND1	-1.78262857707936	1.36163542012882
	SCARB1	-1.80729358267775	1.29753035781328
	SLCO3A1	-1.82844685643873	0.69310296086545
	NEO1	-1.86241174156474	3.38098161293427
	PLXNA4	-1.8900150400715	1.11435967001442
	ITIH2	-1.93939217397777	1.02858284389185
	TSPAN15	-1.96375800017419	2.33265865224708
	SLC43A2	-2.01013339303035	0.741083970589442
	CALR	-2.09100822182604	0.892081029096884
	CD177 ANTIGEN-LIKE	-2.105850708076	1.80945331839407
	COL1A1	-2.110656108788	1.92748833997372
	HEMIFERRIN	-2.11116646579564	1.18330639596883
	CCDC80	-2.22234469053472	1.15867009140431
	MST1R	-2.24065909442271	2.43442163360378
	SLC44A2	-2.29206665797323	3.23245862464611
	F2RL1	-2.30800512372124	0.723988587335175
	BTC	-2.31347707637112	1.11693319768253
	SIRPA	-2.40743879154648	2.69710255609744
	VASN	-2.42859510264062	3.80329889129123
	EFNB2	-2.49628001744856	2.89688397122154
	LTBR	-2.50665889837048	2.15983723681051
	ALCAM	-2.50681437286015	2.48315615248537
	SDC2	-2.54222849246284	1.21290835892879
	ANXA3	-2.55174264989688	1.3135908771336
	SPARC	-2.5781250706676	2.80839742440352
	ICAM1	-2.59599836259239	2.42003959988682
	THSD1	-2.60187192058375	1.08803234501245
	ADAM15	-2.61606659466211	1.92227350856682
	HEG1	-2.63716062025967	2.49129961586083
	SERPINH1	-2.64125439458644	1.42340743207593
	TSPAN8	-2.64865807555029	1.55484321682361
	SDC4	-2.70998580672881	2.15856416630991
	FZD2	-2.72624564171472	3.92415575578779
	FZD6	-2.79401760638511	2.57181090722016
	PTK7	-2.81319880811053	3.76026548678799
	SEMA3C	-2.81415751223623	1.80418330171373
	CDON	-2.84193390991783	4.35431324547801
	PEAR1	-2.87505509377802	1.24427491831875
	EPHB2	-2.89814643860846	0.820896540190076
	SLC19A1	-2.96691663833332	1.93380096517615
	LRP4	-2.99062569961879	0.99275886932292
	CD48	-3.01377373817791	3.7938547085997
	TGFBR1	-3.04531555268126	2.35265119400999
	CYP51A1	-3.0503928599799	0.686491268685562
	SUSD5	-3.11090189544947	1.14072659278281
	ATRN	-3.27925556236586	1.85669632512093
	PRNP	-3.30379364648069	4.08810812784784
	MET	-3.32630556218786	2.38145836983943
	IGF2R	-3.48807685944886	4.40060443763151
	TGFB2	-3.67137725253863	2.47169289485861
	ACKR3	-3.74176608018133	2.03742138070849
	NOTCH2	-3.75289469093299	1.10043053826494
	TJP1	-3.75349889289757	1.27436140410204
	TMEM132A	-3.81594449250439	2.24273517191453
	CD248	-3.81986596724756	0.696131246632106
	EGFR	-3.83402747694346	2.42432903780343
	CXADR	-4.33102134450092	3.61600072607632
	NCAM1	-4.53825606217575	2.55225662798567
	ATP1B1	-4.61196873390969	4.33305395504601
	LTBP4	-4.79882657508719	1.61197810608116
	LIMA1	-4.91210316342384	1.2853912213268
	BCAM	-5.07959607443257	2.02911481643411
	UPK1B	-5.28072554460867	1.6625830106414
	CELSR2	-5.33263096379452	2.8915414437948
	ADGRL1	-5.50528812943382	1.29844479973615
	FZD7	-5.77247016217635	3.80666646223976
	PDGFRB	-6.0201178605066	1.70481275208045
	AGRN	-6.09804994357674	2.5120529530392
	SLC1A3	-6.18673691703973	2.64122276402612
	MCAM	-6.54240147220548	4.31191133957305
	CDH1	-6.76151871010295	3.50267529992685
	SLIT3	-6.87141961946583	1.25406734297341
	PVRL2	-7.15878213304617	1.7455192073363
	VDAC2	-7.22656050050516	1.016894153761
	ROR1	-7.25396959605689	1.25955741532076
	ANTXR1	-7.29562050279837	3.15072929780398
	ATP2A2	-7.81764123578939	1.01957361126737
	NUCB1	-7.89987086897386	0.890717582374576
	PTPRD	-8.24569395957833	1.96773478616647
	PLXNA3	-8.30120009653248	1.17941007369361
	TENM3	-8.36482112668017	0.839941698798193
	SLC44A1	-8.65088182146293	2.67022131982327
	PCDH19	-8.71620939863004	0.922366049357286
	LTBP2	-8.99341230562613	1.08368885481889
	ANXA1	-9.06538462950292	3.79887197849442
	ANXA4	-9.43226992133399	1.30003975391993
	LSR	-9.60049352886659	2.35139100301807
	SLC24A3	-9.61574393863593	3.49624121784851
	PSAP	-9.63289250842491	1.53507548928628
	S1PR2	-9.66404016093448	1.51561927815261
	CRTAPL1	-9.73098802749753	1.31642413805183
	TGFBR2	-9.75695742942973	1.43847465189018
	PCDHGA2	-9.78392190239177	3.76496291939404
	GPC6	-9.78537549901499	3.06428667019291
	PRSS23	-9.9401251728445	1.34840951394265
	CELSR1	-10.4180720603905	1.47367876893822
	FGFR3	-11.0149150226971	3.18801686292005
	FRAS1	-11.864703816945	3.34051993505096
	GAS6	-11.8867487978758	1.07635410828433
	LRRN4	-13.4851335139545	4.88769745548892
	ANPEP	-15	0.888984474983761
	CD200	-15	4.89324531110371
	CDH11	-15	3.28652171157193
	CDH13	-15	1.16876773977203
	CDH9	-15	2.52912713149235
	CP	-15	3.37662639429998
	CPM	-15	2.36786726076795
	CRB2	-15	3.48316679462422
	EFNA5	-15	1.96328084365434
	ELN	-15	3.37539930611752
	FBLN2	-15	2.03342581230133
	FBN1	-15	1.22143585059182
	FBN2	-15	0.983903198110852
	FNDC1	-15	1.02466308566876
	LRP2	-15	1.2195937439193
	NID1	-15	4.28157380432553
	PKHD1L1	-15	3.69868585851377
	PVRL2	-15	2.15189035542729
	SLC4A4	-15	2.71977390051875
	STEAP4	-15	1.32836344461008
	TENM4	-15	2.40456439406692
	TMED9	-15	1.23028699343673
	TMEM108	-15	1.26572811257455
	TMEM214	-15	1.5683393685328
	UPK3B	-15	3.17096412108804
	FZD4	-15	1.22147976487243
	VSIG2	-15	0.803460949412895
	TMEM43	-15	3.78158492865214
	IGFBP2	-15	1.47614609639533
	SLC28A2	-15	1.43137024549876
	DPP6	-15	1.36369034639445
	EVC2	-15	1.00410901097173
	PPAP2A	-15	0.745510827128301

## Sheet: Figure 1i
Figure 1i: Heat-map of Transcriptome versus Surfaceome (significant changes induced by KRASG12V)
	Gene	Surfaceome [Log2 (KRAS/Control)]	mRNA [Log2 (KRAS/Control)]
	Steap4	-15	-15
	Dpp6	-15	-15
	Igfbp2	-15	-12.1576272484254
	Upk3b	-15	-12.0045716151677
	Pkhd1l1	-15	-11.9840623696864
	Cdh9	-15	-11.262388523751
	Eln	-15	-9.77018613776245
	Tenm4	-15	-8.7176764230664
	Cdh11	-15	-7.97904038136435
	Cd200	-15	-6.14108284971811
	Crb2	-15	-6.05553467696365
	Cpm	-15	-6.0532237148496
	Nid1	-15	-5.83032248360473
	Cp	-15	-4.60120184519829
	Fbln2	-15	-4.55519577447118
	Slc4a4	-15	-3.89881578885219
	Efna5	-15	-2.90400437993134
	Tmem43	-15	-2.05854938069815
	Pvrl2	-15	-1.83010822162395
	Tmem214	-15	-0.464386596725276
	Lrrn4	-13.4851335139545	-11.1925625239081
	Fras1	-11.864703816945	-8.43017374307622
	Fgfr3	-11.0149150226971	-7.53427009032881
	Celsr1	-10.4180720603905	-0.824913293441909
	Prss23	-9.9401251728445	-3.73740090051831
	Gpc6	-9.78537549901499	-3.16722177321828
	Pcdhga2	-9.78392190239177	-2.07501335441685
	Tgfbr2	-9.75695742942973	-2.70718655058168
	Crtapl1	-9.73098802749753	-0.281281584209829
	Slc24a3	-9.61574393863593	-6.5292136238336
	Lsr	-9.60049352886659	-4.03662772738585
	Anxa1	-9.06538462950292	-3.05053368427245
	Slc44a1	-8.65088182146293	-0.777811097625751
	Ptprd	-8.24569395957833	-5.86907811933052
	Antxr1	-7.29562050279837	-2.94127133848861
	Pvrl2	-7.15878213304617	-1.83010822162395
	Cdh1	-6.76151871010295	-8.62095290227168
	Mcam	-6.54240147220548	-5.10153802646206
	Slc1a3	-6.18673691703973	-1.99015382193668
	Agrn	-6.09804994357674	-2.48124307834875
	Pdgfrb	-6.0201178605066	-4.0170003525262
	Fzd7	-5.77247016217635	-2.60486205815886
	Celsr2	-5.33263096379452	-6.55239463826473
	Upk1b	-5.28072554460867	-0.387812707123634
	Bcam	-5.07959607443257	-8.47876961947576
	Ltbp4	-4.79882657508719	-3.69149019494861
	Atp1b1	-4.61196873390969	-4.94087947621835
	Ncam1	-4.53825606217575	-4.85077253407482
	Cxadr	-4.33102134450092	-3.65823168644246
	Egfr	-3.83402747694346	-1.17819261742591
	Tmem132a	-3.81594449250439	-1.67384559662071
	Ackr3	-3.74176608018133	-4.25772567426643
	Tgfb2	-3.67137725253863	-4.14656483798406
	Igf2r	-3.48807685944886	-3.91646196806231
	Met	-3.32630556218786	-2.03269276295848
	Prnp	-3.30379364648069	-3.40879927881372
	Atrn	-3.27925556236586	-2.54151400087976
	Tgfbr1	-3.04531555268126	0.0131753887477335
	Cd48	-3.01377373817791	-2.01489487058779
	Slc19a1	-2.96691663833332	-1.00758516490128
	Cdon	-2.84193390991783	-5.215637458145
	Sema3c	-2.81415751223623	-3.42597988529924
	Ptk7	-2.81319880811053	-3.05022156022815
	Fzd6	-2.79401760638511	-1.68384569583804
	Fzd2	-2.72624564171472	-1.40281692460489
	Sdc4	-2.70998580672881	-0.962104999150826
	Tspan8	-2.64865807555029	-3.23281765175211
	Serpinh1	-2.64125439458644	-1.44331608721003
	Heg1	-2.63716062025967	-1.42468766931256
	Adam15	-2.61606659466211	-1.94049252874577
	Icam1	-2.59599836259239	-3.09698252504166
	Sparc	-2.5781250706676	-3.13006630736966
	Anxa3	-2.55174264989688	-2.3526626438301
	Alcam	-2.50681437286015	-3.50765835475035
	Ltbr	-2.50665889837048	-0.54608911524836
	Efnb2	-2.49628001744856	-1.86378564003718
	Vasn	-2.42859510264062	-1.75754999102875
	Sirpa	-2.40743879154648	-1.83351377123381
	Slc44a2	-2.29206665797323	-1.86519741552964
	Mst1r	-2.24065909442271	-3.25703566521235
	Col1a1	-2.110656108788	-2.31979662322456
	Tspan15	-1.96375800017419	-1.53069938596202
	Neo1	-1.86241174156474	-1.73249414280981
	Plxnd1	-1.78262857707936	-0.135378668040206
	Cnnm3	-1.7484324198867	-0.573540118629044
	Slc6a6	-1.73104461844227	-1.27906100517445
	Anxa7	-1.64121027878974	0.450062920542683
	Vldlr	-1.6265909578182	-0.479495349762596
	Lamc1	-1.60042533382936	-0.944442023509688
	Cdh3	-1.58783073451289	-4.50381905837272
	Plxnb1	-1.55377163710349	-2.78880452568582
	Fn1	-1.49890411759127	-2.55239243683258
	Lama5	-1.48347988717419	-1.54748779530249
	Cd81	-1.36893304455473	-1.63477546716931
	Plxna1	-1.35639129559772	-1.87095951921361
	Lrp1	-1.32619848936015	-1.37407875222871
	Ephb3	-1.32380771930411	-0.778770573519671
	Tln1	-1.31984223116528	-0.64996775500402
	Cd276	-1.3007615064211	-0.82682029401292
	Fcgrt	-1.25602950244753	-1.12823326847575
	Ptprf	-1.24366301923205	-0.92789009505672
	Axl	-1.219013596524	-0.593648660381584
	Ephb4	-1.21234561844986	-0.287752580455042
	Unc5b	-1.20099691350995	-0.0681543235080896
	Slc31a1	-1.17563813126266	-0.825659077196764
	Scarf2	-1.15988591493955	-0.759380277802901
	Ptgfrn	-1.15271061781328	-0.849200126797744
	Plxnb2	-1.09036571901136	-0.842879665169481
	Flrt3	-1.0709048705175	-1.4134211987126
	Slc1a4	-1.05837213401945	-0.536031354776228
	Vsig10	-1.01203947016669	-1.41308960327722
	Adam17	-0.981860128281269	0.102575740877575
	Reck	-0.959464317226893	-1.08334290574195
	Ror2	-0.948514953253581	-1.04163448870796
	Sdc1	-0.937503805471839	0.33313555380766
	Mmp14	-0.910409732910545	-0.0962957270274302
	Dcbld2	-0.90857133631222	-0.396499871609209
	F11r	-0.868178892975467	-2.6183386379262
	Adam10	-0.805055814910999	-0.808980067430894
	App	-0.674546408919509	-3.28007812098677
	Pcdhgc3	-0.508747654750894	0.120570007047989
	Ddr1	0	-0.94887441406484
	Gpc4	0.125553369522536	-1.69307406845188
	Slc8a1	0.462660300736776	0.68083326049965
	Slc7a1	0.656964602029551	0.617898540205158
	Slc20a1	0.759891148079868	3.02175950260856
	Tmem2	0.912840582456489	1.17066693771009
	Cr1l	0.975660811905103	0.681103403127707
	Rell1	1.05629311062515	0.542023414613961
	Itga5	1.06837857147982	1.46738738513616
	Slc20a2	1.0686988830831	0.196639621447422
	Insr	1.1335525634307	-0.292213870834019
	Tmem119	1.17711692494124	0.622174122639347
	Atp1b3	1.20206639592649	0.453006472285555
	Tspan6	1.23837119485161	0.77337769465502
	F3	1.39902917748119	0.679731487805694
	Csf1	1.4932798634437	-0.547947568241653
	Cyr61	1.50570989700507	-1.24193043719953
	Slc2a3	1.62168005880872	0.770419247694019
	Col8a1	1.62331104632332	-0.836053703386302
	Flrt2	1.65250100137891	1.64646611490882
	Cd82	1.6613400078424	1.97050919906882
	Itgb1	1.66401978720612	0.32403864226679
	Abcc1	1.68319927113788	0.644707086314218
	Adam9	1.90519257399345	2.0861730726429
	Hbegf	1.98666790300377	0.886551141669603
	Il1rap	1.99086454651171	3.15975061132467
	Enpp1	2.06018743249505	2.56166216967104
	Ldlr	2.08150583375348	0.625822233704958
	Il17ra	2.09029717595523	1.12927036888145
	Lrrc8d	2.28497728501608	0.857647076588669
	Eno1	2.35674286548252	2.44367832329127
	Serpine2	2.38045305192139	9.87108408507755
	Itga3	2.3962177224936	2.09241035340586
	Epha2	2.40429152516351	1.62036901112079
	Slc22a23	2.41100372102486	2.14309898664345
	Slc29a1	2.41984787946672	2.1787786348801
	Ppap2c	2.55393100435633	0.0825998442668691
	Antxr2	2.67348726884706	3.43704478661825
	Pla2r1	3.0877592631919	0.176626377688795
	Cnnm4	3.17262260752646	1.35409307066051
	Tmem237	3.27210539624879	-0.364435753115619
	Adgre5	3.36508645711366	0.492068826429649
	Abcc4	3.39028885425748	1.92785021424416
	Smpdl3b	3.63923929053689	3.41921590611122
	Slc4a7	3.70187860590223	2.76325765789461
	Nrp2	3.73319362517368	1.4719356854474
	Igsf3	3.803381716078	1.9020154448018
	Mfap3	3.84826750806684	-0.627257007224466
	Pcdh7	3.98013850482129	2.95176453859147
	Cd44	4.13908414696683	2.92236196066286
	Ace	4.26402943256173	0.354566202872888
	Htra1	4.34231621895784	1.29380950692435
	Cdh6	4.46724773571639	15
	Emb	4.60766384861153	2.39084776504625
	Itga6	4.63819938273815	4.2171694598367
	Cadm1	4.84012832287335	1.28970962782515
	Slc2a1	4.86602711386325	2.70427278391247
	Atp7a	4.95514576421574	0.879930645946759
	Pcdh1	4.99937466699462	3.70253513614329
	Spn	5.02515809264241	4.58496250072116
	Lrp8	7.58729885100792	2.57150024091459
	Slc38a1	8.68025256349903	0.811128952891087
	Megf10	8.95773324489417	5.25484692738338
	Jag2	9.27280604823601	2.19250284941752
	Tlr4	9.35720171975706	0.905800699779023
	Slc23a2	9.5114938302657	1.65551897164013
	Steap3	9.94841674207145	2.56743257616358
	CD44i	10.2923807211262	2.92236196066286
	Ggt1	11.1727024322256	6.90014226035982
	Tnfsf9	11.5637676773293	0.253135944767556
	Itga2	11.8384008726848	8.61348254073121
	Nptxr	12.2429792610394	5.79032172489816
	Plat	15	-0.524506693453626
	Slc1a5	15	1.53194411842166
	Tnc	15	3.34627795630311
	Cdh5	15	3.43558487668293
	Ankh	15	5.14169384164483
	Sdk2	15	5.50986104548044
	Ptprn	15	5.93254518436869
	Tspan7	15	6.03972670978478
	Cdh2	15	6.81453044859087
	Acan	15	11.1578521691417
	Slc14a1	15	12.1986496645349

## Sheet: Figure 2c
Figure 2c: Waterfall graph of differential essentiality scores between Control and KRAS IEC-6 cells
	Gene	Gene category	Differential essentiality_Average of 2 screens (Z-score)
	Myc	ref_essential	5.94475
	Psma7	ref_essential	3.3895
	Atp7a	ref_surfaceome	2.695
	Tph2	ref_nonessential	2.51925
	Ckap5	ref_essential	2.50425
	Nat10	ref_essential	2.493
	Luc7l3	ref_essential	2.3075
	Psmb4	ref_essential	2.2075
	Dhx8	ref_essential	2.18625
	Egfr	ref_surfaceome	2.02625
	Nsf	ref_essential	1.86375
	Nucb1	ref_surfaceome	1.71325
	Polr2e	ref_essential	1.68825
	Snrnp25	ref_essential	1.65225
	Epha2	ref_surfaceome	1.611
	Slc6a9	ref_surfaceome	1.54125
	Wdr33	ref_essential	1.5305
	Ptpre	ref_surfaceome	1.51175
	Phb2	ref_essential	1.5065
	Wdr3	ref_essential	1.43725
	Htr5a	ref_nonessential	1.418
	Rho	ref_nonessential	1.41625
	Rpa1	ref_essential	1.40175
	Gtf2b	ref_essential	1.33825
	Cct2	ref_essential	1.334
	Lrp8	ref_surfaceome	1.328
	Ddx18	ref_essential	1.2795
	Plaur	ref_surfaceome	1.26525
	Tmem2	ref_surfaceome	1.2585
	Srsf1	ref_essential	1.25275
	Eif4a3	ref_essential	1.242
	Slc38a2	ref_surfaceome	1.17075
	S1pr2	ref_surfaceome	1.15375
	Kif11	ref_essential	1.1455
	Cdh3	ref_surfaceome	1.13825
	Dpp6	ref_surfaceome	1.1315
	Cdh1	ref_surfaceome	1.1155
	Polr3c	ref_essential	1.105
	Prpf19	ref_essential	1.046
	Mfap3	ref_surfaceome	1.042
	Jag2	ref_surfaceome	1.02175
	Lrp2	ref_surfaceome	1.021
	Nle1	ref_essential	1.0025
	Polr2a	ref_essential	0.99725
	Tcp1	ref_essential	0.982
	Ubqln3	ref_nonessential	0.9695
	Wbscr22	ref_essential	0.9665
	Tjp1	ref_surfaceome	0.9595
	Ppp3r2	ref_nonessential	0.92975
	Fbn1	ref_surfaceome	0.915
	Ltbp1	ref_surfaceome	0.913
	Ror1	ref_surfaceome	0.90925
	Abcc1	ref_surfaceome	0.904
	Lpar1	ref_surfaceome	0.875
	Spem1	ref_nonessential	0.8695
	Ephb2	ref_surfaceome	0.866
	Wdr43	ref_essential	0.86225
	Itga7	ref_surfaceome	0.83175
	Gfral	ref_nonessential	0.8055
	Tonsl	ref_essential	0.79425
	Nkx2-1	ref_nonessential	0.771
	Fgf4	ref_nonessential	0.75325
	Cdx4	ref_nonessential	0.7525
	Sf3b3	ref_essential	0.74525
	Smpdl3b	ref_surfaceome	0.7305
	Adgre5	ref_surfaceome	0.72925
	Cpsf3	ref_essential	0.71925
	Gucy2f	ref_nonessential	0.69875
	Rrm1	ref_essential	0.69525
	Serpinh1	ref_surfaceome	0.694
	Dgat2l6	ref_nonessential	0.68775
	Ecd	ref_essential	0.68425
	Aars	ref_essential	0.66875
	Ddr1	ref_surfaceome	0.6655
	Gfra4	ref_nonessential	0.66325
	Tspan8	ref_surfaceome	0.661
	Psmg3	ref_essential	0.65375
	Plxnd1	ref_surfaceome	0.6415
	Fzd1	ref_surfaceome	0.62775
	Eno1	ref_surfaceome	0.62675
	Gja8	ref_nonessential	0.6225
	Emb	ref_surfaceome	0.617
	Anxa1	ref_surfaceome	0.608
	Psap	ref_surfaceome	0.604
	Heg1	ref_surfaceome	0.60075
	Eif6	ref_essential	0.59825
	Celsr2	ref_surfaceome	0.591
	Sdc4	ref_surfaceome	0.5895
	Slc1a3	ref_surfaceome	0.584
	Slc31a1	ref_surfaceome	0.58325
	Grm5	ref_nonessential	0.583
	Pafah1b1	ref_essential	0.5805
	Lrrc8d	ref_surfaceome	0.57625
	Rxfp2	ref_nonessential	0.573
	Dynap	ref_surfaceome	0.56775
	Npr3	ref_surfaceome	0.567
	Fcgrt	ref_surfaceome	0.5665
	Unc5b	ref_surfaceome	0.562
	Cd200r1	ref_surfaceome	0.5535
	Cct4	ref_essential	0.5525
	Ptprd	ref_surfaceome	0.524
	Ptgfrn	ref_surfaceome	0.51625
	Cd59	ref_surfaceome	0.51475
	Polr1c	ref_essential	0.5145
	Bpifa3	ref_nonessential	0.498
	Glra2	ref_nonessential	0.4865
	Lrp4	ref_surfaceome	0.48375
	Thbs1	ref_surfaceome	0.4675
	Slc23a2	ref_surfaceome	0.4655
	Fbln1	ref_surfaceome	0.46525
	Fzd4	ref_surfaceome	0.4605
	Mfge8	ref_surfaceome	0.46
	T	ref_nonessential	0.44575
	Celsr1	ref_surfaceome	0.44375
	Cadm1	ref_surfaceome	0.442
	Rcl1	ref_essential	0.44175
	Fbln2	ref_surfaceome	0.43875
	Tssk1b	ref_nonessential	0.4365
	Pdilt	ref_nonessential	0.4325
	Serpinb12	ref_nonessential	0.43225
	Tgfb2	ref_surfaceome	0.43075
	Fzd6	ref_surfaceome	0.42575
	Spn	ref_surfaceome	0.4225
	Cdc16	ref_essential	0.414
	Rs1	ref_nonessential	0.4095
	Ldlr	ref_surfaceome	0.403
	Tspan6	ref_surfaceome	0.40175
	Gsx2	ref_nonessential	0.39325
	Steap1	ref_surfaceome	0.38475
	Vldlr	ref_surfaceome	0.38125
	Ptprf	ref_surfaceome	0.378
	Agrn	ref_surfaceome	0.3635
	Anxa4	ref_surfaceome	0.35925
	Upk1b	ref_surfaceome	0.3565
	Vasn	ref_surfaceome	0.354
	Col8a1	ref_surfaceome	0.35275
	Lsr	ref_surfaceome	0.33875
	Rpp21	ref_essential	0.3355
	Zg16	ref_nonessential	0.3295
	Fzd2	ref_surfaceome	0.3285
	Ccdc80	ref_surfaceome	0.328
	Adgrg6	ref_surfaceome	0.32325
	Tmem214	ref_surfaceome	0.32125
	Sirpa	ref_surfaceome	0.311
	Slit3	ref_surfaceome	0.3085
	Tspan7	ref_surfaceome	0.308
	Slc8a1	ref_surfaceome	0.3075
	Cdh13	ref_surfaceome	0.3
	Esx1	ref_nonessential	0.2995
	Upk3b	ref_surfaceome	0.2985
	Sema3c	ref_surfaceome	0.29775
	Slc24a3	ref_surfaceome	0.2965
	B2m	ref_surfaceome	0.29175
	Acan	ref_surfaceome	0.29025
	Nup133	ref_essential	0.28425
	Sfrp4	ref_surfaceome	0.28175
	Kpnb1	ref_essential	0.273
	Slc6a6	ref_surfaceome	0.2655
	Plxna3	ref_surfaceome	0.26475
	Cpm	ref_surfaceome	0.2595
	Ece1	ref_surfaceome	0.25425
	Prss38	ref_nonessential	0.2505
	Scarb1	ref_surfaceome	0.23725
	Plxna1	ref_surfaceome	0.236
	Dtl	ref_essential	0.23375
	Slc44a1	ref_surfaceome	0.2295
	Tktl2	ref_nonessential	0.22425
	Flrt3	ref_surfaceome	0.2235
	Itih2	ref_surfaceome	0.2195
	Slc4a7	ref_surfaceome	0.2175
	Met	ref_surfaceome	0.21525
	Rell1	ref_surfaceome	0.215
	Tgfbr2	ref_surfaceome	0.21175
	Igsf3	ref_surfaceome	0.20325
	Rd3	ref_nonessential	0.201
	Ltbr	ref_surfaceome	0.1955
	Slc19a1	ref_surfaceome	0.195
	Pnliprp1	ref_nonessential	0.193
	Gpx5	ref_nonessential	0.1835
	Clrn1	ref_nonessential	0.1835
	Cp	ref_surfaceome	0.18325
	Cdh5	ref_surfaceome	0.182
	Mcam	ref_surfaceome	0.17975
	Il6st	ref_surfaceome	0.17475
	Insr	ref_surfaceome	0.17225
	Cct7	ref_essential	0.17125
	Adh7	ref_nonessential	0.16975
	Cldn17	ref_nonessential	0.161
	Lrrn4	ref_surfaceome	0.15775
	Lrp6	ref_surfaceome	0.15775
	F2r	ref_surfaceome	0.1545
	Cd48	ref_surfaceome	0.15425
	Rps5	ref_essential	0.1505
	Rbm46	ref_nonessential	0.14175
	Slc38a1	ref_surfaceome	0.14125
	Trpc5	ref_nonessential	0.139
	Polr3a	ref_essential	0.13675
	Grb10	ref_surfaceome	0.1365
	Neo1	ref_surfaceome	0.13625
	F3	ref_surfaceome	0.124
	Il13	ref_nonessential	0.11675
	Tmem237	ref_surfaceome	0.11425
	Calr	ref_surfaceome	0.1105
	Tspan9	ref_surfaceome	0.10975
	Slc13a1	ref_nonessential	0.099
	Itga6	ref_surfaceome	0.095
	Rabggtb	ref_essential	0.0922499999999999
	Vcp	ref_essential	0.0882500000000001
	Samd7	ref_nonessential	0.088
	Dpagt1	ref_essential	0.0835
	Slc43a2	ref_surfaceome	0.08025
	Trpm1	ref_nonessential	0.0795
	Cd81	ref_surfaceome	0.07575
	Gpx6	ref_nonessential	0.07075
	Serpina1	ref_surfaceome	0.05875
	Rgd1306995	ref_nonessential	0.05025
	Sox14	ref_nonessential	0.0485
	Slco3a1	ref_surfaceome	0.047
	Susd5	ref_surfaceome	0.04175
	Cdh6	ref_surfaceome	0.04025
	Slc12a2	ref_surfaceome	0.038
	Cdh11	ref_surfaceome	0.0335
	Col1a1	ref_surfaceome	0.0235
	Csf1	ref_surfaceome	0.02325
	Tmem63b	ref_surfaceome	0.02175
	Slc2a1	ref_surfaceome	0.015
	Fscb	ref_nonessential	0.01475
	Bysl	ref_essential	0.01125
	Plpp2	ref_surfaceome	0.00649999999999999
	Itga2	ref_surfaceome	0.005
	Itga5	ref_surfaceome	0.0045
	Nptxr	ref_surfaceome	0.000500000000000028
	Enpp1	ref_surfaceome	-0.00574999999999999
	Igfbp2	ref_surfaceome	-0.00625000000000001
	Slc1a5	ref_surfaceome	-0.00750000000000001
	Cd44	ref_surfaceome	-0.00850000000000001
	Plxna4	ref_surfaceome	-0.00875
	Rcc1	ref_essential	-0.01575
	Prss37	ref_nonessential	-0.017
	Abcc4	ref_surfaceome	-0.017
	Dhx15	ref_essential	-0.01775
	Tnfsf9	ref_surfaceome	-0.0285
	Slc17a6	ref_nonessential	-0.03
	Cd200	ref_surfaceome	-0.032
	Ptk7	ref_surfaceome	-0.0325
	Slc4a4	ref_surfaceome	-0.03825
	Dcbld2	ref_surfaceome	-0.03875
	Ptprk	ref_surfaceome	-0.04725
	Atrn	ref_surfaceome	-0.054
	Loc100911132	ref_essential	-0.05525
	Tmprss11a	ref_nonessential	-0.0565
	Rnf17	ref_nonessential	-0.065
	Adgrl1	ref_surfaceome	-0.075
	Igf2r	ref_surfaceome	-0.07625
	Tlr4	ref_surfaceome	-0.0785
	Pkhd1l1	ref_surfaceome	-0.08375
	Slc10a2	ref_nonessential	-0.08425
	Ephb3	ref_surfaceome	-0.08475
	C8a	ref_nonessential	-0.08475
	Pcdhga2	ref_surfaceome	-0.0905
	Sdk2	ref_surfaceome	-0.095
	Slc39a6	ref_surfaceome	-0.096
	Ace	ref_surfaceome	-0.0975
	Mep1a	ref_nonessential	-0.0985
	F2rl1	ref_surfaceome	-0.102
	Loc688842	ref_nonessential	-0.10275
	Rax	ref_nonessential	-0.10375
	Usp39	ref_essential	-0.10425
	Pcdh7	ref_surfaceome	-0.10775
	Anxa7	ref_surfaceome	-0.11
	Uts2r	ref_nonessential	-0.1105
	Cnnm3	ref_surfaceome	-0.1175
	Cyp26c1	ref_nonessential	-0.11775
	Atp1b1	ref_surfaceome	-0.12075
	Lrr1	ref_essential	-0.123
	Ffar1	ref_nonessential	-0.1245
	Ackr3	ref_surfaceome	-0.12475
	Rxfp3	ref_nonessential	-0.12525
	Rangap1	ref_essential	-0.12575
	Ahsg	ref_surfaceome	-0.132
	Prss23	ref_surfaceome	-0.13675
	Loc681766	ref_nonessential	-0.144
	Fgf6	ref_nonessential	-0.149
	Ncam1	ref_surfaceome	-0.1575
	P2ry1	ref_surfaceome	-0.16
	Fras1	ref_surfaceome	-0.16925
	Tbl1x	ref_nonessential	-0.17
	Tnc	ref_surfaceome	-0.17125
	Serpine2	ref_surfaceome	-0.1715
	Gpr101	ref_nonessential	-0.19075
	Ephb4	ref_surfaceome	-0.19325
	Tspan15	ref_surfaceome	-0.1955
	Rp1l1	ref_nonessential	-0.19925
	Drd3	ref_nonessential	-0.19925
	Icam1	ref_surfaceome	-0.202
	Alcam	ref_surfaceome	-0.2045
	Arcn1	ref_essential	-0.2115
	Dhx33	ref_essential	-0.21625
	Chmp2a	ref_essential	-0.222
	Trpc7	ref_nonessential	-0.22325
	Ltbp4	ref_surfaceome	-0.228
	Bmp15	ref_nonessential	-0.2285
	Itga3	ref_surfaceome	-0.2325
	Cnnm4	ref_surfaceome	-0.23325
	Pxdn	ref_surfaceome	-0.23975
	Wdr61	ref_essential	-0.2415
	Tmem132a	ref_surfaceome	-0.2465
	Lamc1	ref_surfaceome	-0.24675
	Pou4f2	ref_nonessential	-0.25175
	Nid1	ref_surfaceome	-0.25225
	Pnpla5	ref_nonessential	-0.25625
	Lamb1	ref_surfaceome	-0.2585
	Col20a1	ref_nonessential	-0.26475
	Nrp2	ref_surfaceome	-0.266
	F13b	ref_nonessential	-0.2675
	Mars	ref_essential	-0.27025
	Gabra1	ref_nonessential	-0.2735
	Btc	ref_surfaceome	-0.27475
	Cd82	ref_surfaceome	-0.27575
	Prnp	ref_surfaceome	-0.28275
	Chrna6	ref_nonessential	-0.28525
	Ptprn	ref_surfaceome	-0.296
	Clp1	ref_essential	-0.30025
	Gpr50	ref_nonessential	-0.3015
	Fgfr3	ref_surfaceome	-0.3065
	Jam3	ref_surfaceome	-0.30775
	Orai1	ref_surfaceome	-0.31
	Atp6v1a	ref_essential	-0.31025
	Steap4	ref_surfaceome	-0.317
	Adam15	ref_surfaceome	-0.3185
	Plat	ref_surfaceome	-0.324
	Il1rap	ref_surfaceome	-0.32525
	Pear1	ref_surfaceome	-0.327
	Plk1	ref_essential	-0.3315
	Vsig10	ref_surfaceome	-0.3355
	Kcnk10	ref_nonessential	-0.34175
	Epha5	ref_surfaceome	-0.34375
	Cckar	ref_nonessential	-0.35175
	Tyr	ref_nonessential	-0.35175
	Slc20a2	ref_surfaceome	-0.35825
	Prlhr	ref_nonessential	-0.3705
	Anpep	ref_surfaceome	-0.37175
	Fbn2	ref_surfaceome	-0.37625
	Pdia6	ref_surfaceome	-0.37875
	Anxa3	ref_surfaceome	-0.385
	Kcnk18	ref_nonessential	-0.3945
	Cdon	ref_surfaceome	-0.396
	Asic5	ref_nonessential	-0.40025
	Ndst4	ref_nonessential	-0.4045
	Il17ra	ref_surfaceome	-0.40975
	Sparc	ref_surfaceome	-0.41875
	C8b	ref_nonessential	-0.4195
	Vdac2	ref_surfaceome	-0.42025
	Tmem206	ref_surfaceome	-0.423
	Lima1	ref_surfaceome	-0.42475
	Ggt1	ref_surfaceome	-0.4255
	Ltbp2	ref_surfaceome	-0.42675
	Nelfb	ref_essential	-0.43675
	Opn5	ref_nonessential	-0.4435
	Gpc6	ref_surfaceome	-0.44825
	Plxnb1	ref_surfaceome	-0.45325
	Tmem43	ref_surfaceome	-0.457
	Lama5	ref_surfaceome	-0.4595
	Cyr61	ref_surfaceome	-0.47225
	Aabr07022393.1	ref_essential	-0.48375
	Polr2b	ref_essential	-0.48875
	Fn1	ref_surfaceome	-0.4905
	Slc22a23	ref_surfaceome	-0.49425
	Apobec1	ref_nonessential	-0.49925
	Lbx1	ref_nonessential	-0.51575
	Serpina7	ref_nonessential	-0.51925
	Bmpr2	ref_surfaceome	-0.522
	Ctgf	ref_surfaceome	-0.52425
	Serpina9	ref_nonessential	-0.5275
	Mmp27	ref_nonessential	-0.52825
	Oraov1	ref_essential	-0.52975
	Las1l	ref_essential	-0.53
	Antxr2	ref_surfaceome	-0.53275
	Axl	ref_surfaceome	-0.534
	Slc44a2	ref_surfaceome	-0.5505
	Thsd1	ref_surfaceome	-0.5515
	Tenm3	ref_surfaceome	-0.553
	Aurkb	ref_essential	-0.56025
	Usp26	ref_nonessential	-0.56025
	Otud6a	ref_nonessential	-0.58925
	Scarf2	ref_surfaceome	-0.593
	Antxr1	ref_surfaceome	-0.603
	Cdh2	ref_surfaceome	-0.61
	Lrp1	ref_surfaceome	-0.622
	Tmem119	ref_surfaceome	-0.624
	Klk12	ref_nonessential	-0.6275
	Gas6	ref_surfaceome	-0.62925
	Ddost	ref_essential	-0.635
	Evc2	ref_surfaceome	-0.6435
	Flrt2	ref_surfaceome	-0.648
	Snrpd3	ref_essential	-0.65425
	Pcdh1	ref_surfaceome	-0.662
	Sun5	ref_nonessential	-0.662
	Dspp	ref_nonessential	-0.66775
	Tmem108	ref_surfaceome	-0.6875
	Pdgfrb	ref_surfaceome	-0.70325
	Ddx20	ref_essential	-0.7095
	Ctcfl	ref_nonessential	-0.72425
	Hbegf	ref_surfaceome	-0.729
	Nrp1	ref_surfaceome	-0.7535
	Pcdhgb8	ref_surfaceome	-0.7585
	Pla2r1	ref_surfaceome	-0.7625
	Dchs1	ref_surfaceome	-0.77075
	Steap3	ref_surfaceome	-0.78125
	Tenm4	ref_surfaceome	-0.789
	Pla2g2f	ref_nonessential	-0.80425
	Tmem63a	ref_surfaceome	-0.83425
	Cdh9	ref_surfaceome	-0.83725
	Adam9	ref_surfaceome	-0.84075
	Cd276	ref_surfaceome	-0.8575
	Tpcn1	ref_surfaceome	-0.8605
	Nvl	ref_essential	-0.875
	Apoa4	ref_nonessential	-0.88225
	Loc103690293	ref_nonessential	-0.88525
	Gpc4	ref_surfaceome	-0.8935
	Htra1	ref_surfaceome	-0.91125
	Polr2c	ref_essential	-0.92675
	Tln1	ref_surfaceome	-0.92875
	Sdc2	ref_surfaceome	-0.939
	Clptm1	ref_surfaceome	-0.9515
	Clec3a	ref_nonessential	-0.989
	Sdc1	ref_surfaceome	-1.01025
	Slc36a3	ref_nonessential	-1.04225
	Efnb2	ref_surfaceome	-1.045
	Tubgcp2	ref_essential	-1.0575
	Pcdh19	ref_surfaceome	-1.06525
	Cdc123	ref_essential	-1.0705
	Megf10	ref_surfaceome	-1.11825
	Spc24	ref_essential	-1.13025
	Mst1r	ref_surfaceome	-1.1385
	Cd80	ref_surfaceome	-1.14575
	Tmed9	ref_surfaceome	-1.16075
	Notch2	ref_surfaceome	-1.19725
	Ddx56	ref_essential	-1.21175
	Eln	ref_surfaceome	-1.245
	Itga1	ref_surfaceome	-1.265
	Piwil1	ref_nonessential	-1.29675
	Ercc2	ref_essential	-1.3535
	Iscu	ref_essential	-1.39025
	Dbr1	ref_essential	-1.41175
	Fzd7	ref_surfaceome	-1.4285
	Exosc4	ref_essential	-1.429
	Slc14a1	ref_surfaceome	-1.44425
	Atp1b3	ref_surfaceome	-1.4955
	Slc29a1	ref_surfaceome	-1.4985
	Prmt5	ref_essential	-1.504
	Fndc1	ref_surfaceome	-1.538
	Ankh	ref_surfaceome	-1.56
	Prpf38b	ref_essential	-1.5715
	Sema4c	ref_surfaceome	-1.6105
	Hnrnpu	ref_essential	-1.694
	Snrnp200	ref_essential	-1.78525
	Bcam	ref_surfaceome	-1.96825
	Alg2	ref_essential	-2.13125
	Ttc27	ref_essential	-2.14125
	Srsf2	ref_essential	-2.16525
	Efna5	ref_surfaceome	-2.342
	Ell	ref_essential	-2.577
	Nol6	ref_essential	-2.67525
	Crb2	ref_surfaceome	-2.7905
	Donson	ref_essential	-3.02225
	Imp3	ref_essential	-3.1805
	Itgb1	ref_surfaceome	-3.18225
	Cxadr	ref_surfaceome	-4.73025

## Sheet: Figure 2e
Figure 2e: Relative cell viability of IEC-6 +/- KRASG12V +/- siATP7A (normalized to siNT; in %)
	Cell number (% of siNT)		Control			KRAS
			siNT	siATP7A-6	siATP7A-7	siNT	siATP7A-6	siATP7A-7
		#1	91	127.789	96.146	94	81.9915	74.0466
		#2	102	124.746	111.359	97	85.4873	69.2797
		#3	107	126.572	120.487	109	78.8136	75
	IB anti-ATP7A
	IB anti-Tubulin

## Sheet: Figure 2f
Figure 2f: Relative cell viability of CRC +/- shATP7A (normalized to shNT; in %)
	Cell number (% of shNT)		CACO-2			HCT116			SW620
			shNT	shATP7A-22	shATP7A-26	shNT	shATP7A-22	shATP7A-26	shNT	shATP7A-22	shATP7A-26
		#1	107	57.3311	83.0017	113	2.31774	35.5387	93	20.5563	19.5535
		#2	76	71.7148	67.1511	85	25.7527	40.9099	104	21.2009	18.9089
		#3	118	67.4771	82.146	102	1.7659	36.9367	103	21.9888	18.8373
	qPCR anti-ATP7A (% of shNT)		CACO-2			HCT116			SW620
			shNT	shATP7A-22	shATP7A-26	shNT	shATP7A-22	shATP7A-26	shNT	shATP7A-22	shATP7A-26
			100.00	19.30	43.20	100.00	27.90	33.60	100.00	54.80	61.60

[truncated: 69 more sheets: Figure 2h, Figure 3b, Figure 3c, Figure 3d, Figure 3e, Figure 3f, Figure 3g, Figure 3h, Figure 3i, Figure 3j, Figure 4a, Figure 4b, Figure 4c, Figure 4d, Figure 4e, Figure 4f, Figure 4g, Figure 4h, Figure 4i, Figure 5a …]
